# Supplementary material for: Evidence of non-tandemly repeated rDNAs and their intragenomic heterogeneity in Rhizophagus irregularis
Source: Commun Biol. 2018 Jul 10;1:87. doi: 10.1038/s42003-018-0094-7 (PMC6123716; doi:10.1038/s42003-018-0094-7)
Supplement: Supplementary file 4 — Supplementary Data 2 [file 42003_2018_94_MOESM4_ESM.xlsx]

## Sheet: Sheet1
Supplementary Data 2, Gene model confidence based on RNA-seq expression support, homology evidence or protein motif evidence
"odb9" means the number of orthologous genes on odb9 (The hierarchical catalog of orthologs v9 in orthoDB) based on blast search to odb9 database. "pfam" means the number of determined domains by Pfam search, "RNAseq" means the number of RNAseq library showed >1 RPKM value (33 libraries were analyzed; DRX021574-DRX021597 from DRP002784, and DRX053582-DRX053589 from DRP003319)
gene ID	odb9	pfam	RNAseq	Evidence	CDS	Representative CDS	DDBJ ID	DDBJ product	PROVISIONAL	Pfam				CAzy ID from dbCAN	Coded on/include Transposon						Repcilocal best-hit for pre-genomes				Orthofinder
										Description	Pfam ID	Transposase domain	Argonaute domain		LINE	LTR	DNA	unknown	Any		JGI_v2.0	LIN	TIS		Orthogroup ID	Unassigned genes (species-specific single-copy;SSSC genes)	OG used in phylogenic tree construction
RIR_2767800	89	21	0	Homology:Motif	g17099.t1	g17099.t1	GBC45003	sel1 repeat domain-containing protein	N	Protein kinase domain;Transposase;Protein tyrosine kinase;Sel1 repeat;DDE superfamily endonuclease	PF00069;PF01498;PF07714;PF08238;PF13358	Y	N	#N/A	N	N	Y	Y	Y		#N/A	#N/A	#N/A		OG0000000	N	N
RIR_2482100	0	2	26	Motif:Expression	g18404.t1	g18404.t1	GBC41433	serine/threonine protein kinase	N	AIG1 family;Protein tyrosine kinase	PF04548;PF07714	N	N	#N/A	N	N	N	Y	Y		#N/A	#N/A	EXX77779.1		OG0000000	N	N
RIR_2480700	0	3	11	Motif:Expression	g18390.t1	g18390.t1	GBC41419	serine/threonine protein kinase	N	AIG1 family;Protein tyrosine kinase	PF04548;PF07714	N	N	#N/A	N	N	N	Y	Y		jgi|Rhiir2_1|909398|CE909397_1982	jgi|Gloin1|311926|CE211914_79	EXX72584.1		OG0000000	N	N
RIR_2480500	0	3	10	Motif:Expression	g18388.t1	g18388.t1	GBC41414	serine/threonine protein kinase	N	AIG1 family;Protein tyrosine kinase	PF04548;PF07714	N	N	#N/A	N	N	N	Y	Y		#N/A	jgi|Gloin1|1461|gm1.1461_g	EXX60017.1		OG0000000	N	N
RIR_2480100	1	2	17	Homology:Motif:Expression	g18384.t1	g18384.t1	GBC41407	serine/threonine protein kinase	N	AIG1 family;Protein tyrosine kinase	PF04548;PF07714	N	N	#N/A	N	N	N	Y	Y		jgi|Rhiir2_1|1729985|fgenesh1_kg.525_#_4_#_TRINITY_DN10281_c1_g2_i2	#N/A	EXX60495.1		OG0000000	N	N
RIR_2471500	3	3	8	Homology:Motif:Expression	g18298.t1	g18298.t1	GBC41299	serine/threonine protein kinase	N	AIG1 family;Protein tyrosine kinase	PF04548;PF07714	N	N	#N/A	N	N	N	Y	Y		jgi|Rhiir2_1|1851207|estExt_Genewise1.C_170007	jgi|Gloin1|22449|gm1.22449_g	EXX74001.1		OG0000000	N	N
RIR_1865600	0	3	4	Motif:Expression	g23700.t1	g23700.t1	GBC33805	chitin synthase regulatory factor chr2	N	AIG1 family;Protein tyrosine kinase	PF04548;PF07714	N	N	#N/A	N	N	N	Y	Y		jgi|Rhiir2_1|568427|CE568426_3772	jgi|Gloin1|3027|gm1.3027_g	EXX54785.1		OG0000000	N	N
RIR_0324600	0	2	5	Motif:Expression	g26014.t1	g26014.t1	GBC14767	serine/threonine protein kinase	N	AIG1 family;Protein tyrosine kinase	PF04548;PF07714	N	N	#N/A	N	N	N	Y	Y		jgi|Rhiir2_1|1123265|CE1123264_1048	jgi|Gloin1|20661|gm1.20661_g	EXX56850.1		OG0000000	N	N
RIR_3372000	299	12	7	Homology:Motif:Expression	g1927.t1	g1927.t1	GBC52338	chitin synthase regulatory factor chr2	N	BED zinc finger;Sel1 repeat	PF02892;PF08238	N	N	#N/A	N	N	Y	Y	Y		jgi|Rhiir2_1|1786327|gm1.25213_g	#N/A	EXX60410.1		OG0000000	N	N
RIR_3371900	355	14	0	Homology:Motif	g1926.t1	g1926.t1	GBC52337	SEL1 protein	N	BED zinc finger;Sel1 repeat	PF02892;PF08238	N	N	#N/A	N	N	Y	Y	Y		#N/A	#N/A	EXX58923.1		OG0000000	N	N
RIR_3371600	226	7	0	Homology:Motif	g1923.t1	g1923.t1	GBC52334	sel1 domain protein repeat-containing protein	N	BED zinc finger;Sel1 repeat	PF02892;PF08238	N	N	#N/A	N	N	Y	Y	Y		jgi|Rhiir2_1|1786332|gm1.25218_g	#N/A	EXX65120.1		OG0000000	N	N
RIR_2569800	206	8	25	Homology:Motif:Expression	g3035.t1	g3035.t1	GBC42503	sel1 repeat domain-containing protein	N	BED zinc finger;Sel1 repeat	PF02892;PF08238	N	N	#N/A	N	N	Y	Y	Y		#N/A	jgi|Gloin1|65822|e_gw1.2356.4.1	EXX64236.1		OG0000000	N	N
RIR_2436700	237	10	9	Homology:Motif:Expression	g19922.t1	g19922.t1	GBC40863	sel1 repeat domain-containing protein	N	BED zinc finger;Sel1 repeat	PF02892;PF08238	N	N	#N/A	N	N	Y	Y	Y		#N/A	jgi|Gloin1|70510|e_gw1.7094.2.1	EXX68366.1		OG0000000	N	N
RIR_2264300	193	5	1	Homology:Motif:Expression	g26611.t1	g26611.t1	GBC38786	sel1 repeat domain-containing protein	N	BED zinc finger;Sel1 repeat	PF02892;PF08238	N	N	#N/A	N	N	N	Y	Y		#N/A	jgi|Gloin1|325025|MIX6806_4_39	EXX70558.1		OG0000000	N	N
RIR_2264100	164	4	0	Homology:Motif	g26609.t1	g26609.t1	GBC38783	sel1 repeat domain-containing protein	N	BED zinc finger;Sel1 repeat	PF02892;PF08238	N	N	#N/A	N	N	N	Y	Y		jgi|Rhiir2_1|1871231|estExt_Genemark1.C_390061	#N/A	EXX70556.1		OG0000000	N	N
RIR_1833200	201	5	0	Homology:Motif	g823.t1	g823.t1	GBC33420	sel1 repeat domain-containing protein	N	BED zinc finger;Sel1 repeat	PF02892;PF08238	N	N	#N/A	N	N	Y	Y	Y		#N/A	#N/A	EXX53429.1		OG0000000	N	N
RIR_1474000	196	8	0	Homology:Motif	g25767.t1	g25767.t1	GBC28919	sel1 repeat domain-containing protein	N	BED zinc finger;Sel1 repeat	PF02892;PF08238	N	N	#N/A	N	N	Y	Y	Y		#N/A	jgi|Gloin1|76240|e_gw1.14887.5.1	EXX57947.1		OG0000000	N	N
RIR_1472300	264	11	0	Homology:Motif	g25750.t1	g25750.t1	GBC28899	sel1 repeat-containing protein	N	BED zinc finger;Sel1 repeat	PF02892;PF08238	N	N	#N/A	N	N	N	Y	Y		#N/A	jgi|Gloin1|69014|e_gw1.5488.19.1	EXX73386.1		OG0000000	N	N
RIR_1470800	533	21	0	Homology:Motif	g25735.t1	g25735.t1	GBC28877	SEL1 protein	N	BED zinc finger;Sel1 repeat	PF02892;PF08238	N	N	#N/A	N	N	Y	Y	Y		#N/A	jgi|Gloin1|5130|gm1.5130_g	EXX52519.1		OG0000000	N	N
RIR_1469900	241	8	29	Homology:Motif:Expression	g25726.t1	g25726.t1	GBC28867	sel1 repeat protein	N	BED zinc finger;Sel1 repeat	PF02892;PF08238	N	N	#N/A	N	N	Y	Y	Y		jgi|Rhiir2_1|1457863|e_gw1.124.15.1	#N/A	#N/A		OG0000000	N	N
RIR_1469800	179	5	20	Homology:Motif:Expression	g25725.t1	g25725.t1	GBC28866	sel1 repeat domain-containing protein	N	BED zinc finger;Sel1 repeat	PF02892;PF08238	N	N	#N/A	N	N	Y	Y	Y		#N/A	#N/A	#N/A		OG0000000	N	N
RIR_1185000	217	8	0	Homology:Motif	g26260.t1	g26260.t1	GBC25392	sel1 domain protein repeat-containing protein	N	BED zinc finger;Sel1 repeat	PF02892;PF08238	N	N	#N/A	N	N	Y	Y	Y		#N/A	#N/A	EXX71929.1		OG0000000	N	N
RIR_2314100	0	2	28	Motif:Expression	g7182.t1	g7182.t1	GBC39367	sterile alpha motif and leucine zipper	N	HMG (high mobility group) box;Protein tyrosine kinase	PF00505;PF07714	N	N	#N/A	N	N	N	Y	Y		jgi|Rhiir2_1|1597781|fgenesh1_kg.98_#_96_#_MblContig8586	jgi|Gloin1|3644|gm1.3644_g	EXX54364.1		OG0000000	N	N
RIR_2314000	0	2	29	Motif:Expression	g7181.t1	g7181.t1	GBC39366	serine/threonine protein kinase	N	HMG (high mobility group) box;Protein tyrosine kinase	PF00505;PF07714	N	N	#N/A	N	N	N	Y	Y		jgi|Rhiir2_1|1597773|fgenesh1_kg.98_#_88_#_MblContig13775	jgi|Gloin1|3645|gm1.3645_g	EXX54363.1		OG0000000	N	N
RIR_3483700	0	1	0	Motif	g11336.t1	g11336.t1	GBC53693	serine/threonine-protein kinase ht1-like isoform	N	Protein kinase domain	PF00069	N	N	#N/A	N	N	N	Y	Y		#N/A	#N/A	EXX63771.1		OG0000000	N	N
RIR_3381000	0	1	0	Motif	g2017.t1	g2017.t1	GBC52450	mitogen-activated protein kinase kinase kinase	N	Protein kinase domain	PF00069	N	N	#N/A	N	N	N	Y	Y		#N/A	#N/A	#N/A		OG0000000	N	N
RIR_3259500	518	1	31	Homology:Motif:Expression	g19280.t1	g19280.t1	GBC51010	serine/threonine protein kinase	N	Protein kinase domain	PF00069	N	N	#N/A	N	N	N	N	N		jgi|Rhiir2_1|1694864|fgenesh1_kg.294_#_234_#_TRINITY_DN7623_c1_g1_i2	jgi|Gloin1|71913|e_gw1.8887.5.1	EXX71610.1		OG0000000	N	N
RIR_3056500	0	1	0	Motif	g17569.t1	g17569.t1	GBC48521	serine/threonine protein kinase	N	Protein kinase domain	PF00069	N	N	#N/A	N	N	N	Y	Y		#N/A	#N/A	#N/A		OG0000000	N	N
RIR_3012700	0	1	2	Motif:Expression	g27455.t1	g27455.t1	GBC48005	serine/threonine protein kinase	N	Protein kinase domain	PF00069	N	N	#N/A	N	N	N	Y	Y		#N/A	#N/A	EXX57110.1		OG0000000	N	N
RIR_2992400	18	1	33	Homology:Motif:Expression	g35074.t1	g35074.t1	GBC47746	serine/threonine protein kinase	N	Protein kinase domain	PF00069	N	N	#N/A	N	N	N	Y	Y		jgi|Rhiir2_1|1730878|fgenesh1_kg.533_#_51_#_TRINITY_DN8801_c1_g1_i3	jgi|Gloin1|256260|CE156248_258	EXX68186.1		OG0000000	N	N
RIR_2958400	0	1	1	Motif:Expression	g24544.t1	g24544.t1	GBC47338	serine/threonine protein kinase	N	Protein kinase domain	PF00069	N	N	#N/A	Y	N	Y	Y	Y		jgi|Rhiir2_1|1779479|gm1.18365_g	#N/A	EXX74921.1		OG0000000	N	N
RIR_2926600	12	1	30	Homology:Motif:Expression	g24226.t1	g24226.t1	GBC46959	calmodulin-dependent protein kinase	N	Protein kinase domain	PF00069	N	N	#N/A	N	N	N	Y	Y		jgi|Rhiir2_1|1708602|fgenesh1_kg.363_#_30_#_TRINITY_DN7680_c1_g2_i1	jgi|Gloin1|26721|gm1.26721_g	EXX68416.1		OG0000000	N	N
RIR_2903900	0	1	0	Motif	g25115.t1	g25115.t1	GBC46688	fibroblast growth factor receptor 4-like isoform	N	Protein kinase domain	PF00069	N	N	#N/A	N	N	N	Y	Y		#N/A	#N/A	EXX72021.1		OG0000000	N	N
RIR_2775400	0	1	0	Motif	g17175.t1	g17175.t1	GBC45100	serine/threonine protein kinase	N	Protein kinase domain	PF00069	N	N	#N/A	N	N	N	Y	Y		#N/A	jgi|Gloin1|35307|gm1.35307_g	#N/A		OG0000000	N	N
RIR_2766600	0	1	1	Motif:Expression	g17087.t1	g17087.t1	GBC44989	serine/threonine protein kinase	N	Protein kinase domain	PF00069	N	N	#N/A	N	N	N	Y	Y		#N/A	#N/A	#N/A		OG0000000	N	N
RIR_2683300	30	1	1	Homology:Motif:Expression	g1161.t1	g1161.t1	GBC43948	serine/threonine protein kinase	N	Protein kinase domain	PF00069	N	N	#N/A	N	N	Y	Y	Y		jgi|Rhiir2_1|1835979|estExt_fgenesh1_pg.C_210020	#N/A	EXX78138.1		OG0000000	N	N
RIR_2681600	40	1	32	Homology:Motif:Expression	g1144.t1	g1144.t1	GBC43922	serine/threonine protein kinase	N	Protein kinase domain	PF00069	N	N	#N/A	N	N	N	Y	Y		jgi|Rhiir2_1|1471951|fgenesh1_pg.21_#_33	jgi|Gloin1|1406|gm1.1406_g	EXX78150.1		OG0000000	N	N
RIR_2680600	0	1	1	Motif:Expression	g1134.t1	g1134.t1	GBC43908	serine/threonine protein kinase	N	Protein kinase domain	PF00069	N	N	#N/A	N	N	N	Y	Y		jgi|Rhiir2_1|413958|CE413957_401	#N/A	#N/A		OG0000000	N	N
RIR_2599400	0	1	0	Motif	g3333.t1	g3333.t1	GBC42875	serine/threonine protein kinase	N	Protein kinase domain	PF00069	N	N	#N/A	N	N	N	Y	Y		jgi|Rhiir2_1|1871925|estExt_Genemark1.C_470093	jgi|Gloin1|15621|gm1.15621_g	EXX67767.1		OG0000000	N	N
RIR_2575600	0	1	0	Motif	g3093.t1	g3093.t1	GBC42585	serine/threonine protein kinase	N	Protein kinase domain	PF00069	N	N	#N/A	N	N	N	Y	Y		jgi|Rhiir2_1|1782353|gm1.21239_g	#N/A	EXX51525.1		OG0000000	N	N
RIR_2497600	499	1	25	Homology:Motif:Expression	g15606.t1	g15606.t1	GBC41624	Membrane-associated tyrosine- and	N	Protein kinase domain	PF00069	N	N	#N/A	N	N	N	N	N		jgi|Rhiir2_1|393112|CE393111_1640	jgi|Gloin1|86468|fgenesh1_pg.4447_#_1	EXX68711.1		OG0000000	N	N
RIR_2470020	147	1	0	Homology:Motif	Tis13_31998	Tis13_31998	GBC41282	Tis13_31998	N	Protein kinase domain	PF00069	N	N	#N/A	N	N	N	Y	Y		#N/A	jgi|Gloin1|31886|gm1.31886_g	#N/A		OG0000000	N	N
RIR_2430100	13	1	27	Homology:Motif:Expression	g19856.t1	g19856.t1	GBC40782	sterile alpha motif and leucine zipper	N	Protein kinase domain	PF00069	N	N	#N/A	N	N	N	Y	Y		jgi|Rhiir2_1|1840617|estExt_fgenesh1_pg.C_970053	jgi|Gloin1|8475|gm1.8475_g	EXX53652.1		OG0000000	N	N
RIR_2430000	18	1	29	Homology:Motif:Expression	g19854.t1	g19854.t1	GBC40780	sterile alpha motif and leucine zipper	N	Protein kinase domain	PF00069	N	N	#N/A	N	N	N	Y	Y		#N/A	#N/A	EXX53654.1		OG0000000	N	N
RIR_2429700	6	1	20	Homology:Motif:Expression	g19851.t1	g19851.t1	GBC40777	sterile alpha motif and leucine zipper	N	Protein kinase domain	PF00069	N	N	#N/A	N	N	N	Y	Y		jgi|Rhiir2_1|1597613|fgenesh1_kg.97_#_406_#_TRINITY_DN11795_c9_g1_i7	#N/A	#N/A		OG0000000	N	N
RIR_2427200	2	1	0	Homology:Motif	g19826.t1	g19826.t1	GBC40745	calmodulin-dependent protein kinase	N	Protein kinase domain	PF00069	N	N	#N/A	N	N	N	Y	Y		jgi|Rhiir2_1|1875302|estExt_Genemark1.C_970048	jgi|Gloin1|242833|CE142821_1029	EXX53827.1		OG0000000	N	N
RIR_2408900	5	1	0	Homology:Motif	g8131.t1	g8131.t1	GBC40531	serine/threonine protein kinase	N	Protein kinase domain	PF00069	N	N	#N/A	N	N	N	Y	Y		#N/A	#N/A	EXX68123.1		OG0000000	N	N
RIR_2335800	0	1	33	Motif:Expression	g7399.t1	g7399.t1	GBC39645	serine/threonine protein kinase	N	Protein kinase domain	PF00069	N	N	#N/A	N	N	N	Y	Y		jgi|Rhiir2_1|1505570|fgenesh1_kg.10_#_186_#_TRINITY_DN30439_c0_g1_i1	jgi|Gloin1|343599|fgenesh1_kg.12951_#_2_#_ACTTGA_L001_R1_(paired)_contig_1810	EXX65149.1		OG0000000	N	N
RIR_2325200	53	1	0	Homology:Motif	g7293.t1	g7293.t1	GBC39522	serine/threonine protein kinase	N	Protein kinase domain	PF00069	N	N	#N/A	N	N	N	Y	Y		#N/A	jgi|Gloin1|33943|gm1.33943_g	EXX51163.1		OG0000000	N	N
RIR_2234400	0	1	1	Motif:Expression	g10299.t1	g10299.t1	GBC38415	serine/threonine protein kinase	N	Protein kinase domain	PF00069	N	N	#N/A	N	N	N	Y	Y		#N/A	#N/A	EXX58845.1		OG0000000	N	N
RIR_2231100	0	1	0	Motif	g10266.t1	g10266.t1	GBC38379	serine/threonine protein kinase	N	Protein kinase domain	PF00069	N	N	#N/A	N	N	N	Y	Y		#N/A	#N/A	EXX57439.1		OG0000000	N	N
RIR_2220500	0	1	0	Motif	g10160.t1	g10160.t1	GBC38238	serine/threonine protein kinase	N	Protein kinase domain	PF00069	N	N	#N/A	N	N	N	Y	Y		#N/A	#N/A	EXX57870.1		OG0000000	N	N
RIR_2210700	0	1	0	Motif	g10062.t1	g10062.t1	GBC38114	serine/threonine protein kinase	N	Protein kinase domain	PF00069	N	N	#N/A	N	N	N	Y	Y		#N/A	jgi|Gloin1|6548|gm1.6548_g	EXX61391.1		OG0000000	N	N
RIR_2210400	0	1	0	Motif	g10059.t1	g10059.t1	GBC38110	serine/threonine protein kinase	N	Protein kinase domain	PF00069	N	N	#N/A	N	N	N	Y	Y		#N/A	#N/A	EXX61396.1		OG0000000	N	N
RIR_2201200	0	1	0	Motif	g9967.t1	g9967.t1	GBC37984	serine/threonine protein kinase	N	Protein kinase domain	PF00069	N	N	#N/A	N	N	N	Y	Y		#N/A	jgi|Gloin1|7932|gm1.7932_g	EXX76073.1		OG0000000	N	N
RIR_2199400	27	1	13	Homology:Motif:Expression	g9949.t1	g9949.t1	GBC37962	calmodulin-dependent protein kinase	N	Protein kinase domain	PF00069	N	N	#N/A	N	N	N	Y	Y		#N/A	#N/A	#N/A		OG0000000	N	N
RIR_2199100	63	2	22	Homology:Motif:Expression	g9946.t1	g9946.t1	GBC37959	calmodulin-dependent protein kinase	N	Protein kinase domain	PF00069	N	N	#N/A	Y	N	N	Y	Y		#N/A	#N/A	EXX58139.1		OG0000000	N	N
RIR_2198300	42	1	7	Homology:Motif:Expression	g9938.t1	g9938.t1	GBC37951	serine/threonine protein kinase	N	Protein kinase domain	PF00069	N	N	#N/A	N	N	N	Y	Y		jgi|Rhiir2_1|1630262|fgenesh1_kg.142_#_42_#_remain_c16948	#N/A	#N/A		OG0000000	N	N
RIR_2157300	0	1	10	Motif:Expression	g8977.t1	g8977.t1	GBC37426	serine/threonine protein kinase	N	Protein kinase domain	PF00069	N	N	#N/A	N	N	N	Y	Y		#N/A	#N/A	EXX72731.1		OG0000000	N	N
RIR_2096200	11	1	0	Homology:Motif	g8366.t1	g8366.t1	GBC36590	serine/threonine protein kinase	N	Protein kinase domain	PF00069	N	N	#N/A	N	N	N	Y	Y		jgi|Rhiir2_1|1802763|MIX10324_45_8	jgi|Gloin1|3707|gm1.3707_g	#N/A		OG0000000	N	N
RIR_1786300	0	1	21	Motif:Expression	g353.t1	g353.t1	GBC32842	serine/threonine protein kinase	N	Protein kinase domain	PF00069	N	N	#N/A	N	N	N	Y	Y		#N/A	#N/A	EXX51510.1		OG0000000	N	N
RIR_1777500	0	1	11	Motif:Expression	g265.t1	g265.t1	GBC32729	Serine/threonine protein kinase	N	Protein kinase domain	PF00069	N	N	#N/A	N	N	N	Y	Y		#N/A	#N/A	#N/A		OG0000000	N	N
RIR_1770900	62	1	28	Homology:Motif:Expression	g199.t1	g199.t1	GBC32630	Serine/threonine protein kinase	N	Protein kinase domain	PF00069	N	N	#N/A	N	N	N	Y	Y		jgi|Rhiir2_1|1764066|gm1.2952_g	jgi|Gloin1|9766|gm1.9766_g	EXX71487.1		OG0000000	N	N
RIR_1720700	6	1	33	Homology:Motif:Expression	g4370.t1	g4370.t1	GBC31985	serine/threonine protein kinase	N	Protein kinase domain	PF00069	N	N	#N/A	N	N	N	Y	Y		jgi|Rhiir2_1|1483708|fgenesh1_pg.234_#_5	jgi|Gloin1|1714|gm1.1714_g	#N/A		OG0000000	N	N
RIR_1720500	155	1	33	Homology:Motif:Expression	g4368.t1	g4368.t1	GBC31982	serine/threonine protein kinase	N	Protein kinase domain	PF00069	N	N	#N/A	N	N	N	Y	Y		jgi|Rhiir2_1|1483706|fgenesh1_pg.234_#_3	#N/A	#N/A		OG0000000	N	N
RIR_1628900	0	1	0	Motif	g30077.t1	g30077.t1	GBC30849	serine/threonine protein kinase	N	Protein kinase domain	PF00069	N	N	#N/A	N	N	N	Y	Y		#N/A	#N/A	EXX77520.1		OG0000000	N	N
RIR_1599900	494	1	30	Homology:Motif:Expression	g13604.t1	g13604.t1	GBC30486	CAMK protein kinase	N	Protein kinase domain	PF00069	N	N	#N/A	N	N	N	N	N		jgi|Rhiir2_1|1705829|fgenesh1_kg.352_#_113_#_TRINITY_DN30858_c0_g1_i1	jgi|Gloin1|324918|MIX6699_410_100	EXX75134.1		OG0000000	N	N
RIR_1451100	3	1	32	Homology:Motif:Expression	g25538.t1	g25538.t1	GBC28648	Sterile alpha motif and leucine zipper	N	Protein kinase domain	PF00069	N	N	#N/A	N	N	N	Y	Y		#N/A	jgi|Gloin1|18444|gm1.18444_g	EXX57006.1		OG0000000	N	N
RIR_1316300	8	1	23	Homology:Motif:Expression	g22488.t1	g22488.t1	GBC26996	Mitogen-activated protein kinase kinase kinase	N	Protein kinase domain	PF00069	N	N	#N/A	N	N	N	Y	Y		jgi|Rhiir2_1|1663332|fgenesh1_kg.207_#_63_#_TRINITY_DN11337_c11_g5_i6	jgi|Gloin1|1158|gm1.1158_g	#N/A		OG0000000	N	N
RIR_1316200	5	1	5	Homology:Motif:Expression	g22487.t1	g22487.t1	GBC26995	calmodulin-dependent protein kinase	N	Protein kinase domain	PF00069	N	N	#N/A	N	N	N	Y	Y		#N/A	#N/A	EXX56624.1		OG0000000	N	N
RIR_1316100	7	1	8	Homology:Motif:Expression	g22486.t1	g22486.t1	GBC26994	calmodulin-dependent protein kinase	N	Protein kinase domain	PF00069	N	N	#N/A	N	N	N	Y	Y		jgi|Rhiir2_1|1844564|estExt_fgenesh1_pg.C_2070008	jgi|Gloin1|29026|gm1.29026_g	#N/A		OG0000000	N	N
RIR_1309600	6	1	24	Homology:Motif:Expression	g22421.t1	g22421.t1	GBC26911	Sterile alpha motif and leucine zipper	N	Protein kinase domain	PF00069	N	N	#N/A	N	N	N	Y	Y		jgi|Rhiir2_1|191570|CE191569_4140	jgi|Gloin1|277045|CE177033_79	EXX64992.1		OG0000000	N	N
RIR_1302300	0	1	0	Motif	g22348.t1	g22348.t1	GBC26825	serine/threonine protein kinase	N	Protein kinase domain	PF00069	N	N	#N/A	N	N	N	Y	Y		#N/A	#N/A	EXX54590.1		OG0000000	N	N
RIR_1277400	0	1	5	Motif:Expression	g22099.t1	g22099.t1	GBC26525	calmodulin-dependent protein kinase	N	Protein kinase domain	PF00069	N	N	#N/A	N	N	N	Y	Y		#N/A	jgi|Gloin1|327723|MIX9504_6_42	EXX67475.1		OG0000000	N	N
RIR_1277100	0	1	0	Motif	g22096.t1	g22096.t1	GBC26522	serine/threonine protein kinase	N	Protein kinase domain	PF00069	N	N	#N/A	N	N	N	Y	Y		jgi|Rhiir2_1|1775213|gm1.14099_g	#N/A	EXX67472.1		OG0000000	N	N
RIR_1277000	0	2	0	Motif	g22095.t1	g22095.t1	GBC26521	serine/threonine protein kinase	N	Protein kinase domain	PF00069	N	N	#N/A	N	N	N	Y	Y		jgi|Rhiir2_1|1478753|fgenesh1_pg.113_#_8	jgi|Gloin1|718|gm1.718_g	EXX67471.1		OG0000000	N	N
RIR_1052600	29	1	31	Homology:Motif:Expression	g11713.t1	g11713.t1	GBC23739	sterile alpha motif and leucine zipper	N	Protein kinase domain	PF00069	N	N	#N/A	N	N	N	Y	Y		jgi|Rhiir2_1|1653071|fgenesh1_kg.181_#_197_#_MblContig11282	jgi|Gloin1|298396|CE198384_132	EXX58121.1		OG0000000	N	N
RIR_0984900	0	1	0	Motif	g34103.t1	g34103.t1	GBC22926	serine/threonine kinase	N	Protein kinase domain	PF00069	N	N	#N/A	N	N	N	Y	Y		#N/A	#N/A	EXX64529.1		OG0000000	N	N
RIR_0979500	0	1	0	Motif	g34049.t1	g34049.t1	GBC22863	calmodulin-dependent protein kinase	N	Protein kinase domain	PF00069	N	N	#N/A	N	N	N	Y	Y		#N/A	#N/A	EXX64677.1		OG0000000	N	N
RIR_0973200	0	1	0	Motif	g33986.t1	g33986.t1	GBC22786	tyrosine kinase domain protein	N	Protein kinase domain	PF00069	N	N	#N/A	N	N	N	Y	Y		jgi|Rhiir2_1|1612025|fgenesh1_kg.114_#_466_#_TRINITY_DN11893_c1_g1_i1	jgi|Gloin1|4784|gm1.4784_g	EXX63662.1		OG0000000	N	N
RIR_0972700	0	1	0	Motif	g33981.t1	g33981.t1	GBC22781	serine/threonine kinase, related	N	Protein kinase domain	PF00069	N	N	#N/A	N	N	N	Y	Y		jgi|Rhiir2_1|1775372|gm1.14258_g	#N/A	EXX62421.1		OG0000000	N	N
RIR_0703800	10	1	0	Homology:Motif	g32090.t1	g32090.t1	GBC19478	serine/threonine protein kinase	N	Protein kinase domain	PF00069	N	N	#N/A	N	N	N	Y	Y		#N/A	#N/A	EXX63949.1		OG0000000	N	N
RIR_0627300	0	1	7	Motif:Expression	g30721.t1	g30721.t1	GBC18521	serine/threonine protein kinase	N	Protein kinase domain	PF00069	N	N	#N/A	N	N	N	Y	Y		jgi|Rhiir2_1|1872653|estExt_Genemark1.C_580018	#N/A	EXX78162.1		OG0000000	N	N
RIR_0627100	0	1	0	Motif	g30719.t1	g30719.t1	GBC18519	serine/threonine protein kinase	N	Protein kinase domain	PF00069	N	N	#N/A	N	N	N	Y	Y		jgi|Rhiir2_1|1822687|MIX30248_24_35	jgi|Gloin1|14889|gm1.14889_g	#N/A		OG0000000	N	N
RIR_0626800	0	1	0	Motif	g30716.t1	g30716.t1	GBC18516	Sterile alpha motif and leucine zipper	N	Protein kinase domain	PF00069	N	N	#N/A	N	N	N	Y	Y		jgi|Rhiir2_1|1769881|gm1.8767_g	#N/A	EXX78017.1		OG0000000	N	N
RIR_0614000	0	1	31	Motif:Expression	g13193.t1	g13193.t1	GBC18360	calmodulin-dependent protein kinase	N	Protein kinase domain	PF00069	N	N	#N/A	N	N	N	N	N		jgi|Rhiir2_1|1526583|fgenesh1_kg.24_#_958_#_TRINITY_DN13552_c1_g1_i1	jgi|Gloin1|342856|fgenesh1_kg.11755_#_2_#_remain_c10029	EXX69423.1		OG0000000	N	N
RIR_0449000	52	1	30	Homology:Motif:Expression	g28929.t1	g28929.t1	GBC16279	serine/threonine protein kinase	N	Protein kinase domain	PF00069	N	N	#N/A	N	N	N	Y	Y		jgi|Rhiir2_1|1637299|fgenesh1_kg.153_#_320_#_MblContig5032	jgi|Gloin1|965|gm1.965_g	EXX59524.1		OG0000000	N	N
RIR_0312800	0	1	1	Motif:Expression	g25896.t1	g25896.t1	GBC14611	serine/threonine protein kinase	N	Protein kinase domain	PF00069	N	N	#N/A	N	N	N	Y	Y		#N/A	jgi|Gloin1|5463|gm1.5463_g	EXX67959.1		OG0000000	N	N
RIR_0301400	0	1	0	Motif	g14020.t1	g14020.t1	GBC14475	serine/threonine protein kinase	N	Protein kinase domain	PF00069	N	N	#N/A	N	N	N	Y	Y		#N/A	#N/A	#N/A		OG0000000	N	N
RIR_0256600	1	1	2	Homology:Motif:Expression	g34740.t1	g34740.t1	GBC13922	serine/threonine protein kinase	N	Protein kinase domain	PF00069	N	N	#N/A	N	N	N	Y	Y		jgi|Rhiir2_1|1840287|estExt_fgenesh1_pg.C_910017	jgi|Gloin1|10429|gm1.10429_g	#N/A		OG0000000	N	N
RIR_0069700	0	1	1	Motif:Expression	g23155.t1	g23155.t1	GBC11688	serine/threonine protein kinase	N	Protein kinase domain	PF00069	N	N	#N/A	N	N	N	Y	Y		#N/A	#N/A	EXX54137.1		OG0000000	N	N
RIR_0062000	0	1	4	Motif:Expression	g23078.t1	g23078.t1	GBC11596	serine/threonine protein kinase	N	Protein kinase domain	PF00069	N	N	#N/A	Y	N	Y	Y	Y		jgi|Rhiir2_1|1470972|fgenesh1_pg.12_#_134	#N/A	#N/A		OG0000000	N	N
RIR_0056600	0	1	0	Motif	g23024.t1	g23024.t1	GBC11534	serine/threonine protein kinase	N	Protein kinase domain	PF00069	N	N	#N/A	N	N	N	Y	Y		#N/A	jgi|Gloin1|9377|gm1.9377_g	EXX62533.1		OG0000000	N	N
RIR_0044000	0	1	19	Motif:Expression	g22898.t1	g22898.t1	GBC11394	serine/threonine protein kinase	N	Protein kinase domain	PF00069	N	N	#N/A	N	N	N	Y	Y		jgi|Rhiir2_1|1478076|fgenesh1_pg.101_#_7	jgi|Gloin1|225419|CE125407_66	EXX65266.1		OG0000000	N	N
RIR_0043700	0	1	28	Motif:Expression	g22895.t1	g22895.t1	GBC11391	serine/threonine protein kinase	N	Protein kinase domain	PF00069	N	N	#N/A	N	N	N	Y	Y		jgi|Rhiir2_1|1600519|fgenesh1_kg.101_#_40_#_TRINITY_DN13634_c0_g1_i1	jgi|Gloin1|7908|gm1.7908_g	EXX65263.1		OG0000000	N	N
RIR_3426300	0	3	1	Motif:Expression	g2470.t1	g2470.t1	GBC53006	calmodulin-dependent protein kinase	N	Protein kinase domain;Protein tyrosine kinase	PF00069;PF07714	N	N	#N/A	N	N	N	Y	Y		jgi|Rhiir2_1|1840106|estExt_fgenesh1_pg.C_870054	#N/A	EXX69760.1		OG0000000	N	N
RIR_3412800	0	2	2	Motif:Expression	g2335.t1	g2335.t1	GBC52836	serine/threonine protein kinase	N	Protein kinase domain;Protein tyrosine kinase	PF00069;PF07714	N	N	#N/A	N	N	N	Y	Y		jgi|Rhiir2_1|1879337|estExt_Genemark1.C_1770009	#N/A	EXX63531.1		OG0000000	N	N
RIR_2985100	0	2	0	Motif	g6615.t1	g6615.t1	GBC47669	serine/threonine protein kinase	N	Protein kinase domain;Protein tyrosine kinase	PF00069;PF07714	N	N	#N/A	N	N	N	Y	Y		jgi|Rhiir2_1|1880410|estExt_Genemark1.C_2080047	jgi|Gloin1|26160|gm1.26160_g	#N/A		OG0000000	N	N
RIR_2948600	0	3	0	Motif	g24446.t1	g24446.t1	GBC47223	serine/threonine protein kinase	N	Protein kinase domain;Protein tyrosine kinase	PF00069;PF07714	N	N	#N/A	N	N	N	Y	Y		#N/A	jgi|Gloin1|20708|gm1.20708_g	EXX65076.1		OG0000000	N	N
RIR_2686300	0	2	2	Motif:Expression	g1191.t1	g1191.t1	GBC43990	serine/threonine protein kinase	N	Protein kinase domain;Protein tyrosine kinase	PF00069;PF07714	N	N	#N/A	N	N	N	Y	Y		#N/A	#N/A	#N/A		OG0000000	N	N
RIR_2381700	0	2	0	Motif	g7859.t1	g7859.t1	GBC40211	Mitogen-activated protein kinase kinase kinase	N	Protein kinase domain;Protein tyrosine kinase	PF00069;PF07714	N	N	#N/A	N	N	N	Y	Y		jgi|Rhiir2_1|1867963|estExt_Genemark1.C_90070	#N/A	#N/A		OG0000000	N	N
RIR_2323100	0	2	0	Motif	g7272.t1	g7272.t1	GBC39496	serine/threonine protein kinase	N	Protein kinase domain;Protein tyrosine kinase	PF00069;PF07714	N	N	#N/A	N	N	N	Y	Y		#N/A	#N/A	EXX50297.1		OG0000000	N	N
RIR_1276900	0	2	0	Motif	g22094.t1	g22094.t1	GBC26520	serine/threonine protein kinase	N	Protein kinase domain;Protein tyrosine kinase	PF00069;PF07714	N	N	#N/A	N	N	N	Y	Y		jgi|Rhiir2_1|1478754|fgenesh1_pg.113_#_9	#N/A	EXX67470.1		OG0000000	N	N
RIR_1276600	0	2	0	Motif	g22091.t1	g22091.t1	GBC26516	serine/threonine protein kinase	N	Protein kinase domain;Protein tyrosine kinase	PF00069;PF07714	N	N	#N/A	N	N	N	Y	Y		jgi|Rhiir2_1|1841353|estExt_fgenesh1_pg.C_1130012	#N/A	EXX61996.1		OG0000000	N	N
RIR_1276500	0	2	32	Motif:Expression	g22090.t1	g22090.t1	GBC26515	serine/threonine protein kinase	N	Protein kinase domain;Protein tyrosine kinase	PF00069;PF07714	N	N	#N/A	N	N	N	Y	Y		#N/A	#N/A	EXX61995.1		OG0000000	N	N
RIR_0736800	0	2	0	Motif	g6027.t1	g6027.t1	GBC19881	serine/threonine protein kinase	N	Protein kinase domain;Protein tyrosine kinase	PF00069;PF07714	N	N	#N/A	N	N	N	Y	Y		#N/A	jgi|Gloin1|21413|gm1.21413_g	#N/A		OG0000000	N	N
RIR_0311100	0	2	1	Motif:Expression	g25879.t1	g25879.t1	GBC14592	serine/threonine protein kinase	N	Protein kinase domain;Protein tyrosine kinase	PF00069;PF07714	N	N	#N/A	N	N	N	Y	Y		#N/A	#N/A	#N/A		OG0000000	N	N
RIR_0072200	0	2	3	Motif:Expression	g23180.t1	g23180.t1	GBC11717	Mitogen-activated protein kinase kinase kinase	N	Protein kinase domain;Protein tyrosine kinase	PF00069;PF07714	N	N	#N/A	N	N	N	Y	Y		#N/A	#N/A	#N/A		OG0000000	N	N
RIR_2981000	0	7	3	Motif:Expression	g6574.t1	g6574.t1	GBC47612	calmodulin-dependent protein kinase	N	Protein kinase domain;Protein tyrosine kinase;Sel1 repeat	PF00069;PF07714;PF08238	N	N	#N/A	N	N	N	Y	Y		jgi|Rhiir2_1|1861641|estExt_Genewise1.C_2080002	jgi|Gloin1|17527|gm1.17527_g	EXX63494.1		OG0000000	N	N
RIR_2612500	119	9	1	Homology:Motif:Expression	g3465.t1	g3465.t1	GBC43034	calmodulin-dependent protein kinase	N	Protein kinase domain;Protein tyrosine kinase;Sel1 repeat	PF00069;PF07714;PF08238	N	N	#N/A	N	N	N	Y	Y		jgi|Rhiir2_1|1782284|gm1.21170_g	#N/A	EXX53951.1		OG0000000	N	N
RIR_1862000	0	8	3	Motif:Expression	g23664.t1	g23664.t1	GBC33762	chitin synthase regulatory factor chr2	N	Protein kinase domain;Protein tyrosine kinase;Sel1 repeat	PF00069;PF07714;PF08238	N	N	#N/A	N	N	N	Y	Y		#N/A	#N/A	EXX58136.1		OG0000000	N	N
RIR_1771500	0	5	32	Motif:Expression	g205.t1	g205.t1	GBC32636	Serine/threonine protein kinase	N	Protein kinase domain;Protein tyrosine kinase;Sel1 repeat	PF00069;PF07714;PF08238	N	N	#N/A	N	N	N	Y	Y		#N/A	#N/A	EXX59251.1		OG0000000	N	N
RIR_1631700	0	5	12	Motif:Expression	g30105.t1	g30105.t1	GBC30881	serine/threonine protein kinase	N	Protein kinase domain;Protein tyrosine kinase;Sel1 repeat	PF00069;PF07714;PF08238	N	N	#N/A	N	N	N	Y	Y		#N/A	#N/A	EXX60786.1		OG0000000	N	N
RIR_1299700	0	7	1	Motif:Expression	g22322.t1	g22322.t1	GBC26791	chitin synthase regulatory factor chr2	N	Protein kinase domain;Protein tyrosine kinase;Sel1 repeat	PF00069;PF07714;PF08238	N	N	#N/A	N	N	Y	Y	Y		#N/A	#N/A	EXX76365.1		OG0000000	N	N
RIR_0707200	88	10	0	Homology:Motif	g32124.t1	g32124.t1	GBC19526	serine/threonine protein kinase	N	Protein kinase domain;Protein tyrosine kinase;Sel1 repeat	PF00069;PF07714;PF08238	N	N	#N/A	N	N	N	Y	Y		#N/A	#N/A	#N/A		OG0000000	N	N
RIR_0327600	9	8	16	Homology:Motif:Expression	g26044.t1	g26044.t1	GBC14798	calmodulin-dependent protein kinase	N	Protein kinase domain;Protein tyrosine kinase;Sel1 repeat	PF00069;PF07714;PF08238	N	N	#N/A	N	N	N	Y	Y		jgi|Rhiir2_1|1880731|estExt_Genemark1.C_2190007	#N/A	EXX66165.1		OG0000000	N	N
RIR_0283600	0	7	0	Motif	g20217.t1	g20217.t1	GBC14266	serine/threonine protein kinase	N	Protein kinase domain;Protein tyrosine kinase;Sel1 repeat	PF00069;PF07714;PF08238	N	N	#N/A	N	N	N	Y	Y		#N/A	#N/A	#N/A		OG0000000	N	N
RIR_3403500	137	17	0	Homology:Motif	g2242.t1	g2242.t1	GBC52729	SEL1 protein	N	Protein kinase domain;Sel1 repeat	PF00069;PF08238	N	N	#N/A	N	N	N	Y	Y		#N/A	jgi|Gloin1|8188|gm1.8188_g	EXX65917.1		OG0000000	N	N
RIR_3399800	150	31	1	Homology:Motif:Expression	g2205.t1	g2205.t1	GBC52684	sel1 repeat domain-containing protein	N	Protein kinase domain;Sel1 repeat	PF00069;PF08238	N	N	#N/A	N	N	N	Y	Y		#N/A	jgi|Gloin1|14771|gm1.14771_g	#N/A		OG0000000	N	N
RIR_3398800	91	17	3	Homology:Motif:Expression	g2195.t1	g2195.t1	GBC52674	SEL1 protein	N	Protein kinase domain;Sel1 repeat	PF00069;PF08238	N	N	#N/A	N	N	N	Y	Y		#N/A	#N/A	#N/A		OG0000000	N	N
RIR_3393700	77	14	23	Homology:Motif:Expression	g2144.t1	g2144.t1	GBC52611	SEL1 protein	N	Protein kinase domain;Sel1 repeat	PF00069;PF08238	N	N	#N/A	N	N	N	Y	Y		jgi|Rhiir2_1|1691729|fgenesh1_kg.286_#_91_#_MblContig3912	jgi|Gloin1|319149|MIX930_63_100	EXX52946.1		OG0000000	N	N
RIR_3375800	0	7	26	Motif:Expression	g1965.t1	g1965.t1	GBC52384	calmodulin-dependent protein kinase	N	Protein kinase domain;Sel1 repeat	PF00069;PF08238	N	N	#N/A	N	N	N	Y	Y		jgi|Rhiir2_1|1883078|estExt_Genemark1.C_3100017	jgi|Gloin1|14629|gm1.14629_g	#N/A		OG0000000	N	N
RIR_3326100	0	6	29	Motif:Expression	g32749.t1	g32749.t1	GBC51778	chitin synthase regulatory factor chr2	N	Protein kinase domain;Sel1 repeat	PF00069;PF08238	N	N	#N/A	N	N	N	Y	Y		jgi|Rhiir2_1|705548|CE705547_13780	jgi|Gloin1|1400|gm1.1400_g	EXX57343.1		OG0000000	N	N
RIR_3325900	0	6	25	Motif:Expression	g32747.t1	g32747.t1	GBC51776	chitin synthase regulatory factor chr2	N	Protein kinase domain;Sel1 repeat	PF00069;PF08238	N	N	#N/A	N	N	N	Y	Y		jgi|Rhiir2_1|705460|CE705459_7669	#N/A	EXX57345.1		OG0000000	N	N
RIR_2985400	0	6	4	Motif:Expression	g6618.t1	g6618.t1	GBC47673	calmodulin-dependent protein kinase	N	Protein kinase domain;Sel1 repeat	PF00069;PF08238	N	N	#N/A	N	N	N	Y	Y		jgi|Rhiir2_1|1880412|estExt_Genemark1.C_2080050	#N/A	EXX64825.1		OG0000000	N	N
RIR_2981200	0	5	1	Motif:Expression	g6576.t1	g6576.t1	GBC47616	calmodulin-dependent protein kinase	N	Protein kinase domain;Sel1 repeat	PF00069;PF08238	N	N	#N/A	N	N	N	Y	Y		#N/A	#N/A	EXX57522.1		OG0000000	N	N
RIR_2946100	128	19	0	Homology:Motif	g24421.t1	g24421.t1	GBC47195	SEL1 protein	N	Protein kinase domain;Sel1 repeat	PF00069;PF08238	N	N	#N/A	N	N	N	Y	Y		#N/A	#N/A	#N/A		OG0000000	N	N
RIR_2945500	0	4	0	Motif	g24415.t1	g24415.t1	GBC47188	calmodulin-dependent protein kinase	N	Protein kinase domain;Sel1 repeat	PF00069;PF08238	N	N	#N/A	N	N	N	Y	Y		jgi|Rhiir2_1|1867004|estExt_Genemark1.C_20134	jgi|Gloin1|5587|gm1.5587_g	EXX52935.1		OG0000000	N	N
RIR_2916100	216	31	0	Homology:Motif	g25237.t1	g25237.t1	GBC46837	serine/threonine protein kinase	N	Protein kinase domain;Sel1 repeat	PF00069;PF08238	N	N	#N/A	N	N	N	Y	Y		#N/A	#N/A	#N/A		OG0000000	N	N
RIR_2904400	240	29	0	Homology:Motif	g25120.t1	g25120.t1	GBC46694	serine/threonine protein kinase	N	Protein kinase domain;Sel1 repeat	PF00069;PF08238	N	N	#N/A	N	N	N	Y	Y		jgi|Rhiir2_1|940111|CE940110_1951	#N/A	#N/A		OG0000000	N	N
RIR_2826700	249	31	2	Homology:Motif:Expression	g12679.t1	g12679.t1	GBC45747	serine/threonine protein kinase	N	Protein kinase domain;Sel1 repeat	PF00069;PF08238	N	N	#N/A	N	N	N	Y	Y		#N/A	#N/A	EXX64153.1		OG0000000	N	N
RIR_2825600	165	22	2	Homology:Motif:Expression	g12668.t1	g12668.t1	GBC45735	cobalamin biosynthesis protein cobt	N	Protein kinase domain;Sel1 repeat	PF00069;PF08238	N	N	#N/A	N	N	N	Y	Y		#N/A	#N/A	#N/A		OG0000000	N	N
RIR_2805300	93	10	1	Homology:Motif:Expression	g17474.t1	g17474.t1	GBC45474	calmodulin-dependent protein kinase	N	Protein kinase domain;Sel1 repeat	PF00069;PF08238	N	N	#N/A	N	N	N	Y	Y		jgi|Rhiir2_1|1789943|gm1.28829_g	jgi|Gloin1|177145|CE77133_137	EXX64916.1		OG0000000	N	N
RIR_2778800	0	3	0	Motif	g17209.t1	g17209.t1	GBC45144	serine/threonine protein kinase	N	Protein kinase domain;Sel1 repeat	PF00069;PF08238	N	N	#N/A	N	N	N	Y	Y		jgi|Rhiir2_1|1847521|estExt_fgenesh1_pg.C_3840003	#N/A	EXX55639.1		OG0000000	N	N
RIR_2725800	122	20	0	Homology:Motif	g1586.t1	g1586.t1	GBC44484	SEL1 protein	N	Protein kinase domain;Sel1 repeat	PF00069;PF08238	N	N	#N/A	N	N	N	Y	Y		#N/A	#N/A	#N/A		OG0000000	N	N
RIR_2471200	0	6	0	Motif	g18295.t1	g18295.t1	GBC41295	serine/threonine protein kinase	N	Protein kinase domain;Sel1 repeat	PF00069;PF08238	N	N	#N/A	N	N	N	Y	Y		#N/A	#N/A	EXX70555.1		OG0000000	N	N
RIR_2460000	242	32	0	Homology:Motif	g18183.t1	g18183.t1	GBC41150	serine/threonine protein kinase	N	Protein kinase domain;Sel1 repeat	PF00069;PF08238	N	N	#N/A	N	N	N	Y	Y		#N/A	#N/A	#N/A		OG0000000	N	N
RIR_2320800	126	18	0	Homology:Motif	g7249.t1	g7249.t1	GBC39458	SEL1 protein	N	Protein kinase domain;Sel1 repeat	PF00069;PF08238	N	N	#N/A	N	N	N	Y	Y		#N/A	#N/A	EXX65817.1		OG0000000	N	N
RIR_2285100	0	7	32	Motif:Expression	g6892.t1	g6892.t1	GBC39019	calmodulin-dependent protein kinase	N	Protein kinase domain;Sel1 repeat	PF00069;PF08238	N	N	#N/A	N	N	N	Y	Y		#N/A	jgi|Gloin1|2701|gm1.2701_g	EXX60336.1		OG0000000	N	N
RIR_2236600	259	3	33	Homology:Motif:Expression	g10321.t1	g10321.t1	GBC38441	serine/threonine protein kinase	N	Protein kinase domain;Sel1 repeat	PF00069;PF08238	N	N	#N/A	N	N	N	Y	Y		jgi|Rhiir2_1|1713865|fgenesh1_kg.393_#_19_#_TRINITY_DN11056_c2_g1_i1	jgi|Gloin1|171505|CE71493_1469	#N/A		OG0000000	N	N
RIR_2203600	66	14	5	Homology:Motif:Expression	g9991.t1	g9991.t1	GBC38023	SEL1 protein	N	Protein kinase domain;Sel1 repeat	PF00069;PF08238	N	N	#N/A	N	N	N	Y	Y		#N/A	#N/A	EXX67943.1		OG0000000	N	N
RIR_1861700	37	9	2	Homology:Motif:Expression	g23661.t1	g23661.t1	GBC33759	chitin synthase regulatory factor chr2	N	Protein kinase domain;Sel1 repeat	PF00069;PF08238	N	N	#N/A	N	N	N	Y	Y		#N/A	jgi|Gloin1|79227|e_gw1.19397.5.1	EXX58133.1		OG0000000	N	N
RIR_1787500	4	7	0	Homology:Motif	g365.t1	g365.t1	GBC32858	calmodulin-dependent protein kinase	N	Protein kinase domain;Sel1 repeat	PF00069;PF08238	N	N	#N/A	N	N	Y	Y	Y		#N/A	#N/A	EXX62554.1		OG0000000	N	N
RIR_1782000	77	15	0	Homology:Motif	g310.t1	g310.t1	GBC32783	SEL1 protein	N	Protein kinase domain;Sel1 repeat	PF00069;PF08238	N	N	#N/A	N	N	N	Y	Y		#N/A	#N/A	EXX73891.1		OG0000000	N	N
RIR_1777200	8	6	0	Homology:Motif	g262.t1	g262.t1	GBC32722	Serine/threonine protein kinase	N	Protein kinase domain;Sel1 repeat	PF00069;PF08238	N	N	#N/A	N	N	N	Y	Y		#N/A	#N/A	#N/A		OG0000000	N	N
RIR_1702300	0	7	0	Motif	g19579.t1	g19579.t1	GBC31753	calmodulin-dependent protein kinase	N	Protein kinase domain;Sel1 repeat	PF00069;PF08238	N	N	#N/A	N	N	N	Y	Y		jgi|Rhiir2_1|1778614|gm1.17500_g	#N/A	EXX53288.1		OG0000000	N	N
RIR_1619800	146	11	1	Homology:Motif:Expression	g29986.t1	g29986.t1	GBC30736	serine/threonine protein kinase	N	Protein kinase domain;Sel1 repeat	PF00069;PF08238	N	N	#N/A	N	N	N	Y	Y		#N/A	jgi|Gloin1|326942|MIX8723_6_37	EXX64271.1		OG0000000	N	N
RIR_1619000	5	7	0	Homology:Motif	g29978.t1	g29978.t1	GBC30724	serine/threonine protein kinase	N	Protein kinase domain;Sel1 repeat	PF00069;PF08238	N	N	#N/A	N	N	N	Y	Y		jgi|Rhiir2_1|1780774|gm1.19660_g	#N/A	#N/A		OG0000000	N	N
RIR_1462000	121	9	0	Homology:Motif	g25647.t1	g25647.t1	GBC28777	calmodulin-dependent protein kinase	N	Protein kinase domain;Sel1 repeat	PF00069;PF08238	N	N	#N/A	N	N	N	Y	Y		#N/A	#N/A	EXX58010.1		OG0000000	N	N
RIR_1453900	296	38	3	Homology:Motif:Expression	g25566.t1	g25566.t1	GBC28682	serine/threonine protein kinase	N	Protein kinase domain;Sel1 repeat	PF00069;PF08238	N	N	#N/A	N	N	N	Y	Y		#N/A	#N/A	#N/A		OG0000000	N	N
RIR_1150400	8	7	1	Homology:Motif:Expression	g15262.t1	g15262.t1	GBC24951	calmodulin-dependent protein kinase	N	Protein kinase domain;Sel1 repeat	PF00069;PF08238	N	N	#N/A	N	N	N	Y	Y		jgi|Rhiir2_1|1867709|estExt_Genemark1.C_70028	#N/A	EXX52066.1		OG0000000	N	N
RIR_1143400	106	14	0	Homology:Motif	g15192.t1	g15192.t1	GBC24858	SEL1 protein	N	Protein kinase domain;Sel1 repeat	PF00069;PF08238	N	N	#N/A	N	N	N	Y	Y		jgi|Rhiir2_1|1881740|estExt_Genemark1.C_2510028	#N/A	EXX53889.1		OG0000000	N	N
RIR_1140900	174	23	1	Homology:Motif:Expression	g15167.t1	g15167.t1	GBC24827	SEL1 protein	N	Protein kinase domain;Sel1 repeat	PF00069;PF08238	N	N	#N/A	N	N	N	Y	Y		#N/A	#N/A	EXX59977.1		OG0000000	N	N
RIR_0968900	0	5	0	Motif	g33943.t1	g33943.t1	GBC22732	serine/threonine protein kinase	N	Protein kinase domain;Sel1 repeat	PF00069;PF08238	N	N	#N/A	N	N	N	Y	Y		#N/A	#N/A	EXX68086.1		OG0000000	N	N
RIR_0950300	5	7	19	Homology:Motif:Expression	g2944.t1	g2944.t1	GBC22501	calmodulin-dependent protein kinase	N	Protein kinase domain;Sel1 repeat	PF00069;PF08238	N	N	#N/A	N	N	N	Y	Y		jgi|Rhiir2_1|1872953|estExt_Genemark1.C_620035	#N/A	EXX78127.1		OG0000000	N	N
RIR_0931700	121	9	0	Homology:Motif	g2758.t1	g2758.t1	GBC22290	serine/threonine protein kinase	N	Protein kinase domain;Sel1 repeat	PF00069;PF08238	N	N	#N/A	N	N	N	Y	Y		#N/A	jgi|Gloin1|4616|gm1.4616_g	EXX65954.1		OG0000000	N	N
RIR_0920900	0	5	17	Motif:Expression	g2650.t1	g2650.t1	GBC22139	calmodulin-dependent protein kinase	N	Protein kinase domain;Sel1 repeat	PF00069;PF08238	N	N	#N/A	N	N	N	Y	Y		jgi|Rhiir2_1|1782796|gm1.21682_g	jgi|Gloin1|233531|CE133519_97	EXX72641.1		OG0000000	N	N
RIR_0920800	0	4	8	Motif:Expression	g2649.t1	g2649.t1	GBC22138	calmodulin-dependent protein kinase	N	Protein kinase domain;Sel1 repeat	PF00069;PF08238	N	N	#N/A	N	N	N	Y	Y		jgi|Rhiir2_1|1674333|fgenesh1_kg.238_#_218_#_MblContig3266	#N/A	EXX72642.1		OG0000000	N	N
RIR_0920400	97	7	1	Homology:Motif:Expression	g2645.t1	g2645.t1	GBC22133	calmodulin-dependent protein kinase	N	Protein kinase domain;Sel1 repeat	PF00069;PF08238	N	N	#N/A	N	N	N	Y	Y		#N/A	#N/A	EXX72644.1		OG0000000	N	N
RIR_0914700	0	6	1	Motif:Expression	g2588.t1	g2588.t1	GBC22058	calmodulin-dependent protein kinase	N	Protein kinase domain;Sel1 repeat	PF00069;PF08238	N	N	#N/A	N	N	N	Y	Y		jgi|Rhiir2_1|1778333|gm1.17219_g	#N/A	EXX50456.1		OG0000000	N	N
RIR_0907100	5	7	0	Homology:Motif	g2512.t1	g2512.t1	GBC21963	calmodulin-dependent protein kinase	N	Protein kinase domain;Sel1 repeat	PF00069;PF08238	N	N	#N/A	N	N	N	Y	Y		jgi|Rhiir2_1|1780632|gm1.19518_g	#N/A	EXX68634.1		OG0000000	N	N
RIR_0799900	0	6	25	Motif:Expression	g10781.t1	g10781.t1	GBC20641	calmodulin-dependent protein kinase	N	Protein kinase domain;Sel1 repeat	PF00069;PF08238	N	N	#N/A	N	N	N	Y	Y		jgi|Rhiir2_1|1666308|fgenesh1_kg.214_#_53_#_V1MblContig4741	#N/A	EXX50154.1		OG0000000	N	N
RIR_0780700	442	65	0	Homology:Motif	g10589.t1	g10589.t1	GBC20418	sel1 repeat-containing protein	N	Protein kinase domain;Sel1 repeat	PF00069;PF08238	N	N	#N/A	N	N	N	Y	Y		#N/A	#N/A	#N/A		OG0000000	N	N
RIR_0626600	22	8	0	Homology:Motif	g30714.t1	g30714.t1	GBC18514	serine/threonine protein kinase	N	Protein kinase domain;Sel1 repeat	PF00069;PF08238	N	N	#N/A	N	N	N	Y	Y		jgi|Rhiir2_1|1769879|gm1.8765_g	#N/A	#N/A		OG0000000	N	N
RIR_0475000	95	16	1	Homology:Motif:Expression	g29189.t1	g29189.t1	GBC16671	SEL1 protein	N	Protein kinase domain;Sel1 repeat	PF00069;PF08238	N	N	#N/A	N	N	N	Y	Y		jgi|Rhiir2_1|1784613|gm1.23499_g	jgi|Gloin1|15271|gm1.15271_g	EXX71851.1		OG0000000	N	N
RIR_0378100	143	18	1	Homology:Motif:Expression	g21112.t1	g21112.t1	GBC15412	SEL1 protein	N	Protein kinase domain;Sel1 repeat	PF00069;PF08238	N	N	#N/A	N	N	N	Y	Y		#N/A	#N/A	#N/A		OG0000000	N	N
RIR_0302600	122	20	3	Homology:Motif:Expression	g14032.t1	g14032.t1	GBC14490	SEL1 protein	N	Protein kinase domain;Sel1 repeat	PF00069;PF08238	N	N	#N/A	N	N	N	Y	Y		jgi|Rhiir2_1|1776994|gm1.15880_g	jgi|Gloin1|89934|fgenesh1_pg.9183_#_2	EXX71518.1		OG0000000	N	N
RIR_0262500	126	19	0	Homology:Motif	g34799.t1	g34799.t1	GBC14011	SEL1 protein	N	Protein kinase domain;Sel1 repeat	PF00069;PF08238	N	N	#N/A	N	N	N	Y	Y		#N/A	#N/A	#N/A		OG0000000	N	N
RIR_0262300	108	16	0	Homology:Motif	g34797.t1	g34797.t1	GBC14005	SEL1 protein	N	Protein kinase domain;Sel1 repeat	PF00069;PF08238	N	N	#N/A	N	N	N	Y	Y		#N/A	#N/A	EXX63436.1		OG0000000	N	N
RIR_0036800	170	23	2	Homology:Motif:Expression	g22826.t1	g22826.t1	GBC11295	SEL1 protein	N	Protein kinase domain;Sel1 repeat	PF00069;PF08238	N	N	#N/A	N	N	N	Y	Y		#N/A	#N/A	#N/A		OG0000000	N	N
RIR_3551700	0	1	19	Motif:Expression	g33183.t1	g33183.t1	GBC54505	serine/threonine protein kinase	N	Protein tyrosine kinase	PF07714	N	N	#N/A	N	N	N	Y	Y		jgi|Rhiir2_1|1870463|estExt_Genemark1.C_310131	jgi|Gloin1|10646|gm1.10646_g	EXX70204.1		OG0000000	N	N
RIR_3550000	0	1	21	Motif:Expression	g33166.t1	g33166.t1	GBC54484	serine/threonine protein kinase	N	Protein tyrosine kinase	PF07714	N	N	#N/A	N	N	N	Y	Y		jgi|Rhiir2_1|1852629|estExt_Genewise1.C_310107	#N/A	EXX52898.1		OG0000000	N	N
RIR_3546300	0	1	21	Motif:Expression	g33129.t1	g33129.t1	GBC54434	serine/threonine protein kinase	N	Protein tyrosine kinase	PF07714	N	N	#N/A	N	N	N	Y	Y		jgi|Rhiir2_1|1766501|gm1.5387_g	#N/A	EXX64492.1		OG0000000	N	N
RIR_3540000	0	1	16	Motif:Expression	g33066.t1	g33066.t1	GBC54371	serine-threonine protein kinase	N	Protein tyrosine kinase	PF07714	N	N	#N/A	N	N	N	Y	Y		#N/A	#N/A	#N/A		OG0000000	N	N
RIR_3538600	0	2	1	Motif:Expression	g33052.t1	g33052.t1	GBC54354	serine/threonine protein kinase	N	Protein tyrosine kinase	PF07714	N	N	#N/A	N	N	N	Y	Y		#N/A	#N/A	#N/A		OG0000000	N	N
RIR_3511300	0	1	1	Motif:Expression	g14327.t1	g14327.t1	GBC54029	serine/threonine protein kinase	N	Protein tyrosine kinase	PF07714	N	N	#N/A	N	N	N	Y	Y		#N/A	#N/A	EXX63007.1		OG0000000	N	N
RIR_3485600	0	1	6	Motif:Expression	g11355.t1	g11355.t1	GBC53722	serine/threonine protein kinase	N	Protein tyrosine kinase	PF07714	N	N	#N/A	N	N	N	Y	Y		#N/A	#N/A	#N/A		OG0000000	N	N
RIR_3484900	0	1	0	Motif	g11348.t1	g11348.t1	GBC53710	serine/threonine protein kinase	N	Protein tyrosine kinase	PF07714	N	N	#N/A	N	N	N	Y	Y		#N/A	#N/A	EXX56496.1		OG0000000	N	N
RIR_3484800	0	1	1	Motif:Expression	g11347.t1	g11347.t1	GBC53708	serine/threonine protein kinase	N	Protein tyrosine kinase	PF07714	N	N	#N/A	N	N	N	Y	Y		#N/A	#N/A	EXX77255.1		OG0000000	N	N
RIR_3484100	0	1	31	Motif:Expression	g11340.t1	g11340.t1	GBC53698	serine/threonine protein kinase	N	Protein tyrosine kinase	PF07714	N	N	#N/A	N	N	N	Y	Y		jgi|Rhiir2_1|1770586|gm1.9472_g	jgi|Gloin1|14126|gm1.14126_g	EXX63370.1		OG0000000	N	N
RIR_3482900	0	1	0	Motif	g11328.t1	g11328.t1	GBC53685	serine/threonine protein kinase	N	Protein tyrosine kinase	PF07714	N	N	#N/A	N	N	N	Y	Y		#N/A	#N/A	EXX64944.1		OG0000000	N	N
RIR_3452500	0	1	33	Motif:Expression	g11024.t1	g11024.t1	GBC53297	serine/threonine protein kinase	N	Protein tyrosine kinase	PF07714	N	N	#N/A	N	N	N	Y	Y		jgi|Rhiir2_1|1546854|fgenesh1_kg.40_#_620_#_TRINITY_DN8800_c1_g2_i1	jgi|Gloin1|26581|gm1.26581_g	EXX71999.1		OG0000000	N	N
RIR_3427100	0	2	30	Motif:Expression	g2478.t1	g2478.t1	GBC53015	Mitogen-activated protein kinase kinase kinase	N	Protein tyrosine kinase	PF07714	N	N	#N/A	N	N	N	Y	Y		jgi|Rhiir2_1|1589876|fgenesh1_kg.87_#_717_#_TRINITY_DN10579_c0_g2_i1	#N/A	EXX63012.1		OG0000000	N	N
RIR_3426400	0	1	0	Motif	g2471.t1	g2471.t1	GBC53008	serine/threonine protein kinase	N	Protein tyrosine kinase	PF07714	N	N	#N/A	N	N	N	Y	Y		jgi|Rhiir2_1|1828326|MIX35887_8_14	#N/A	EXX69762.1		OG0000000	N	N
RIR_3412600	1	1	0	Homology:Motif	g2333.t1	g2333.t1	GBC52834	calmodulin-dependent protein kinase	N	Protein tyrosine kinase	PF07714	N	N	#N/A	N	N	N	Y	Y		jgi|Rhiir2_1|1779750|gm1.18636_g	jgi|Gloin1|32850|gm1.32850_g	EXX68456.1		OG0000000	N	N
RIR_3398700	0	2	21	Motif:Expression	g2194.t1	g2194.t1	GBC52672	serine/threonine protein kinase	N	Protein tyrosine kinase	PF07714	N	N	#N/A	N	N	N	Y	Y		#N/A	#N/A	#N/A		OG0000000	N	N
RIR_3396800	5	1	0	Homology:Motif	g2175.t1	g2175.t1	GBC52650	serine/threonine-protein kinase ht1-like	N	Protein tyrosine kinase	PF07714	N	N	#N/A	N	N	N	N	N		jgi|Rhiir2_1|1882593|estExt_Genemark1.C_2860038	#N/A	EXX51113.1		OG0000000	N	N
RIR_3394800	0	1	0	Motif	g2155.t1	g2155.t1	GBC52624	Mitogen-activated protein kinase kinase kinase	N	Protein tyrosine kinase	PF07714	N	N	#N/A	N	N	Y	Y	Y		#N/A	#N/A	#N/A		OG0000000	N	N
RIR_3387100	0	1	0	Motif	g2078.t1	g2078.t1	GBC52534	serine/threonine protein kinase	N	Protein tyrosine kinase	PF07714	N	N	#N/A	N	N	N	Y	Y		jgi|Rhiir2_1|1847680|estExt_fgenesh1_pg.C_4000007	#N/A	EXX74424.1		OG0000000	N	N
RIR_3386600	0	1	0	Motif	g2073.t1	g2073.t1	GBC52527	serine/threonine protein kinase	N	Protein tyrosine kinase	PF07714	N	N	#N/A	N	N	N	Y	Y		#N/A	#N/A	#N/A		OG0000000	N	N
RIR_3371700	0	1	0	Motif	g1924.t1	g1924.t1	GBC52335	serine/threonine protein kinase	N	Protein tyrosine kinase	PF07714	N	N	#N/A	N	N	N	Y	Y		#N/A	jgi|Gloin1|17023|gm1.17023_g	EXX58921.1		OG0000000	N	N
RIR_3355300	0	1	23	Motif:Expression	g4852.t1	g4852.t1	GBC52147	serine/threonine protein kinase	N	Protein tyrosine kinase	PF07714	N	N	#N/A	N	N	N	Y	Y		#N/A	#N/A	#N/A		OG0000000	N	N
RIR_3355100	0	1	20	Motif:Expression	g4850.t1	g4850.t1	GBC52143	serine/threonine protein kinase	N	Protein tyrosine kinase	PF07714	N	N	#N/A	N	N	N	Y	Y		#N/A	#N/A	EXX71792.1		OG0000000	N	N
RIR_3354900	0	1	12	Motif:Expression	g4848.t1	g4848.t1	GBC52141	serine/threonine protein kinase	N	Protein tyrosine kinase	PF07714	N	N	#N/A	N	N	N	Y	Y		jgi|Rhiir2_1|1882999|estExt_Genemark1.C_3070003	#N/A	#N/A		OG0000000	N	N
RIR_3354200	0	1	0	Motif	g4841.t1	g4841.t1	GBC52134	map kinase kinase ste7	N	Protein tyrosine kinase	PF07714	N	N	#N/A	N	N	N	Y	Y		#N/A	jgi|Gloin1|320553|MIX2334_42_96	EXX74525.1		OG0000000	N	N
RIR_3354100	0	1	26	Motif:Expression	g4840.t1	g4840.t1	GBC52133	map kinase kinase ste7	N	Protein tyrosine kinase	PF07714	N	N	#N/A	N	N	N	Y	Y		jgi|Rhiir2_1|1789031|gm1.27917_g	jgi|Gloin1|215136|CE115124_98	EXX74524.1		OG0000000	N	N
RIR_3353600	0	1	2	Motif:Expression	g4835.t1	g4835.t1	GBC52126	serine/threonine protein kinase	N	Protein tyrosine kinase	PF07714	N	N	#N/A	N	N	N	Y	Y		#N/A	#N/A	EXX74534.1		OG0000000	N	N
RIR_3351600	197	1	20	Homology:Motif:Expression	g4815.t1	g4815.t1	GBC52103	serine/threonine protein kinase	N	Protein tyrosine kinase	PF07714	N	N	#N/A	N	N	N	N	N		jgi|Rhiir2_1|1781194|gm1.20080_g	jgi|Gloin1|303900|CE203888_474	EXX72756.1		OG0000000	N	N
RIR_3350400	0	1	28	Motif:Expression	g4803.t1	g4803.t1	GBC52088	serine/threonine protein kinase	N	Protein tyrosine kinase	PF07714	N	N	#N/A	N	N	N	Y	Y		#N/A	jgi|Gloin1|76356|e_gw1.15037.1.1	#N/A		OG0000000	N	N
RIR_3348300	0	1	0	Motif	g4782.t1	g4782.t1	GBC52061	serine/threonine protein kinase	N	Protein tyrosine kinase	PF07714	N	N	#N/A	N	N	N	Y	Y		jgi|Rhiir2_1|1661816|fgenesh1_kg.203_#_6_#_MblContig9110	#N/A	EXX51410.1		OG0000000	N	N
RIR_3345300	2	1	32	Homology:Motif:Expression	g4752.t1	g4752.t1	GBC52021	serine/threonine protein kinase	N	Protein tyrosine kinase	PF07714	N	N	#N/A	N	N	Y	Y	Y		jgi|Rhiir2_1|1535321|fgenesh1_kg.30_#_1152_#_TRINITY_DN10618_c4_g3_i1	jgi|Gloin1|21098|gm1.21098_g	EXX57791.1		OG0000000	N	N
RIR_3344400	0	1	28	Motif:Expression	g4743.t1	g4743.t1	GBC52003	serine/threonine protein kinase	N	Protein tyrosine kinase	PF07714	N	N	#N/A	N	N	N	Y	Y		#N/A	jgi|Gloin1|17374|gm1.17374_g	EXX69133.1		OG0000000	N	N
RIR_3322200	0	2	10	Motif:Expression	g32710.t1	g32710.t1	GBC51737	serine/threonine protein kinase	N	Protein tyrosine kinase	PF07714	N	N	#N/A	N	N	N	Y	Y		#N/A	#N/A	EXX69500.1		OG0000000	N	N
RIR_3306900	0	1	31	Motif:Expression	g32557.t1	g32557.t1	GBC51565	calmodulin-dependent protein kinase	N	Protein tyrosine kinase	PF07714	N	N	#N/A	N	N	N	Y	Y		jgi|Rhiir2_1|1089419|CE1089418_7342	jgi|Gloin1|19494|gm1.19494_g	EXX56603.1		OG0000000	N	N
RIR_3306800	273	1	32	Homology:Motif:Expression	g32556.t1	g32556.t1	GBC51564	serine/threonine protein kinase	N	Protein tyrosine kinase	PF07714	N	N	#N/A	N	N	N	Y	Y		jgi|Rhiir2_1|1089327|CE1089326_18028	#N/A	EXX56604.1		OG0000000	N	N
RIR_3304800	0	1	0	Motif	g32536.t1	g32536.t1	GBC51542	serine/threonine protein kinase	N	Protein tyrosine kinase	PF07714	N	N	#N/A	N	N	N	Y	Y		#N/A	#N/A	EXX71213.1		OG0000000	N	N
RIR_3304100	12	1	32	Homology:Motif:Expression	g32529.t1	g32529.t1	GBC51534	serine/threonine protein kinase	N	Protein tyrosine kinase	PF07714	N	N	#N/A	N	N	N	Y	Y		jgi|Rhiir2_1|1562559|fgenesh1_kg.57_#_894_#_step3_rep_c966	jgi|Gloin1|348216|fgenesh1_kg.21984_#_1_#_step3_rep_c966	EXX72361.1		OG0000000	N	N
RIR_3303600	0	1	20	Motif:Expression	g32524.t1	g32524.t1	GBC51525	serine/threonine protein kinase	N	Protein tyrosine kinase	PF07714	N	N	#N/A	N	N	N	Y	Y		#N/A	jgi|Gloin1|267888|CE167876_236	EXX62724.1		OG0000000	N	N
RIR_3231500	0	1	0	Motif	g5103.t1	g5103.t1	GBC50678	protein kinase	N	Protein tyrosine kinase	PF07714	N	N	#N/A	N	N	N	Y	Y		jgi|Rhiir2_1|1770448|gm1.9334_g	#N/A	EXX62635.1		OG0000000	N	N
RIR_3212200	0	1	8	Motif:Expression	g13434.t1	g13434.t1	GBC50383	serine/threonine protein kinase	N	Protein tyrosine kinase	PF07714	N	N	#N/A	N	N	N	Y	Y		jgi|Rhiir2_1|1856321|estExt_Genewise1.C_880020	jgi|Gloin1|13686|gm1.13686_g	EXX51572.1		OG0000000	N	N
RIR_3172800	0	1	5	Motif:Expression	g6158.t1	g6158.t1	GBC49931	serine/threonine protein kinase	N	Protein tyrosine kinase	PF07714	N	N	#N/A	N	N	N	Y	Y		jgi|Rhiir2_1|1777106|gm1.15992_g	jgi|Gloin1|66974|e_gw1.3451.1.1	EXX67858.1		OG0000000	N	N
RIR_3172300	0	1	11	Motif:Expression	g6153.t1	g6153.t1	GBC49924	serine/threonine protein kinase	N	Protein tyrosine kinase	PF07714	N	N	#N/A	N	N	N	Y	Y		jgi|Rhiir2_1|1753348|estExt_Genewise1Plus.C_1360018	#N/A	EXX64816.1		OG0000000	N	N
RIR_3172100	0	1	30	Motif:Expression	g6151.t1	g6151.t1	GBC49920	serine/threonine protein kinase	N	Protein tyrosine kinase	PF07714	N	N	#N/A	N	N	N	Y	Y		#N/A	jgi|Gloin1|11376|gm1.11376_g	EXX54723.1		OG0000000	N	N
RIR_3171400	0	1	2	Motif:Expression	g6144.t1	g6144.t1	GBC49911	serine/threonine protein kinase	N	Protein tyrosine kinase	PF07714	N	N	#N/A	N	N	N	Y	Y		#N/A	#N/A	EXX79240.1		OG0000000	N	N
RIR_3163100	0	1	6	Motif:Expression	g19018.t1	g19018.t1	GBC49810	serine/threonine protein kinase	N	Protein tyrosine kinase	PF07714	N	N	#N/A	N	N	N	Y	Y		#N/A	jgi|Gloin1|2079|gm1.2079_g	EXX73810.1		OG0000000	N	N
RIR_3161600	0	1	20	Motif:Expression	g19003.t1	g19003.t1	GBC49791	serine/threonine protein kinase	N	Protein tyrosine kinase	PF07714	N	N	#N/A	N	N	N	Y	Y		jgi|Rhiir2_1|1875600|estExt_Genemark1.C_1020031	jgi|Gloin1|3685|gm1.3685_g	EXX79825.1		OG0000000	N	N
RIR_3160900	0	1	18	Motif:Expression	g18996.t1	g18996.t1	GBC49779	serine-threonine protein kinase	N	Protein tyrosine kinase	PF07714	N	N	#N/A	N	N	N	Y	Y		#N/A	#N/A	#N/A		OG0000000	N	N
RIR_3160300	0	1	8	Motif:Expression	g18990.t1	g18990.t1	GBC49770	mitogen-activated protein kinase kinase kinase	N	Protein tyrosine kinase	PF07714	N	N	#N/A	N	N	N	Y	Y		jgi|Rhiir2_1|1751365|estExt_Genewise1Plus.C_1020032	#N/A	EXX59975.1		OG0000000	N	N
RIR_3157600	0	1	0	Motif	g18963.t1	g18963.t1	GBC49740	serine/threonine protein kinase	N	Protein tyrosine kinase	PF07714	N	N	#N/A	N	N	N	Y	Y		jgi|Rhiir2_1|1601483|fgenesh1_kg.102_#_595_#_V1MblContig9865	#N/A	#N/A		OG0000000	N	N
RIR_3156500	0	1	0	Motif	g18952.t1	g18952.t1	GBC49721	protein kinase	N	Protein tyrosine kinase	PF07714	N	N	#N/A	N	N	N	Y	Y		#N/A	#N/A	#N/A		OG0000000	N	N
RIR_3155200	0	1	9	Motif:Expression	g18939.t1	g18939.t1	GBC49708	protein kinase, putative	N	Protein tyrosine kinase	PF07714	N	N	#N/A	N	N	N	Y	Y		jgi|Rhiir2_1|1875648|estExt_Genemark1.C_1030011	#N/A	#N/A		OG0000000	N	N
RIR_3154700	0	1	0	Motif	g18934.t1	g18934.t1	GBC49702	protein kinase	N	Protein tyrosine kinase	PF07714	N	N	#N/A	N	N	N	Y	Y		#N/A	#N/A	#N/A		OG0000000	N	N
RIR_3153800	0	1	0	Motif	g18925.t1	g18925.t1	GBC49689	serine/threonine protein kinase	N	Protein tyrosine kinase	PF07714	N	N	#N/A	N	N	N	Y	Y		#N/A	jgi|Gloin1|5992|gm1.5992_g	#N/A		OG0000000	N	N
RIR_3153600	0	1	0	Motif	g18923.t1	g18923.t1	GBC49687	calmodulin-dependent protein kinase	N	Protein tyrosine kinase	PF07714	N	N	#N/A	N	N	N	Y	Y		#N/A	#N/A	#N/A		OG0000000	N	N
RIR_3152800	0	1	21	Motif:Expression	g18915.t1	g18915.t1	GBC49677	serine/threonine protein kinase	N	Protein tyrosine kinase	PF07714	N	N	#N/A	N	N	N	Y	Y		jgi|Rhiir2_1|1601897|fgenesh1_kg.103_#_303_#_TRINITY_DN1072_c0_g3_i1	jgi|Gloin1|12379|gm1.12379_g	EXX56492.1		OG0000000	N	N
RIR_3151400	0	1	0	Motif	g18901.t1	g18901.t1	GBC49658	protein kinase, putative	N	Protein tyrosine kinase	PF07714	N	N	#N/A	N	N	N	Y	Y		#N/A	#N/A	#N/A		OG0000000	N	N
RIR_3150400	0	1	0	Motif	g18891.t1	g18891.t1	GBC49643	protein kinase, putative	N	Protein tyrosine kinase	PF07714	N	N	#N/A	N	N	N	Y	Y		#N/A	#N/A	#N/A		OG0000000	N	N
RIR_3131100	0	1	27	Motif:Expression	g20772.t1	g20772.t1	GBC49407	serine/threonine protein kinase	N	Protein tyrosine kinase	PF07714	N	N	#N/A	N	N	N	Y	Y		jgi|Rhiir2_1|1707604|fgenesh1_kg.359_#_182_#_V1MblContig6010	jgi|Gloin1|30503|gm1.30503_g	EXX67331.1		OG0000000	N	N
RIR_3130000	0	1	0	Motif	g20761.t1	g20761.t1	GBC49387	serine/threonine protein kinase	N	Protein tyrosine kinase	PF07714	N	N	#N/A	N	N	N	Y	Y		#N/A	#N/A	#N/A		OG0000000	N	N
RIR_3061300	0	1	0	Motif	g17617.t1	g17617.t1	GBC48577	serine-threonine protein kinase	N	Protein tyrosine kinase	PF07714	N	N	#N/A	N	N	N	Y	Y		#N/A	jgi|Gloin1|17150|gm1.17150_g	EXX75904.1		OG0000000	N	N
RIR_3060900	0	1	0	Motif	g17613.t1	g17613.t1	GBC48573	serine-threonine protein kinase	N	Protein tyrosine kinase	PF07714	N	N	#N/A	N	N	N	Y	Y		#N/A	jgi|Gloin1|20234|gm1.20234_g	EXX75900.1		OG0000000	N	N
RIR_3060700	0	1	2	Motif:Expression	g17611.t1	g17611.t1	GBC48569	protein kinase	N	Protein tyrosine kinase	PF07714	N	N	#N/A	N	N	N	Y	Y		jgi|Rhiir2_1|1877113|estExt_Genemark1.C_1270045	#N/A	#N/A		OG0000000	N	N
RIR_3060500	0	1	8	Motif:Expression	g17609.t1	g17609.t1	GBC48567	protein kinase	N	Protein tyrosine kinase	PF07714	N	N	#N/A	N	N	N	Y	Y		#N/A	#N/A	#N/A		OG0000000	N	N
RIR_3060300	0	1	11	Motif:Expression	g17607.t1	g17607.t1	GBC48565	protein kinase	N	Protein tyrosine kinase	PF07714	N	N	#N/A	N	N	N	Y	Y		jgi|Rhiir2_1|143967|CE143966_1279	#N/A	EXX75483.1		OG0000000	N	N
RIR_3059700	0	1	0	Motif	g17601.t1	g17601.t1	GBC48558	tyrosine kinase family protein	N	Protein tyrosine kinase	PF07714	N	N	#N/A	N	N	N	Y	Y		jgi|Rhiir2_1|1479586|fgenesh1_pg.127_#_28	#N/A	EXX75478.1		OG0000000	N	N
RIR_3058200	0	1	0	Motif	g17586.t1	g17586.t1	GBC48539	putative serine/threonine-protein	N	Protein tyrosine kinase	PF07714	N	N	#N/A	N	N	N	Y	Y		#N/A	#N/A	#N/A		OG0000000	N	N
RIR_3056300	0	1	0	Motif	g17567.t1	g17567.t1	GBC48518	serine/threonine protein kinase	N	Protein tyrosine kinase	PF07714	N	N	#N/A	N	N	N	Y	Y		#N/A	#N/A	EXX57914.1		OG0000000	N	N
RIR_3046000	0	1	24	Motif:Expression	g14251.t1	g14251.t1	GBC48387	serine/threonine protein kinase	N	Protein tyrosine kinase	PF07714	N	N	#N/A	N	N	N	Y	Y		jgi|Rhiir2_1|1488108|fgenesh1_pg.475_#_12	#N/A	EXX77203.1		OG0000000	N	N
RIR_3023500	0	1	33	Motif:Expression	g27563.t1	g27563.t1	GBC48137	serine/threonine protein kinase	N	Protein tyrosine kinase	PF07714	N	N	#N/A	N	N	N	Y	Y		jgi|Rhiir2_1|1731328|fgenesh1_kg.537_#_150_#_TRINITY_DN24444_c0_g1_i1	jgi|Gloin1|16222|gm1.16222_g	EXX70350.1		OG0000000	N	N
RIR_3011900	0	1	14	Motif:Expression	g27447.t1	g27447.t1	GBC47994	serine/threonine protein kinase	N	Protein tyrosine kinase	PF07714	N	N	#N/A	N	N	N	Y	Y		#N/A	#N/A	EXX53679.1		OG0000000	N	N
RIR_3010900	0	1	0	Motif	g27437.t1	g27437.t1	GBC47981	serine/threonine protein kinase	N	Protein tyrosine kinase	PF07714	N	N	#N/A	N	N	N	Y	Y		#N/A	#N/A	EXX67815.1		OG0000000	N	N
RIR_3008400	0	2	23	Motif:Expression	g27412.t1	g27412.t1	GBC47948	Janus kinase 2	N	Protein tyrosine kinase	PF07714	N	N	#N/A	N	N	N	Y	Y		#N/A	jgi|Gloin1|183980|CE83968_425	EXX54554.1		OG0000000	N	N
RIR_3007700	0	1	17	Motif:Expression	g27405.t1	g27405.t1	GBC47941	serine/threonine protein kinase	N	Protein tyrosine kinase	PF07714	N	N	#N/A	N	N	N	Y	Y		#N/A	jgi|Gloin1|2035|gm1.2035_g	#N/A		OG0000000	N	N
RIR_3007600	0	1	1	Motif:Expression	g27404.t1	g27404.t1	GBC47940	serine/threonine protein kinase	N	Protein tyrosine kinase	PF07714	N	N	#N/A	N	N	N	Y	Y		#N/A	#N/A	EXX50703.1		OG0000000	N	N
RIR_3007300	0	1	0	Motif	g27401.t1	g27401.t1	GBC47936	serine/threonine protein kinase	N	Protein tyrosine kinase	PF07714	N	N	#N/A	N	N	N	Y	Y		#N/A	#N/A	#N/A		OG0000000	N	N
RIR_3007200	0	1	12	Motif:Expression	g27400.t1	g27400.t1	GBC47933	serine/threonine protein kinase	N	Protein tyrosine kinase	PF07714	N	N	#N/A	N	N	N	Y	Y		#N/A	jgi|Gloin1|19488|gm1.19488_g	#N/A		OG0000000	N	N
RIR_3006400	0	1	2	Motif:Expression	g27392.t1	g27392.t1	GBC47924	serine/threonine protein kinase	N	Protein tyrosine kinase	PF07714	N	N	#N/A	N	N	N	Y	Y		jgi|Rhiir2_1|890123|CE890122_623	jgi|Gloin1|11515|gm1.11515_g	EXX74916.1		OG0000000	N	N
RIR_3006200	0	1	0	Motif	g27390.t1	g27390.t1	GBC47922	serine/threonine protein kinase	N	Protein tyrosine kinase	PF07714	N	N	#N/A	N	N	N	Y	Y		jgi|Rhiir2_1|1867502|estExt_Genemark1.C_50146	#N/A	#N/A		OG0000000	N	N
RIR_3005800	0	1	1	Motif:Expression	g27386.t1	g27386.t1	GBC47917	Mitogen-activated protein kinase kinase kinase	N	Protein tyrosine kinase	PF07714	N	N	#N/A	N	N	N	Y	Y		jgi|Rhiir2_1|890055|CE890054_493	jgi|Gloin1|11477|gm1.11477_g	EXX67452.1		OG0000000	N	N
RIR_3005600	0	1	3	Motif:Expression	g27384.t1	g27384.t1	GBC47915	serine/threonine protein kinase	N	Protein tyrosine kinase	PF07714	N	N	#N/A	N	N	N	Y	Y		jgi|Rhiir2_1|1867496|estExt_Genemark1.C_50139	#N/A	EXX64005.1		OG0000000	N	N
RIR_3002700	0	1	0	Motif	g35177.t1	g35177.t1	GBC47877	serine/threonine protein kinase	N	Protein tyrosine kinase	PF07714	N	N	#N/A	N	N	N	Y	Y		#N/A	#N/A	#N/A		OG0000000	N	N
RIR_3000600	0	1	2	Motif:Expression	g35156.t1	g35156.t1	GBC47851	Mitogen-activated protein kinase kinase kinase	N	Protein tyrosine kinase	PF07714	N	N	#N/A	N	N	N	Y	Y		#N/A	#N/A	EXX62000.1		OG0000000	N	N
RIR_3000100	0	1	10	Motif:Expression	g35151.t1	g35151.t1	GBC47844	serine/threonine protein kinase	N	Protein tyrosine kinase	PF07714	N	N	#N/A	N	N	N	Y	Y		#N/A	#N/A	#N/A		OG0000000	N	N
RIR_2999300	0	1	3	Motif:Expression	g35143.t1	g35143.t1	GBC47835	Mitogen-activated protein kinase kinase kinase	N	Protein tyrosine kinase	PF07714	N	N	#N/A	N	N	N	Y	Y		jgi|Rhiir2_1|1879302|estExt_Genemark1.C_1760025	jgi|Gloin1|12426|gm1.12426_g	EXX77968.1		OG0000000	N	N
RIR_2992900	3	1	0	Homology:Motif	g35079.t1	g35079.t1	GBC47753	serine/threonine protein kinase	N	Protein tyrosine kinase	PF07714	N	N	#N/A	N	N	N	Y	Y		jgi|Rhiir2_1|1790411|gm1.29297_g	jgi|Gloin1|18719|gm1.18719_g	#N/A		OG0000000	N	N
RIR_2983000	0	1	2	Motif:Expression	g6594.t1	g6594.t1	GBC47635	serine/threonine protein kinase	N	Protein tyrosine kinase	PF07714	N	N	#N/A	N	N	N	Y	Y		jgi|Rhiir2_1|1482926|fgenesh1_pg.208_#_12	#N/A	#N/A		OG0000000	N	N
RIR_2958500	0	4	1	Motif:Expression	g24545.t1	g24545.t1	GBC47339	serine/threonine protein kinase	N	Protein tyrosine kinase	PF07714	N	N	#N/A	N	N	N	Y	Y		#N/A	#N/A	#N/A		OG0000000	N	N
RIR_2950200	0	5	2	Motif:Expression	g24462.t1	g24462.t1	GBC47248	serine/threonine protein kinase	N	Protein tyrosine kinase	PF07714	N	N	#N/A	N	N	N	Y	Y		jgi|Rhiir2_1|1469572|fgenesh1_pg.2_#_127	#N/A	EXX55969.1		OG0000000	N	N
RIR_2949400	0	2	2	Motif:Expression	g24454.t1	g24454.t1	GBC47236	serine/threonine protein kinase	N	Protein tyrosine kinase	PF07714	N	N	#N/A	N	N	N	Y	Y		#N/A	#N/A	#N/A		OG0000000	N	N
RIR_2949100	0	1	0	Motif	g24451.t1	g24451.t1	GBC47232	serine/threonine protein kinase	N	Protein tyrosine kinase	PF07714	N	N	#N/A	N	N	N	Y	Y		jgi|Rhiir2_1|1803468|MIX11029_81_46	#N/A	EXX74613.1		OG0000000	N	N
RIR_2949000	0	3	0	Motif	g24450.t1	g24450.t1	GBC47230	serine/threonine protein kinase	N	Protein tyrosine kinase	PF07714	N	N	#N/A	N	N	N	Y	Y		jgi|Rhiir2_1|1761554|gm1.440_g	#N/A	EXX65471.1		OG0000000	N	N
RIR_2948400	0	3	7	Motif:Expression	g24444.t1	g24444.t1	GBC47221	serine/threonine protein kinase	N	Protein tyrosine kinase	PF07714	N	N	#N/A	N	N	N	Y	Y		#N/A	jgi|Gloin1|184742|CE84730_91	EXX65078.1		OG0000000	N	N
RIR_2948200	0	3	0	Motif	g24442.t1	g24442.t1	GBC47219	calmodulin-dependent protein kinase	N	Protein tyrosine kinase	PF07714	N	N	#N/A	N	N	Y	Y	Y		#N/A	jgi|Gloin1|27978|gm1.27978_g	#N/A		OG0000000	N	N
RIR_2945300	0	1	18	Motif:Expression	g24413.t1	g24413.t1	GBC47186	serine/threonine protein kinase	N	Protein tyrosine kinase	PF07714	N	N	#N/A	N	N	N	Y	Y		#N/A	jgi|Gloin1|5586|gm1.5586_g	#N/A		OG0000000	N	N
RIR_2945200	0	2	0	Motif	g24412.t1	g24412.t1	GBC47185	serine/threonine protein kinase	N	Protein tyrosine kinase	PF07714	N	N	#N/A	N	N	N	Y	Y		#N/A	jgi|Gloin1|20473|gm1.20473_g	#N/A		OG0000000	N	N
RIR_2945100	0	1	13	Motif:Expression	g24411.t1	g24411.t1	GBC47184	serine/threonine protein kinase	N	Protein tyrosine kinase	PF07714	N	N	#N/A	N	N	N	Y	Y		jgi|Rhiir2_1|1834072|estExt_fgenesh1_pg.C_20089	#N/A	EXX51076.1		OG0000000	N	N
RIR_2942600	0	1	10	Motif:Expression	g24386.t1	g24386.t1	GBC47154	protein kinase	N	Protein tyrosine kinase	PF07714	N	N	#N/A	N	N	N	Y	Y		jgi|Rhiir2_1|1866980|estExt_Genemark1.C_20105	#N/A	#N/A		OG0000000	N	N
RIR_2942000	0	1	0	Motif	g24380.t1	g24380.t1	GBC47146	protein kinase	N	Protein tyrosine kinase	PF07714	N	N	#N/A	N	N	N	Y	Y		jgi|Rhiir2_1|1469512|fgenesh1_pg.2_#_67	#N/A	EXX52734.1		OG0000000	N	N
RIR_2937600	0	1	10	Motif:Expression	g24336.t1	g24336.t1	GBC47092	serine/threonine protein kinase	N	Protein tyrosine kinase	PF07714	N	N	#N/A	N	N	N	Y	Y		#N/A	#N/A	#N/A		OG0000000	N	N
RIR_2934700	0	1	27	Motif:Expression	g24307.t1	g24307.t1	GBC47054	serine-threonine protein kinase	N	Protein tyrosine kinase	PF07714	N	N	#N/A	N	N	N	Y	Y		jgi|Rhiir2_1|1491638|fgenesh1_kg.2_#_116_#_MblContig4691	#N/A	EXX67600.1		OG0000000	N	N
RIR_2934500	0	1	0	Motif	g24305.t1	g24305.t1	GBC47052	serine-threonine protein kinase	N	Protein tyrosine kinase	PF07714	N	N	#N/A	N	N	Y	Y	Y		#N/A	#N/A	EXX67602.1		OG0000000	N	N
RIR_2933900	0	1	4	Motif:Expression	g24299.t1	g24299.t1	GBC47045	serine-threonine protein kinase	N	Protein tyrosine kinase	PF07714	N	N	#N/A	N	N	N	Y	Y		#N/A	#N/A	EXX73722.1		OG0000000	N	N
RIR_2932200	0	1	5	Motif:Expression	g24282.t1	g24282.t1	GBC47025	serine/threonine protein kinase	N	Protein tyrosine kinase	PF07714	N	N	#N/A	N	N	N	Y	Y		#N/A	#N/A	EXX78128.1		OG0000000	N	N
RIR_2932000	0	1	7	Motif:Expression	g24280.t1	g24280.t1	GBC47022	serine-threonine protein kinase	N	Protein tyrosine kinase	PF07714	N	N	#N/A	N	N	N	Y	Y		jgi|Rhiir2_1|1686401|fgenesh1_kg.267_#_220_#_GATCAG_L001_R1_without_duplicates_contig_22659	#N/A	#N/A		OG0000000	N	N
RIR_2931700	0	1	5	Motif:Expression	g24277.t1	g24277.t1	GBC47017	serine-threonine protein kinase	N	Protein tyrosine kinase	PF07714	N	N	#N/A	N	N	N	Y	Y		jgi|Rhiir2_1|1845906|estExt_fgenesh1_pg.C_2670012	#N/A	#N/A		OG0000000	N	N
RIR_2929200	0	1	21	Motif:Expression	g24252.t1	g24252.t1	GBC46987	protein kinase	N	Protein tyrosine kinase	PF07714	N	N	#N/A	N	N	N	Y	Y		jgi|Rhiir2_1|1724478|fgenesh1_kg.469_#_24_#_MblContig12830	#N/A	#N/A		OG0000000	N	N
RIR_2901900	0	1	1	Motif:Expression	g25095.t1	g25095.t1	GBC46665	serine/threonine protein kinase	N	Protein tyrosine kinase	PF07714	N	N	#N/A	N	N	N	Y	Y		#N/A	jgi|Gloin1|4202|gm1.4202_g	EXX67391.1		OG0000000	N	N
RIR_2901000	0	1	0	Motif	g25086.t1	g25086.t1	GBC46655	serine/threonine protein kinase	N	Protein tyrosine kinase	PF07714	N	N	#N/A	N	N	N	Y	Y		#N/A	#N/A	EXX71397.1		OG0000000	N	N
RIR_2898600	0	1	16	Motif:Expression	g25062.t1	g25062.t1	GBC46627	serine/threonine protein kinase	N	Protein tyrosine kinase	PF07714	N	N	#N/A	N	N	N	Y	Y		#N/A	#N/A	#N/A		OG0000000	N	N
RIR_2862600	0	1	13	Motif:Expression	g27981.t1	g27981.t1	GBC46204	calmodulin-dependent protein kinase	N	Protein tyrosine kinase	PF07714	N	N	#N/A	N	N	N	Y	Y		jgi|Rhiir2_1|1865563|estExt_Genewise1.C_4580003	jgi|Gloin1|27257|gm1.27257_g	#N/A		OG0000000	N	N
RIR_2862500	0	1	1	Motif:Expression	g27980.t1	g27980.t1	GBC46202	calmodulin-dependent protein kinase	N	Protein tyrosine kinase	PF07714	N	N	#N/A	N	N	N	Y	Y		jgi|Rhiir2_1|1658345|fgenesh1_kg.195_#_13_#_MblContig7509	#N/A	EXX52509.1		OG0000000	N	N
RIR_2860100	0	1	0	Motif	g27956.t1	g27956.t1	GBC46171	protein kinase	N	Protein tyrosine kinase	PF07714	N	N	#N/A	N	N	N	Y	Y		#N/A	#N/A	#N/A		OG0000000	N	N
RIR_2855800	0	1	5	Motif:Expression	g27913.t1	g27913.t1	GBC46116	serine/threonine protein kinase	N	Protein tyrosine kinase	PF07714	N	N	#N/A	N	N	N	Y	Y		jgi|Rhiir2_1|1876132|estExt_Genemark1.C_1100068	jgi|Gloin1|32888|gm1.32888_g	EXX73227.1		OG0000000	N	N
RIR_2854900	0	1	0	Motif	g27904.t1	g27904.t1	GBC46104	serine/threonine protein kinase	N	Protein tyrosine kinase	PF07714	N	N	#N/A	N	N	N	Y	Y		#N/A	jgi|Gloin1|32502|gm1.32502_g	#N/A		OG0000000	N	N
RIR_2853800	0	1	18	Motif:Expression	g27893.t1	g27893.t1	GBC46089	protein kinase	N	Protein tyrosine kinase	PF07714	N	N	#N/A	N	N	N	Y	Y		jgi|Rhiir2_1|1774999|gm1.13885_g	#N/A	#N/A		OG0000000	N	N
RIR_2802300	1	1	0	Homology:Motif	g17444.t1	g17444.t1	GBC45435	serine/threonine-protein kinase ht1-like	N	Protein tyrosine kinase	PF07714	N	N	#N/A	N	N	N	Y	Y		jgi|Rhiir2_1|1789104|gm1.27990_g	jgi|Gloin1|1416|gm1.1416_g	EXX71619.1		OG0000000	N	N
RIR_2800700	0	1	1	Motif:Expression	g17428.t1	g17428.t1	GBC45411	protein kinase, putative	N	Protein tyrosine kinase	PF07714	N	N	#N/A	N	N	N	Y	Y		#N/A	#N/A	EXX74247.1		OG0000000	N	N
RIR_2793500	0	1	6	Motif:Expression	g17356.t1	g17356.t1	GBC45330	serine/threonine protein kinase	N	Protein tyrosine kinase	PF07714	N	N	#N/A	N	N	N	Y	Y		#N/A	#N/A	EXX54515.1		OG0000000	N	N
RIR_2792900	0	1	0	Motif	g17350.t1	g17350.t1	GBC45321	serine/threonine protein kinase	N	Protein tyrosine kinase	PF07714	N	N	#N/A	N	N	N	Y	Y		jgi|Rhiir2_1|1787983|gm1.26869_g	#N/A	EXX54523.1		OG0000000	N	N
RIR_2790600	0	1	10	Motif:Expression	g17327.t1	g17327.t1	GBC45291	serine/threonine protein kinase	N	Protein tyrosine kinase	PF07714	N	N	#N/A	N	N	N	Y	Y		#N/A	#N/A	EXX64215.1		OG0000000	N	N
RIR_2790000	0	1	3	Motif:Expression	g17321.t1	g17321.t1	GBC45284	serine/threonine protein kinase	N	Protein tyrosine kinase	PF07714	N	N	#N/A	N	N	N	Y	Y		#N/A	jgi|Gloin1|6245|gm1.6245_g	EXX51188.1		OG0000000	N	N
RIR_2788800	0	1	0	Motif	g17309.t1	g17309.t1	GBC45270	serine-threonine protein kinase	N	Protein tyrosine kinase	PF07714	N	N	#N/A	N	N	N	Y	Y		#N/A	#N/A	#N/A		OG0000000	N	N
RIR_2786600	0	1	0	Motif	g17287.t1	g17287.t1	GBC45243	serine/threonine protein kinase	N	Protein tyrosine kinase	PF07714	N	N	#N/A	N	N	N	Y	Y		#N/A	#N/A	#N/A		OG0000000	N	N
RIR_2786100	0	1	3	Motif:Expression	g17282.t1	g17282.t1	GBC45235	protein kinase	N	Protein tyrosine kinase	PF07714	N	N	#N/A	N	N	N	Y	Y		#N/A	#N/A	#N/A		OG0000000	N	N
RIR_2782600	0	1	14	Motif:Expression	g17247.t1	g17247.t1	GBC45191	serine/threonine protein kinase	N	Protein tyrosine kinase	PF07714	N	N	#N/A	N	N	N	Y	Y		#N/A	#N/A	EXX53976.1		OG0000000	N	N
RIR_2780100	0	1	0	Motif	g17222.t1	g17222.t1	GBC45161	kinase-like protein	N	Protein tyrosine kinase	PF07714	N	N	#N/A	N	N	N	Y	Y		jgi|Rhiir2_1|1473976|fgenesh1_pg.42_#_3	#N/A	EXX53878.1		OG0000000	N	N
RIR_2775600	0	1	1	Motif:Expression	g17177.t1	g17177.t1	GBC45103	serine/threonine protein kinase	N	Protein tyrosine kinase	PF07714	N	N	#N/A	N	N	N	Y	Y		jgi|Rhiir2_1|1587414|fgenesh1_kg.84_#_643_#_TRINITY_DN9003_c0_g3_i2	#N/A	EXX66198.1		OG0000000	N	N
RIR_2773600	0	1	0	Motif	g17157.t1	g17157.t1	GBC45077	serine/threonine protein kinase	N	Protein tyrosine kinase	PF07714	N	N	#N/A	N	N	N	Y	Y		jgi|Rhiir2_1|1772623|gm1.11509_g	jgi|Gloin1|33108|gm1.33108_g	EXX54174.1		OG0000000	N	N
RIR_2773500	0	1	1	Motif:Expression	g17156.t1	g17156.t1	GBC45076	serine/threonine protein kinase	N	Protein tyrosine kinase	PF07714	N	N	#N/A	N	N	N	Y	Y		#N/A	#N/A	EXX54173.1		OG0000000	N	N
RIR_2773400	0	1	1	Motif:Expression	g17155.t1	g17155.t1	GBC45075	serine/threonine protein kinase	N	Protein tyrosine kinase	PF07714	N	N	#N/A	N	N	N	Y	Y		#N/A	jgi|Gloin1|8561|gm1.8561_g	EXX54172.1		OG0000000	N	N
RIR_2772400	0	1	0	Motif	g17145.t1	g17145.t1	GBC45062	serine/threonine protein kinase	N	Protein tyrosine kinase	PF07714	N	N	#N/A	N	N	N	Y	Y		#N/A	#N/A	#N/A		OG0000000	N	N
RIR_2770800	0	2	2	Motif:Expression	g17129.t1	g17129.t1	GBC45040	mitogen-activated protein kinase kinase kinase	N	Protein tyrosine kinase	PF07714	N	N	#N/A	N	N	N	Y	Y		#N/A	jgi|Gloin1|2009|gm1.2009_g	#N/A		OG0000000	N	N
RIR_2770200	0	1	0	Motif	g17123.t1	g17123.t1	GBC45032	tkl protein kinase	N	Protein tyrosine kinase	PF07714	N	N	#N/A	N	N	N	Y	Y		jgi|Rhiir2_1|1476973|fgenesh1_pg.84_#_12	#N/A	EXX74879.1		OG0000000	N	N
RIR_2764900	0	1	11	Motif:Expression	g17070.t1	g17070.t1	GBC44971	serine/threonine protein kinase	N	Protein tyrosine kinase	PF07714	N	N	#N/A	N	N	N	Y	Y		#N/A	#N/A	EXX66517.1		OG0000000	N	N
RIR_2762900	0	1	0	Motif	g17050.t1	g17050.t1	GBC44943	serine/threonine protein kinase	N	Protein tyrosine kinase	PF07714	N	N	#N/A	N	N	N	Y	Y		jgi|Rhiir2_1|842738|CE842737_70	jgi|Gloin1|9853|gm1.9853_g	EXX65083.1		OG0000000	N	N
RIR_2762000	0	1	1	Motif:Expression	g17041.t1	g17041.t1	GBC44934	serine/threonine protein kinase	N	Protein tyrosine kinase	PF07714	N	N	#N/A	N	N	N	Y	Y		jgi|Rhiir2_1|842901|CE842900_141	jgi|Gloin1|5945|gm1.5945_g	#N/A		OG0000000	N	N
RIR_2761900	0	1	0	Motif	g17040.t1	g17040.t1	GBC44933	mitogen-activated protein kinase kinase kinase	N	Protein tyrosine kinase	PF07714	N	N	#N/A	N	N	N	Y	Y		jgi|Rhiir2_1|1848199|estExt_fgenesh1_pg.C_4530008	#N/A	EXX76856.1		OG0000000	N	N
RIR_2760300	0	1	0	Motif	g17024.t1	g17024.t1	GBC44915	serine/threonine protein kinase	N	Protein tyrosine kinase	PF07714	N	N	#N/A	N	N	N	Y	Y		jgi|Rhiir2_1|1432085|gw1.117.24.1	#N/A	EXX70694.1		OG0000000	N	N
RIR_2748900	42	1	30	Homology:Motif:Expression	g1817.t1	g1817.t1	GBC44774	serine/threonine protein kinase	N	Protein tyrosine kinase	PF07714	N	N	#N/A	N	N	N	N	N		jgi|Rhiir2_1|1688215|fgenesh1_kg.273_#_244_#_TRINITY_DN10770_c3_g1_i1	jgi|Gloin1|239190|CE139178_290	EXX61223.1		OG0000000	N	N
RIR_2748600	16	1	33	Homology:Motif:Expression	g1814.t1	g1814.t1	GBC44770	serine/threonine protein kinase	N	Protein tyrosine kinase	PF07714	N	N	#N/A	N	N	N	Y	Y		jgi|Rhiir2_1|1784328|gm1.23214_g	jgi|Gloin1|223822|CE123810_378	EXX61226.1		OG0000000	N	N
RIR_2680800	0	1	2	Motif:Expression	g1136.t1	g1136.t1	GBC43911	serine/threonine protein kinase	N	Protein tyrosine kinase	PF07714	N	N	#N/A	N	N	N	Y	Y		jgi|Rhiir2_1|413912|CE413911_552	jgi|Gloin1|305|gm1.305_g	#N/A		OG0000000	N	N
RIR_2667000	0	2	22	Motif:Expression	g5786.t1	g5786.t1	GBC43732	serine/threonine protein kinase	N	Protein tyrosine kinase	PF07714	N	N	#N/A	N	N	N	Y	Y		jgi|Rhiir2_1|579866|CE579865_4996	jgi|Gloin1|27645|gm1.27645_g	EXX68602.1		OG0000000	N	N
RIR_2666700	1	1	18	Homology:Motif:Expression	g5783.t1	g5783.t1	GBC43729	serine/threonine protein kinase	N	Protein tyrosine kinase	PF07714	N	N	#N/A	N	N	N	Y	Y		jgi|Rhiir2_1|579970|CE579969_1236	jgi|Gloin1|28985|gm1.28985_g	EXX72671.1		OG0000000	N	N
RIR_2638800	0	1	1	Motif:Expression	g33737.t1	g33737.t1	GBC43368	serine/threonine-protein kinase ht1-like	N	Protein tyrosine kinase	PF07714	N	N	#N/A	N	N	N	Y	Y		#N/A	#N/A	#N/A		OG0000000	N	N
RIR_2637600	0	1	0	Motif	g33725.t1	g33725.t1	GBC43353	serine/threonine protein kinase	N	Protein tyrosine kinase	PF07714	N	N	#N/A	N	N	N	Y	Y		#N/A	#N/A	#N/A		OG0000000	N	N
RIR_2636300	0	1	1	Motif:Expression	g33712.t1	g33712.t1	GBC43337	wd40 repeat-containing protein	N	Protein tyrosine kinase	PF07714	N	N	#N/A	N	N	N	Y	Y		jgi|Rhiir2_1|1510407|fgenesh1_kg.13_#_298_#_TRINITY_DN26843_c0_g1_i1	jgi|Gloin1|21146|gm1.21146_g	EXX62444.1		OG0000000	N	N
RIR_2634300	0	1	0	Motif	g33692.t1	g33692.t1	GBC43307	serine/threonine protein kinase	N	Protein tyrosine kinase	PF07714	N	N	#N/A	N	N	N	Y	Y		#N/A	#N/A	#N/A		OG0000000	N	N
RIR_2633900	0	1	1	Motif:Expression	g33688.t1	g33688.t1	GBC43301	serine/threonine protein kinase	N	Protein tyrosine kinase	PF07714	N	N	#N/A	N	N	N	Y	Y		#N/A	jgi|Gloin1|231|gm1.231_g	#N/A		OG0000000	N	N
RIR_2632500	0	1	11	Motif:Expression	g33674.t1	g33674.t1	GBC43284	serine/threonine protein kinase, putative	N	Protein tyrosine kinase	PF07714	N	N	#N/A	N	N	N	Y	Y		#N/A	#N/A	#N/A		OG0000000	N	N
RIR_2615300	0	1	0	Motif	g3493.t1	g3493.t1	GBC43067	calmodulin-dependent protein kinase	N	Protein tyrosine kinase	PF07714	N	N	#N/A	N	N	N	Y	Y		jgi|Rhiir2_1|1483492|fgenesh1_pg.227_#_25	#N/A	#N/A		OG0000000	N	N
RIR_2615200	0	1	0	Motif	g3492.t1	g3492.t1	GBC43066	calmodulin-dependent protein kinase	N	Protein tyrosine kinase	PF07714	N	N	#N/A	N	N	N	Y	Y		jgi|Rhiir2_1|1845016|estExt_fgenesh1_pg.C_2270023	#N/A	EXX50432.1		OG0000000	N	N
RIR_2614300	0	1	1	Motif:Expression	g3483.t1	g3483.t1	GBC43057	serine/threonine protein kinase	N	Protein tyrosine kinase	PF07714	N	N	#N/A	N	N	N	Y	Y		#N/A	#N/A	#N/A		OG0000000	N	N
RIR_2613100	0	1	0	Motif	g3471.t1	g3471.t1	GBC43042	serine/threonine protein kinase	N	Protein tyrosine kinase	PF07714	N	N	#N/A	Y	N	N	Y	Y		#N/A	#N/A	#N/A		OG0000000	N	N
RIR_2612700	0	1	1	Motif:Expression	g3467.t1	g3467.t1	GBC43036	serine/threonine protein kinase	N	Protein tyrosine kinase	PF07714	N	N	#N/A	N	N	N	Y	Y		#N/A	jgi|Gloin1|7743|gm1.7743_g	EXX53949.1		OG0000000	N	N
RIR_2605300	0	1	0	Motif	g3393.t1	g3393.t1	GBC42947	calmodulin-dependent protein kinase	N	Protein tyrosine kinase	PF07714	N	N	#N/A	N	N	N	Y	Y		jgi|Rhiir2_1|860129|CE860128_1084	jgi|Gloin1|33182|gm1.33182_g	EXX76836.1		OG0000000	N	N
RIR_2600600	0	1	0	Motif	g3345.t1	g3345.t1	GBC42888	serine/threonine protein kinase	N	Protein tyrosine kinase	PF07714	N	N	#N/A	N	N	N	Y	Y		jgi|Rhiir2_1|1819552|MIX27113_190_100	#N/A	#N/A		OG0000000	N	N
RIR_2599000	0	1	0	Motif	g3329.t1	g3329.t1	GBC42869	Mitogen-activated protein kinase kinase kinase	N	Protein tyrosine kinase	PF07714	N	N	#N/A	N	N	N	Y	Y		jgi|Rhiir2_1|1768685|gm1.7571_g	jgi|Gloin1|8043|gm1.8043_g	EXX67779.1		OG0000000	N	N
RIR_2597600	0	1	0	Motif	g3315.t1	g3315.t1	GBC42854	Mitogen-activated protein kinase kinase kinase	N	Protein tyrosine kinase	PF07714	N	N	#N/A	N	N	N	Y	Y		jgi|Rhiir2_1|1789846|gm1.28732_g	#N/A	#N/A		OG0000000	N	N
RIR_2597500	0	1	21	Motif:Expression	g3314.t1	g3314.t1	GBC42853	serine/threonine protein kinase	N	Protein tyrosine kinase	PF07714	N	N	#N/A	N	N	N	Y	Y		#N/A	#N/A	#N/A		OG0000000	N	N
RIR_2588100	1	1	31	Homology:Motif:Expression	g3219.t1	g3219.t1	GBC42738	map kinase kinase ste7	N	Protein tyrosine kinase	PF07714	N	N	#N/A	N	N	N	Y	Y		jgi|Rhiir2_1|1627680|fgenesh1_kg.137_#_53_#_TRINITY_DN27610_c0_g1_i1	jgi|Gloin1|1464|gm1.1464_g	EXX67596.1		OG0000000	N	N
RIR_2572700	0	1	1	Motif:Expression	g3064.t1	g3064.t1	GBC42539	serine/threonine protein kinase	N	Protein tyrosine kinase	PF07714	N	N	#N/A	N	N	N	Y	Y		#N/A	#N/A	#N/A		OG0000000	N	N
RIR_2569700	0	1	1	Motif:Expression	g3034.t1	g3034.t1	GBC42502	serine/threonine protein kinase	N	Protein tyrosine kinase	PF07714	N	N	#N/A	N	N	N	Y	Y		#N/A	jgi|Gloin1|16444|gm1.16444_g	EXX64234.1		OG0000000	N	N
RIR_2546100	0	1	0	Motif	g16091.t1	g16091.t1	GBC42212	serine/threonine protein kinase	N	Protein tyrosine kinase	PF07714	N	N	#N/A	N	N	N	Y	Y		#N/A	jgi|Gloin1|27549|gm1.27549_g	EXX74266.1		OG0000000	N	N
RIR_2546000	0	1	0	Motif	g16090.t1	g16090.t1	GBC42211	serine/threonine protein kinase	N	Protein tyrosine kinase	PF07714	N	N	#N/A	N	N	N	Y	Y		jgi|Rhiir2_1|1767812|gm1.6698_g	#N/A	EXX50837.1		OG0000000	N	N
RIR_2479000	8	1	7	Homology:Motif:Expression	g18373.t1	g18373.t1	GBC41395	serine/threonine protein kinase	N	Protein tyrosine kinase	PF07714	N	N	#N/A	N	N	N	Y	Y		jgi|Rhiir2_1|1026830|CE1026829_702	jgi|Gloin1|1457|gm1.1457_g	EXX77960.1		OG0000000	N	N
RIR_2478700	0	1	21	Motif:Expression	g18370.t1	g18370.t1	GBC41392	serine-threonine protein kinase	N	Protein tyrosine kinase	PF07714	N	N	#N/A	N	N	N	Y	Y		jgi|Rhiir2_1|1574000|fgenesh1_kg.69_#_818_#_MblContig5000	jgi|Gloin1|3194|gm1.3194_g	EXX77957.1		OG0000000	N	N
RIR_2477900	0	1	9	Motif:Expression	g18362.t1	g18362.t1	GBC41382	protein kinase	N	Protein tyrosine kinase	PF07714	N	N	#N/A	N	N	N	Y	Y		jgi|Rhiir2_1|1855174|estExt_Genewise1.C_690076	jgi|Gloin1|330246|MIX12027_22_100	#N/A		OG0000000	N	N
RIR_2477600	0	2	8	Motif:Expression	g18359.t1	g18359.t1	GBC41377	serine/threonine protein kinase	N	Protein tyrosine kinase	PF07714	N	N	#N/A	N	N	N	Y	Y		#N/A	jgi|Gloin1|1455|gm1.1455_g	#N/A		OG0000000	N	N
RIR_2476900	0	1	0	Motif	g18352.t1	g18352.t1	GBC41368	serine/threonine protein kinase	N	Protein tyrosine kinase	PF07714	N	N	#N/A	N	N	N	Y	Y		#N/A	#N/A	EXX72266.1		OG0000000	N	N
RIR_2476300	0	1	0	Motif	g18346.t1	g18346.t1	GBC41361	serine/threonine protein kinase	N	Protein tyrosine kinase	PF07714	N	N	#N/A	N	N	N	Y	Y		jgi|Rhiir2_1|1873443|estExt_Genemark1.C_690055	#N/A	#N/A		OG0000000	N	N
RIR_2475200	0	1	1	Motif:Expression	g18335.t1	g18335.t1	GBC41348	serine/threonine protein kinase	N	Protein tyrosine kinase	PF07714	N	N	#N/A	N	N	N	Y	Y		#N/A	#N/A	EXX74126.1		OG0000000	N	N
RIR_2472500	0	1	0	Motif	g18308.t1	g18308.t1	GBC41315	serine/threonine protein kinase	N	Protein tyrosine kinase	PF07714	N	N	#N/A	N	N	N	Y	Y		#N/A	jgi|Gloin1|9889|gm1.9889_g	#N/A		OG0000000	N	N
RIR_2467800	0	1	7	Motif:Expression	g18261.t1	g18261.t1	GBC41248	serine/threonine protein kinase	N	Protein tyrosine kinase	PF07714	N	N	#N/A	N	N	N	Y	Y		jgi|Rhiir2_1|1745425|estExt_Genewise1Plus.C_170085	jgi|Gloin1|23574|gm1.23574_g	EXX56763.1		OG0000000	N	N
RIR_2462100	0	1	18	Motif:Expression	g18204.t1	g18204.t1	GBC41175	protein kinase, putative	N	Protein tyrosine kinase	PF07714	N	N	#N/A	N	N	N	Y	Y		#N/A	#N/A	#N/A		OG0000000	N	N
RIR_2462000	0	1	1	Motif:Expression	g18203.t1	g18203.t1	GBC41174	serine/threonine protein kinase	N	Protein tyrosine kinase	PF07714	N	N	#N/A	N	N	N	Y	Y		#N/A	#N/A	EXX57589.1		OG0000000	N	N
RIR_2461500	0	1	1	Motif:Expression	g18198.t1	g18198.t1	GBC41166	serine/threonine protein kinase	N	Protein tyrosine kinase	PF07714	N	N	#N/A	N	N	N	Y	Y		#N/A	#N/A	#N/A		OG0000000	N	N
RIR_2460200	0	1	22	Motif:Expression	g18185.t1	g18185.t1	GBC41152	serine/threonine protein kinase	N	Protein tyrosine kinase	PF07714	N	N	#N/A	N	N	N	Y	Y		#N/A	jgi|Gloin1|19549|gm1.19549_g	EXX53060.1		OG0000000	N	N
RIR_2458900	33	1	26	Homology:Motif:Expression	g18172.t1	g18172.t1	GBC41136	serine/threonine protein kinase	N	Protein tyrosine kinase	PF07714	N	N	#N/A	N	N	N	Y	Y		jgi|Rhiir2_1|1516853|fgenesh1_kg.17_#_1600_#_TRINITY_DN11722_c0_g3_i2	jgi|Gloin1|336385|fgenesh1_kg.3261_#_1_#_ACTTGA_L001_R1_(paired)_contig_10993	EXX59515.1		OG0000000	N	N
RIR_2443500	0	1	0	Motif	g28541.t1	g28541.t1	GBC40938	serine/threonine protein kinase	N	Protein tyrosine kinase	PF07714	N	N	#N/A	N	N	N	Y	Y		#N/A	#N/A	#N/A		OG0000000	N	N
RIR_2427300	6	1	2	Homology:Motif:Expression	g19827.t1	g19827.t1	GBC40746	serine/threonine protein kinase	N	Protein tyrosine kinase	PF07714	N	N	#N/A	N	N	N	Y	Y		jgi|Rhiir2_1|1170237|CE1170236_310	#N/A	EXX53828.1		OG0000000	N	N
RIR_2420000	0	1	1	Motif:Expression	g19754.t1	g19754.t1	GBC40665	serine/threonine protein kinase	N	Protein tyrosine kinase	PF07714	N	N	#N/A	N	N	N	Y	Y		jgi|Rhiir2_1|275216|CE275215_1232	jgi|Gloin1|31664|gm1.31664_g	#N/A		OG0000000	N	N
RIR_2419800	0	1	20	Motif:Expression	g19752.t1	g19752.t1	GBC40663	serine/threonine protein kinase	N	Protein tyrosine kinase	PF07714	N	N	#N/A	N	N	N	Y	Y		#N/A	#N/A	EXX52270.1		OG0000000	N	N
RIR_2419200	0	1	16	Motif:Expression	g19746.t1	g19746.t1	GBC40655	serine/threonine protein kinase	N	Protein tyrosine kinase	PF07714	N	N	#N/A	N	N	N	Y	Y		#N/A	#N/A	#N/A		OG0000000	N	N
RIR_2414600	0	1	4	Motif:Expression	g19699.t1	g19699.t1	GBC40598	serine/threonine protein kinase	N	Protein tyrosine kinase	PF07714	N	N	#N/A	N	N	N	Y	Y		jgi|Rhiir2_1|438880|CE438879_1167	#N/A	#N/A		OG0000000	N	N
RIR_2411300	0	1	0	Motif	g8155.t1	g8155.t1	GBC40560	serine/threonine protein kinase	N	Protein tyrosine kinase	PF07714	N	N	#N/A	N	N	N	10	N		#N/A	#N/A	EXX64717.1		OG0000000	N	N
RIR_2411200	0	1	0	Motif	g8154.t1	g8154.t1	GBC40559	serine/threonine protein kinase	N	Protein tyrosine kinase	PF07714	N	N	#N/A	N	N	N	Y	Y		jgi|Rhiir2_1|1866301|estExt_Genewise1.C_5760006	#N/A	EXX58764.1		OG0000000	N	N
RIR_2409800	0	1	1	Motif:Expression	g8140.t1	g8140.t1	GBC40541	serine/threonine protein kinase	N	Protein tyrosine kinase	PF07714	N	N	#N/A	N	N	N	Y	Y		#N/A	#N/A	#N/A		OG0000000	N	N
RIR_2409000	0	1	0	Motif	g8132.t1	g8132.t1	GBC40532	serine/threonine protein kinase	N	Protein tyrosine kinase	PF07714	N	N	#N/A	N	N	N	Y	Y		#N/A	jgi|Gloin1|12656|gm1.12656_g	EXX68131.1		OG0000000	N	N
RIR_2408800	0	1	0	Motif	g8130.t1	g8130.t1	GBC40530	Mitogen-activated protein kinase kinase kinase	N	Protein tyrosine kinase	PF07714	N	N	#N/A	N	N	N	Y	Y		#N/A	#N/A	EXX71949.1		OG0000000	N	N
RIR_2407300	0	1	0	Motif	g8115.t1	g8115.t1	GBC40512	serine/threonine protein kinase	N	Protein tyrosine kinase	PF07714	N	N	#N/A	N	N	N	Y	Y		#N/A	jgi|Gloin1|319194|MIX975_66_98	#N/A		OG0000000	N	N
RIR_2405100	0	1	0	Motif	g8093.t1	g8093.t1	GBC40484	serine/threonine protein kinase	N	Protein tyrosine kinase	PF07714	N	N	#N/A	N	N	N	Y	Y		#N/A	#N/A	EXX62375.1		OG0000000	N	N
RIR_2404800	0	1	13	Motif:Expression	g8090.t1	g8090.t1	GBC40481	serine/threonine protein kinase	N	Protein tyrosine kinase	PF07714	N	N	#N/A	N	N	N	Y	Y		#N/A	#N/A	EXX69537.1		OG0000000	N	N
RIR_2402900	0	1	2	Motif:Expression	g8071.t1	g8071.t1	GBC40459	serine/threonine protein kinase	N	Protein tyrosine kinase	PF07714	N	N	#N/A	N	N	N	Y	Y		jgi|Rhiir2_1|1883972|estExt_Genemark1.C_3650005	#N/A	#N/A		OG0000000	N	N
RIR_2401900	0	1	0	Motif	g8061.t1	g8061.t1	GBC40449	serine/threonine protein kinase	N	Protein tyrosine kinase	PF07714	N	N	#N/A	N	N	N	Y	Y		#N/A	#N/A	#N/A		OG0000000	N	N
RIR_2400700	0	1	12	Motif:Expression	g8049.t1	g8049.t1	GBC40434	serine/threonine protein kinase	N	Protein tyrosine kinase	PF07714	N	N	#N/A	N	N	N	Y	Y		#N/A	#N/A	EXX51419.1		OG0000000	N	N
RIR_2400200	0	1	12	Motif:Expression	g8044.t1	g8044.t1	GBC40429	serine/threonine protein kinase	N	Protein tyrosine kinase	PF07714	N	N	#N/A	N	N	N	Y	Y		#N/A	#N/A	EXX50811.1		OG0000000	N	N
RIR_2400100	0	1	2	Motif:Expression	g8043.t1	g8043.t1	GBC40428	serine/threonine protein kinase	N	Protein tyrosine kinase	PF07714	N	N	#N/A	N	N	N	Y	Y		#N/A	jgi|Gloin1|4053|gm1.4053_g	EXX50810.1		OG0000000	N	N
RIR_2398300	0	1	6	Motif:Expression	g8025.t1	g8025.t1	GBC40405	serine/threonine protein kinase	N	Protein tyrosine kinase	PF07714	N	N	#N/A	N	N	N	Y	Y		#N/A	jgi|Gloin1|29522|gm1.29522_g	EXX61128.1		OG0000000	N	N
RIR_2397000	0	1	1	Motif:Expression	g8012.t1	g8012.t1	GBC40388	serine/threonine protein kinase	N	Protein tyrosine kinase	PF07714	N	N	#N/A	N	N	N	Y	Y		#N/A	jgi|Gloin1|326470|MIX8251_2_100	EXX59664.1		OG0000000	N	N
RIR_2396600	0	1	4	Motif:Expression	g8008.t1	g8008.t1	GBC40384	serine/threonine protein kinase	N	Protein tyrosine kinase	PF07714	N	N	#N/A	N	N	N	Y	Y		jgi|Rhiir2_1|1854994|estExt_Genewise1.C_660090	#N/A	#N/A		OG0000000	N	N
RIR_2394600	0	1	17	Motif:Expression	g7988.t1	g7988.t1	GBC40363	serine/threonine protein kinase	N	Protein tyrosine kinase	PF07714	N	N	#N/A	N	N	N	Y	Y		#N/A	jgi|Gloin1|15405|gm1.15405_g	EXX54727.1		OG0000000	N	N
RIR_2394400	0	1	4	Motif:Expression	g7986.t1	g7986.t1	GBC40361	serine/threonine protein kinase	N	Protein tyrosine kinase	PF07714	N	N	#N/A	N	N	N	Y	Y		#N/A	#N/A	EXX54729.1		OG0000000	N	N
RIR_2394300	0	1	0	Motif	g7985.t1	g7985.t1	GBC40360	serine/threonine protein kinase	N	Protein tyrosine kinase	PF07714	N	N	#N/A	N	N	N	Y	Y		#N/A	jgi|Gloin1|9845|gm1.9845_g	EXX54731.1		OG0000000	N	N
RIR_2394000	0	1	1	Motif:Expression	g7982.t1	g7982.t1	GBC40357	serine/threonine protein kinase	N	Protein tyrosine kinase	PF07714	N	N	#N/A	N	N	N	Y	Y		#N/A	#N/A	EXX54732.1		OG0000000	N	N
RIR_2392700	0	1	0	Motif	g7969.t1	g7969.t1	GBC40344	serine/threonine protein kinase	N	Protein tyrosine kinase	PF07714	N	N	#N/A	N	N	N	Y	Y		jgi|Rhiir2_1|1763048|gm1.1934_g	#N/A	EXX66211.1		OG0000000	N	N
RIR_2392500	0	1	15	Motif:Expression	g7967.t1	g7967.t1	GBC40341	serine/threonine protein kinase	N	Protein tyrosine kinase	PF07714	N	N	#N/A	N	N	N	Y	Y		#N/A	#N/A	EXX66213.1		OG0000000	N	N
RIR_2392100	0	1	0	Motif	g7963.t1	g7963.t1	GBC40335	serine/threonine protein kinase	N	Protein tyrosine kinase	PF07714	N	N	#N/A	N	N	N	Y	Y		#N/A	#N/A	#N/A		OG0000000	N	N
RIR_2391600	27	1	1	Homology:Motif:Expression	g7958.t1	g7958.t1	GBC40330	serine/threonine protein kinase	N	Protein tyrosine kinase	PF07714	N	N	#N/A	N	N	N	Y	Y		#N/A	#N/A	EXX63319.1		OG0000000	N	N
RIR_2388700	0	1	0	Motif	g7929.t1	g7929.t1	GBC40291	serine/threonine protein kinase	N	Protein tyrosine kinase	PF07714	N	N	#N/A	N	N	N	Y	Y		#N/A	jgi|Gloin1|20496|gm1.20496_g	EXX59192.1		OG0000000	N	N
RIR_2388300	0	2	21	Motif:Expression	g7925.t1	g7925.t1	GBC40287	Mitogen-activated protein kinase kinase kinase	N	Protein tyrosine kinase	PF07714	N	N	#N/A	N	N	N	Y	Y		#N/A	#N/A	EXX69741.1		OG0000000	N	N
RIR_2387400	0	1	5	Motif:Expression	g7916.t1	g7916.t1	GBC40276	serine/threonine protein kinase	N	Protein tyrosine kinase	PF07714	N	N	#N/A	N	N	N	Y	Y		#N/A	jgi|Gloin1|8844|gm1.8844_g	EXX54080.1		OG0000000	N	N
RIR_2387300	0	1	2	Motif:Expression	g7915.t1	g7915.t1	GBC40275	serine/threonine protein kinase	N	Protein tyrosine kinase	PF07714	N	N	#N/A	N	N	N	Y	Y		#N/A	jgi|Gloin1|23398|gm1.23398_g	EXX54081.1		OG0000000	N	N
RIR_2386900	0	1	4	Motif:Expression	g7911.t1	g7911.t1	GBC40271	protein kinase	N	Protein tyrosine kinase	PF07714	N	N	#N/A	N	N	N	Y	Y		#N/A	#N/A	EXX53678.1		OG0000000	N	N
RIR_2386200	0	1	0	Motif	g7904.t1	g7904.t1	GBC40262	serine/threonine protein kinase	N	Protein tyrosine kinase	PF07714	N	N	#N/A	N	N	N	Y	Y		#N/A	#N/A	EXX54297.1		OG0000000	N	N
RIR_2384000	0	1	0	Motif	g7882.t1	g7882.t1	GBC40236	serine/threonine protein kinase	N	Protein tyrosine kinase	PF07714	N	N	#N/A	N	N	N	Y	Y		jgi|Rhiir2_1|1138257|CE1138256_181	#N/A	#N/A		OG0000000	N	N
RIR_2383600	0	1	0	Motif	g7878.t1	g7878.t1	GBC40232	serine/threonine protein kinase	N	Protein tyrosine kinase	PF07714	N	N	#N/A	N	N	N	Y	Y		#N/A	#N/A	EXX62915.1		OG0000000	N	N
RIR_2382000	0	1	15	Motif:Expression	g7862.t1	g7862.t1	GBC40214	serine/threonine protein kinase	N	Protein tyrosine kinase	PF07714	N	N	#N/A	N	N	N	Y	Y		#N/A	jgi|Gloin1|6491|gm1.6491_g	EXX68277.1		OG0000000	N	N
RIR_2379000	0	2	1	Motif:Expression	g7832.t1	g7832.t1	GBC40179	serine/threonine protein kinase	N	Protein tyrosine kinase	PF07714	N	N	#N/A	N	N	N	Y	Y		#N/A	jgi|Gloin1|16890|gm1.16890_g	#N/A		OG0000000	N	N
RIR_2351000	0	1	11	Motif:Expression	g7551.t1	g7551.t1	GBC39844	serine/threonine protein kinase	N	Protein tyrosine kinase	PF07714	N	N	#N/A	N	N	N	Y	Y		jgi|Rhiir2_1|1763223|gm1.2109_g	#N/A	#N/A		OG0000000	N	N
RIR_2344700	7	1	31	Homology:Motif:Expression	g7488.t1	g7488.t1	GBC39766	serine/threonine protein kinase	N	Protein tyrosine kinase	PF07714	N	N	#N/A	N	N	N	Y	Y		jgi|Rhiir2_1|1506455|fgenesh1_kg.10_#_1071_#_TRINITY_DN8633_c1_g1_i1	jgi|Gloin1|347437|fgenesh1_kg.20120_#_1_#_ACTTGA_L001_R1_(paired)_contig_9918	EXX72030.1		OG0000000	N	N
RIR_2340000	0	1	29	Motif:Expression	g7441.t1	g7441.t1	GBC39698	serine/threonine protein kinase	N	Protein tyrosine kinase	PF07714	N	N	#N/A	N	N	N	Y	Y		jgi|Rhiir2_1|1506167|fgenesh1_kg.10_#_783_#_TRINITY_DN11459_c4_g1_i7	jgi|Gloin1|11226|gm1.11226_g	EXX51675.1		OG0000000	N	N
RIR_2339800	0	1	0	Motif	g7439.t1	g7439.t1	GBC39696	serine-threonine protein kinase	N	Protein tyrosine kinase	PF07714	N	N	#N/A	N	N	N	Y	Y		jgi|Rhiir2_1|1834939|estExt_fgenesh1_pg.C_100038	jgi|Gloin1|15706|gm1.15706_g	EXX51676.1		OG0000000	N	N
RIR_2327600	0	1	6	Motif:Expression	g7317.t1	g7317.t1	GBC39552	tkl family protein kinase	N	Protein tyrosine kinase	PF07714	N	N	#N/A	N	N	N	Y	Y		#N/A	#N/A	EXX68585.1		OG0000000	N	N
RIR_2326800	0	1	0	Motif	g7309.t1	g7309.t1	GBC39540	Mitogen-activated protein kinase kinase kinase	N	Protein tyrosine kinase	PF07714	N	N	#N/A	N	N	N	Y	Y		#N/A	jgi|Gloin1|15241|gm1.15241_g	EXX69563.1		OG0000000	N	N
RIR_2326300	0	1	10	Motif:Expression	g7304.t1	g7304.t1	GBC39534	serine/threonine protein kinase	N	Protein tyrosine kinase	PF07714	N	N	#N/A	N	N	N	Y	Y		#N/A	jgi|Gloin1|28763|gm1.28763_g	#N/A		OG0000000	N	N
RIR_2325500	0	1	9	Motif:Expression	g7296.t1	g7296.t1	GBC39526	serine/threonine protein kinase	N	Protein tyrosine kinase	PF07714	N	N	#N/A	N	N	N	Y	Y		jgi|Rhiir2_1|1859525|estExt_Genewise1.C_1470032	jgi|Gloin1|24682|gm1.24682_g	EXX63865.1		OG0000000	N	N
RIR_2324900	0	1	5	Motif:Expression	g7290.t1	g7290.t1	GBC39519	Mitogen-activated protein kinase kinase kinase	N	Protein tyrosine kinase	PF07714	N	N	#N/A	N	N	N	Y	Y		jgi|Rhiir2_1|207283|CE207282_322	jgi|Gloin1|28759|gm1.28759_g	EXX51160.1		OG0000000	N	N
RIR_2323900	0	1	3	Motif:Expression	g7280.t1	g7280.t1	GBC39505	serine/threonine protein kinase	N	Protein tyrosine kinase	PF07714	N	N	#N/A	N	N	N	Y	Y		jgi|Rhiir2_1|404562|CE404561_165	#N/A	EXX54406.1		OG0000000	N	N
RIR_2323400	0	1	1	Motif:Expression	g7275.t1	g7275.t1	GBC39500	serine/threonine protein kinase	N	Protein tyrosine kinase	PF07714	N	N	#N/A	N	N	N	Y	Y		#N/A	jgi|Gloin1|21287|gm1.21287_g	EXX62449.1		OG0000000	N	N
RIR_2320200	0	1	0	Motif	g7243.t1	g7243.t1	GBC39452	serine/threonine protein kinase	N	Protein tyrosine kinase	PF07714	N	N	#N/A	N	N	N	Y	Y		#N/A	#N/A	EXX68008.1		OG0000000	N	N
RIR_2320100	0	1	5	Motif:Expression	g7242.t1	g7242.t1	GBC39450	protein kinase	N	Protein tyrosine kinase	PF07714	N	N	#N/A	N	N	N	Y	Y		#N/A	#N/A	#N/A		OG0000000	N	N
RIR_2319800	0	1	0	Motif	g7239.t1	g7239.t1	GBC39445	serine/threonine protein kinase	N	Protein tyrosine kinase	PF07714	N	N	#N/A	N	N	N	Y	Y		#N/A	#N/A	EXX70975.1		OG0000000	N	N
RIR_2319500	0	1	0	Motif	g7236.t1	g7236.t1	GBC39442	protein kinase	N	Protein tyrosine kinase	PF07714	N	N	#N/A	N	N	N	Y	Y		#N/A	#N/A	EXX70978.1		OG0000000	N	N
RIR_2317200	0	1	0	Motif	g7213.t1	g7213.t1	GBC39411	serine/threonine protein kinase	N	Protein tyrosine kinase	PF07714	N	N	#N/A	N	N	N	Y	Y		#N/A	#N/A	EXX64880.1		OG0000000	N	N
RIR_2317100	0	1	11	Motif:Expression	g7212.t1	g7212.t1	GBC39410	serine/threonine protein kinase	N	Protein tyrosine kinase	PF07714	N	N	#N/A	N	N	N	Y	Y		jgi|Rhiir2_1|1477890|fgenesh1_pg.98_#_37	jgi|Gloin1|3503|gm1.3503_g	EXX64879.1		OG0000000	N	N
RIR_2316500	0	1	11	Motif:Expression	g7206.t1	g7206.t1	GBC39398	serine/threonine protein kinase	N	Protein tyrosine kinase	PF07714	N	N	#N/A	N	N	N	Y	Y		#N/A	#N/A	#N/A		OG0000000	N	N
RIR_2310200	0	1	0	Motif	g7143.t1	g7143.t1	GBC39320	serine/threonine protein kinase	N	Protein tyrosine kinase	PF07714	N	N	#N/A	N	N	N	Y	Y		#N/A	jgi|Gloin1|4944|gm1.4944_g	EXX56758.1		OG0000000	N	N
RIR_2309500	0	1	1	Motif:Expression	g7136.t1	g7136.t1	GBC39313	serine/threonine protein kinase	N	Protein tyrosine kinase	PF07714	N	N	#N/A	N	N	N	Y	Y		#N/A	#N/A	EXX51992.1		OG0000000	N	N
RIR_2309300	0	1	1	Motif:Expression	g7134.t1	g7134.t1	GBC39311	serine/threonine protein kinase	N	Protein tyrosine kinase	PF07714	N	N	#N/A	N	N	Y	Y	Y		#N/A	#N/A	EXX51994.1		OG0000000	N	N
RIR_2309000	0	1	1	Motif:Expression	g7131.t1	g7131.t1	GBC39307	serine/threonine protein kinase	N	Protein tyrosine kinase	PF07714	N	N	#N/A	N	N	N	Y	Y		#N/A	#N/A	EXX70515.1		OG0000000	N	N
RIR_2308300	0	1	18	Motif:Expression	g7124.t1	g7124.t1	GBC39300	serine/threonine protein kinase	N	Protein tyrosine kinase	PF07714	N	N	#N/A	N	N	N	Y	Y		jgi|Rhiir2_1|306769|CE306768_3232	jgi|Gloin1|20892|gm1.20892_g	EXX70520.1		OG0000000	N	N
RIR_2308200	0	1	0	Motif	g7123.t1	g7123.t1	GBC39299	serine/threonine protein kinase	N	Protein tyrosine kinase	PF07714	N	N	#N/A	N	N	N	Y	Y		#N/A	jgi|Gloin1|17258|gm1.17258_g	EXX70519.1		OG0000000	N	N
RIR_2294900	0	1	1	Motif:Expression	g6990.t1	g6990.t1	GBC39138	serine/threonine protein kinase	N	Protein tyrosine kinase	PF07714	N	N	#N/A	N	N	N	Y	Y		#N/A	#N/A	EXX60976.1		OG0000000	N	N
RIR_2290900	0	1	0	Motif	g6950.t1	g6950.t1	GBC39091	serine/threonine protein kinase	N	Protein tyrosine kinase	PF07714	N	N	#N/A	N	N	N	Y	Y		#N/A	#N/A	EXX55436.1		OG0000000	N	N
RIR_2290600	0	1	0	Motif	g6947.t1	g6947.t1	GBC39088	Mitogen-activated protein kinase kinase kinase	N	Protein tyrosine kinase	PF07714	N	N	#N/A	N	N	N	Y	Y		#N/A	#N/A	#N/A		OG0000000	N	N
RIR_2289200	0	1	1	Motif:Expression	g6933.t1	g6933.t1	GBC39073	serine/threonine protein kinase	N	Protein tyrosine kinase	PF07714	N	N	#N/A	N	N	N	Y	Y		#N/A	#N/A	#N/A		OG0000000	N	N
RIR_2287900	0	1	0	Motif	g6920.t1	g6920.t1	GBC39058	serine/threonine protein kinase	N	Protein tyrosine kinase	PF07714	N	N	#N/A	N	N	N	Y	Y		jgi|Rhiir2_1|1858093|estExt_Genewise1.C_1180048	#N/A	EXX68963.1		OG0000000	N	N
RIR_2287200	0	2	0	Motif	g6913.t1	g6913.t1	GBC39049	Mitogen-activated protein kinase kinase kinase	N	Protein tyrosine kinase	PF07714	N	N	#N/A	N	N	N	Y	Y		#N/A	#N/A	#N/A		OG0000000	N	N
RIR_2284900	0	1	33	Motif:Expression	g6890.t1	g6890.t1	GBC39017	serine/threonine protein kinase	N	Protein tyrosine kinase	PF07714	N	N	#N/A	N	N	N	Y	Y		jgi|Rhiir2_1|741812|CE741811_20497	jgi|Gloin1|84363|fgenesh1_pg.1795_#_2	EXX60339.1		OG0000000	N	N
RIR_2281000	0	1	33	Motif:Expression	g26778.t1	g26778.t1	GBC38974	calmodulin-dependent protein kinase	N	Protein tyrosine kinase	PF07714	N	N	#N/A	N	N	N	Y	Y		jgi|Rhiir2_1|962426|CE962425_7806	#N/A	EXX56653.1		OG0000000	N	N
RIR_2242200	0	1	21	Motif:Expression	g10377.t1	g10377.t1	GBC38512	serine/threonine protein kinase	N	Protein tyrosine kinase	PF07714	N	N	#N/A	N	N	N	Y	Y		jgi|Rhiir2_1|1778437|gm1.17323_g	#N/A	EXX61052.1		OG0000000	N	N
RIR_2241800	0	1	1	Motif:Expression	g10373.t1	g10373.t1	GBC38506	serine/threonine protein kinase	N	Protein tyrosine kinase	PF07714	N	N	#N/A	N	N	N	Y	Y		#N/A	#N/A	EXX61049.1		OG0000000	N	N
RIR_2241700	0	1	14	Motif:Expression	g10372.t1	g10372.t1	GBC38505	serine/threonine protein kinase	N	Protein tyrosine kinase	PF07714	N	N	#N/A	N	N	N	Y	Y		#N/A	jgi|Gloin1|32617|gm1.32617_g	EXX61048.1		OG0000000	N	N
RIR_2235900	0	1	0	Motif	g10314.t1	g10314.t1	GBC38431	serine/threonine protein kinase	N	Protein tyrosine kinase	PF07714	N	N	#N/A	N	N	N	Y	Y		#N/A	#N/A	EXX56745.1		OG0000000	N	N
RIR_2235100	0	1	21	Motif:Expression	g10306.t1	g10306.t1	GBC38423	serine/threonine protein kinase	N	Protein tyrosine kinase	PF07714	N	N	#N/A	N	N	N	Y	Y		jgi|Rhiir2_1|842553|CE842552_2158	#N/A	EXX60671.1		OG0000000	N	N
RIR_2232400	0	1	22	Motif:Expression	g10279.t1	g10279.t1	GBC38392	serine/threonine protein kinase	N	Protein tyrosine kinase	PF07714	N	N	#N/A	N	N	N	Y	Y		#N/A	jgi|Gloin1|909|gm1.909_g	EXX60646.1		OG0000000	N	N
RIR_2231400	0	2	0	Motif	g10269.t1	g10269.t1	GBC38382	serine/threonine protein kinase	N	Protein tyrosine kinase	PF07714	N	N	#N/A	N	N	N	Y	Y		jgi|Rhiir2_1|1788973|gm1.27859_g	jgi|Gloin1|18526|gm1.18526_g	EXX57436.1		OG0000000	N	N
RIR_2230300	0	1	2	Motif:Expression	g10258.t1	g10258.t1	GBC38370	serine/threonine protein kinase	N	Protein tyrosine kinase	PF07714	N	N	#N/A	N	N	N	Y	Y		#N/A	#N/A	EXX60373.1		OG0000000	N	N
RIR_2229600	0	1	1	Motif:Expression	g10251.t1	g10251.t1	GBC38359	serine/threonine protein kinase	N	Protein tyrosine kinase	PF07714	N	N	#N/A	N	N	N	Y	Y		#N/A	#N/A	EXX64051.1		OG0000000	N	N
RIR_2229300	0	1	23	Motif:Expression	g10248.t1	g10248.t1	GBC38355	serine/threonine protein kinase	N	Protein tyrosine kinase	PF07714	N	N	#N/A	N	N	N	Y	Y		jgi|Rhiir2_1|1483920|fgenesh1_pg.241_#_12	#N/A	#N/A		OG0000000	N	N
RIR_2228900	0	1	0	Motif	g10244.t1	g10244.t1	GBC38349	serine/threonine protein kinase	N	Protein tyrosine kinase	PF07714	N	N	#N/A	N	N	N	Y	Y		#N/A	#N/A	#N/A		OG0000000	N	N
RIR_2228700	0	1	0	Motif	g10242.t1	g10242.t1	GBC38346	protein kinase domain containing protein,	N	Protein tyrosine kinase	PF07714	N	N	#N/A	N	N	N	Y	Y		#N/A	#N/A	#N/A		OG0000000	N	N
RIR_2226300	0	1	15	Motif:Expression	g10218.t1	g10218.t1	GBC38320	serine/threonine protein kinase	N	Protein tyrosine kinase	PF07714	N	N	#N/A	N	N	N	Y	Y		jgi|Rhiir2_1|1878319|estExt_Genemark1.C_1520050	jgi|Gloin1|14950|gm1.14950_g	EXX56304.1		OG0000000	N	N
RIR_2224200	0	1	4	Motif:Expression	g10197.t1	g10197.t1	GBC38292	serine/threonine protein kinase	N	Protein tyrosine kinase	PF07714	N	N	#N/A	N	N	N	Y	Y		#N/A	jgi|Gloin1|28772|gm1.28772_g	EXX70384.1		OG0000000	N	N
RIR_2224000	0	1	2	Motif:Expression	g10195.t1	g10195.t1	GBC38289	serine/threonine protein kinase	N	Protein tyrosine kinase	PF07714	N	N	#N/A	N	N	N	Y	Y		#N/A	#N/A	#N/A		OG0000000	N	N
RIR_2223900	0	1	0	Motif	g10194.t1	g10194.t1	GBC38285	serine/threonine protein kinase	N	Protein tyrosine kinase	PF07714	N	N	#N/A	N	N	N	Y	Y		#N/A	#N/A	#N/A		OG0000000	N	N
RIR_2223600	0	1	0	Motif	g10191.t1	g10191.t1	GBC38281	serine/threonine protein kinase	N	Protein tyrosine kinase	PF07714	N	N	#N/A	N	N	N	Y	Y		#N/A	#N/A	#N/A		OG0000000	N	N
RIR_2223100	0	1	0	Motif	g10186.t1	g10186.t1	GBC38275	serine/threonine protein kinase	N	Protein tyrosine kinase	PF07714	N	N	#N/A	N	N	N	Y	Y		#N/A	#N/A	#N/A		OG0000000	N	N
RIR_2222100	0	1	4	Motif:Expression	g10176.t1	g10176.t1	GBC38261	serine/threonine protein kinase	N	Protein tyrosine kinase	PF07714	N	N	#N/A	N	N	N	Y	Y		#N/A	#N/A	#N/A		OG0000000	N	N
RIR_2220300	0	1	14	Motif:Expression	g10158.t1	g10158.t1	GBC38236	serine/threonine protein kinase	N	Protein tyrosine kinase	PF07714	N	N	#N/A	N	N	N	Y	Y		jgi|Rhiir2_1|1884417|estExt_Genemark1.C_3980016	jgi|Gloin1|4182|gm1.4182_g	EXX57867.1		OG0000000	N	N
RIR_2220200	0	1	5	Motif:Expression	g10157.t1	g10157.t1	GBC38235	serine/threonine protein kinase	N	Protein tyrosine kinase	PF07714	N	N	#N/A	N	N	N	Y	Y		jgi|Rhiir2_1|1886699|estExt_Genemark1.C_9100001	#N/A	EXX57866.1		OG0000000	N	N
RIR_2219100	0	1	0	Motif	g10146.t1	g10146.t1	GBC38221	Mitogen-activated protein kinase kinase kinase	N	Protein tyrosine kinase	PF07714	N	N	#N/A	N	N	N	Y	Y		#N/A	jgi|Gloin1|26610|gm1.26610_g	#N/A		OG0000000	N	N
RIR_2217700	0	1	0	Motif	g10132.t1	g10132.t1	GBC38204	serine/threonine protein kinase	N	Protein tyrosine kinase	PF07714	N	N	#N/A	N	N	N	Y	Y		#N/A	#N/A	#N/A		OG0000000	N	N
RIR_2217600	0	1	0	Motif	g10131.t1	g10131.t1	GBC38202	serine/threonine protein kinase	N	Protein tyrosine kinase	PF07714	N	N	#N/A	N	N	N	Y	Y		#N/A	jgi|Gloin1|12674|gm1.12674_g	EXX70551.1		OG0000000	N	N
RIR_2216300	0	1	2	Motif:Expression	g10118.t1	g10118.t1	GBC38187	serine/threonine protein kinase	N	Protein tyrosine kinase	PF07714	N	N	#N/A	N	N	N	Y	Y		#N/A	jgi|Gloin1|22252|gm1.22252_g	EXX58028.1		OG0000000	N	N
RIR_2215500	0	1	0	Motif	g10110.t1	g10110.t1	GBC38179	protein kinase, putative	N	Protein tyrosine kinase	PF07714	N	N	#N/A	N	N	N	Y	Y		#N/A	#N/A	#N/A		OG0000000	N	N
RIR_2215300	0	1	0	Motif	g10108.t1	g10108.t1	GBC38175	serine/threonine protein kinase	N	Protein tyrosine kinase	PF07714	N	N	#N/A	N	N	N	Y	Y		#N/A	#N/A	#N/A		OG0000000	N	N
RIR_2215000	0	1	0	Motif	g10105.t1	g10105.t1	GBC38171	serine/threonine protein kinase	N	Protein tyrosine kinase	PF07714	N	N	#N/A	N	N	N	Y	Y		#N/A	#N/A	#N/A		OG0000000	N	N
RIR_2214500	0	1	29	Motif:Expression	g10100.t1	g10100.t1	GBC38165	serine/threonine protein kinase	N	Protein tyrosine kinase	PF07714	N	N	#N/A	N	N	N	Y	Y		jgi|Rhiir2_1|1474143|fgenesh1_pg.44_#_31	#N/A	#N/A		OG0000000	N	N
RIR_2212200	0	1	0	Motif	g10077.t1	g10077.t1	GBC38134	serine/threonine-protein kinase ht1-like	N	Protein tyrosine kinase	PF07714	N	N	#N/A	N	N	N	Y	Y		#N/A	jgi|Gloin1|16958|gm1.16958_g	EXX57606.1		OG0000000	N	N
RIR_2211000	0	1	2	Motif:Expression	g10065.t1	g10065.t1	GBC38117	serine/threonine protein kinase	N	Protein tyrosine kinase	PF07714	N	N	#N/A	N	N	N	Y	Y		jgi|Rhiir2_1|1550793|fgenesh1_kg.44_#_721_#_TRINITY_DN10504_c5_g7_i9	#N/A	#N/A		OG0000000	N	N
RIR_2210600	0	1	0	Motif	g10061.t1	g10061.t1	GBC38113	serine/threonine protein kinase	N	Protein tyrosine kinase	PF07714	N	N	#N/A	N	N	N	Y	Y		#N/A	#N/A	#N/A		OG0000000	N	N
RIR_2209700	0	1	4	Motif:Expression	g10052.t1	g10052.t1	GBC38101	Mitogen-activated protein kinase kinase kinase	N	Protein tyrosine kinase	PF07714	N	N	#N/A	N	N	N	Y	Y		#N/A	#N/A	EXX61394.1		OG0000000	N	N
RIR_2209300	0	1	1	Motif:Expression	g10048.t1	g10048.t1	GBC38095	serine/threonine protein kinase	N	Protein tyrosine kinase	PF07714	N	N	#N/A	N	N	N	Y	Y		#N/A	#N/A	EXX57726.1		OG0000000	N	N
RIR_2209200	1	1	0	Homology:Motif	g10047.t1	g10047.t1	GBC38092	hypothetical protein	N	Protein tyrosine kinase	PF07714	N	N	#N/A	N	N	N	Y	Y		#N/A	#N/A	#N/A		OG0000000	N	N
RIR_2207500	0	1	0	Motif	g10030.t1	g10030.t1	GBC38072	serine/threonine protein kinase	N	Protein tyrosine kinase	PF07714	N	N	#N/A	N	N	N	Y	Y		#N/A	#N/A	#N/A		OG0000000	N	N
RIR_2206700	0	1	2	Motif:Expression	g10022.t1	g10022.t1	GBC38063	serine/threonine protein kinase	N	Protein tyrosine kinase	PF07714	N	N	#N/A	N	N	N	Y	Y		#N/A	jgi|Gloin1|15154|gm1.15154_g	EXX56311.1		OG0000000	N	N
RIR_2205700	0	1	6	Motif:Expression	g10012.t1	g10012.t1	GBC38046	serine/threonine protein kinase	N	Protein tyrosine kinase	PF07714	N	N	#N/A	N	N	N	Y	Y		#N/A	jgi|Gloin1|19195|gm1.19195_g	EXX56315.1		OG0000000	N	N
RIR_2204900	0	1	15	Motif:Expression	g10004.t1	g10004.t1	GBC38036	serine/threonine protein kinase	N	Protein tyrosine kinase	PF07714	N	N	#N/A	N	N	N	Y	Y		jgi|Rhiir2_1|1880576|estExt_Genemark1.C_2130027	jgi|Gloin1|29947|gm1.29947_g	EXX50722.1		OG0000000	N	N
RIR_2203400	0	1	12	Motif:Expression	g9989.t1	g9989.t1	GBC38019	serine/threonine protein kinase	N	Protein tyrosine kinase	PF07714	N	N	#N/A	N	N	N	Y	Y		#N/A	#N/A	#N/A		OG0000000	N	N
RIR_2202700	0	1	1	Motif:Expression	g9982.t1	g9982.t1	GBC38007	serine/threonine protein kinase	N	Protein tyrosine kinase	PF07714	N	N	#N/A	N	N	N	Y	Y		#N/A	jgi|Gloin1|3281|gm1.3281_g	EXX66944.1		OG0000000	N	N
RIR_2201900	0	1	11	Motif:Expression	g9974.t1	g9974.t1	GBC37993	serine/threonine protein kinase	N	Protein tyrosine kinase	PF07714	N	N	#N/A	N	N	N	Y	Y		#N/A	#N/A	EXX76225.1		OG0000000	N	N
RIR_2198900	275	1	28	Homology:Motif:Expression	g9944.t1	g9944.t1	GBC37957	serine/threonine protein kinase	N	Protein tyrosine kinase	PF07714	N	N	#N/A	N	N	N	Y	Y		jgi|Rhiir2_1|194756|CE194755_3541	jgi|Gloin1|147065|CE47053_87	#N/A		OG0000000	N	N
RIR_2162800	0	1	0	Motif	g9032.t1	g9032.t1	GBC37500	protein kinase	N	Protein tyrosine kinase	PF07714	N	N	#N/A	N	N	N	Y	Y		#N/A	#N/A	EXX58607.1		OG0000000	N	N
RIR_2159200	0	1	0	Motif	g8996.t1	g8996.t1	GBC37449	calmodulin-dependent protein kinase	N	Protein tyrosine kinase	PF07714	N	N	#N/A	N	N	N	Y	Y		#N/A	jgi|Gloin1|13300|gm1.13300_g	EXX77514.1		OG0000000	N	N
RIR_2157700	0	1	24	Motif:Expression	g8981.t1	g8981.t1	GBC37431	calmodulin-dependent protein kinase	N	Protein tyrosine kinase	PF07714	N	N	#N/A	N	N	N	Y	Y		jgi|Rhiir2_1|1592618|fgenesh1_kg.92_#_10_#_GATCAG_L001_R1_without_duplicates_contig_14550	jgi|Gloin1|21293|gm1.21293_g	EXX71842.1		OG0000000	N	N
RIR_2155300	0	1	2	Motif:Expression	g8957.t1	g8957.t1	GBC37398	serine/threonine protein kinase	N	Protein tyrosine kinase	PF07714	N	N	#N/A	N	N	N	Y	Y		#N/A	#N/A	EXX53166.1		OG0000000	N	N
RIR_2154900	13	1	0	Homology:Motif	g8953.t1	g8953.t1	GBC37393	serine/threonine protein kinase	N	Protein tyrosine kinase	PF07714	N	N	#N/A	N	N	N	Y	Y		jgi|Rhiir2_1|1828978|MIX36539_1_7	jgi|Gloin1|16720|gm1.16720_g	EXX71886.1		OG0000000	N	N
RIR_2150800	0	1	0	Motif	g8912.t1	g8912.t1	GBC37339	serine/threonine protein kinase	N	Protein tyrosine kinase	PF07714	N	N	#N/A	N	N	N	Y	Y		#N/A	#N/A	EXX78072.1		OG0000000	N	N
RIR_2129900	0	1	0	Motif	g8703.t1	g8703.t1	GBC37071	Mitogen-activated protein kinase kinase kinase	N	Protein tyrosine kinase	PF07714	N	N	#N/A	N	N	N	Y	Y		#N/A	#N/A	#N/A		OG0000000	N	N
RIR_2129800	0	1	1	Motif:Expression	g8702.t1	g8702.t1	GBC37070	Mitogen-activated protein kinase kinase kinase	N	Protein tyrosine kinase	PF07714	N	N	#N/A	N	N	N	Y	Y		jgi|Rhiir2_1|1779215|gm1.18101_g	jgi|Gloin1|255575|CE155563_17	EXX73085.1		OG0000000	N	N
RIR_2113600	0	1	29	Motif:Expression	g8540.t1	g8540.t1	GBC36869	serine/threonine protein kinase	N	Protein tyrosine kinase	PF07714	N	N	#N/A	N	N	N	Y	Y		jgi|Rhiir2_1|926705|CE926704_4183	#N/A	EXX55816.1		OG0000000	N	N
RIR_2097900	0	1	0	Motif	g8383.t1	g8383.t1	GBC36618	serine/threonine protein kinase	N	Protein tyrosine kinase	PF07714	N	N	#N/A	N	N	N	Y	Y		jgi|Rhiir2_1|1780791|gm1.19677_g	#N/A	EXX74432.1		OG0000000	N	N
RIR_2097600	0	1	0	Motif	g8380.t1	g8380.t1	GBC36608	serine/threonine protein kinase	N	Protein tyrosine kinase	PF07714	N	N	#N/A	N	N	N	Y	Y		jgi|Rhiir2_1|1461583|e_gw1.196.7.1	jgi|Gloin1|70517|e_gw1.7097.3.1	#N/A		OG0000000	N	N
RIR_2077700	0	1	22	Motif:Expression	g8181.t1	g8181.t1	GBC36354	serine/threonine protein kinase	N	Protein tyrosine kinase	PF07714	N	N	#N/A	N	N	Y	Y	Y		jgi|Rhiir2_1|474181|CE474180_3059	#N/A	#N/A		OG0000000	N	N
RIR_2010200	0	1	0	Motif	g14114.t1	g14114.t1	GBC35543	serine/threonine protein kinase	N	Protein tyrosine kinase	PF07714	N	N	#N/A	N	N	N	Y	Y		#N/A	#N/A	#N/A		OG0000000	N	N
RIR_2008700	0	1	0	Motif	g14099.t1	g14099.t1	GBC35524	serine/threonine protein kinase	N	Protein tyrosine kinase	PF07714	N	N	#N/A	N	N	N	Y	Y		#N/A	jgi|Gloin1|3085|gm1.3085_g	EXX61779.1		OG0000000	N	N
RIR_2007400	0	1	22	Motif:Expression	g14086.t1	g14086.t1	GBC35510	serine/threonine protein kinase	N	Protein tyrosine kinase	PF07714	N	N	#N/A	N	N	N	Y	Y		#N/A	jgi|Gloin1|107884|CE7872_106	EXX55741.1		OG0000000	N	N
RIR_2007200	0	1	2	Motif:Expression	g14084.t1	g14084.t1	GBC35507	serine/threonine protein kinase	N	Protein tyrosine kinase	PF07714	N	N	#N/A	N	N	N	Y	Y		#N/A	#N/A	EXX64308.1		OG0000000	N	N
RIR_1917400	0	1	0	Motif	g20961.t1	g20961.t1	GBC34424	Mitogen-activated protein kinase kinase kinase	N	Protein tyrosine kinase	PF07714	N	N	#N/A	N	N	N	Y	Y		jgi|Rhiir2_1|1821231|MIX28792_57_40	jgi|Gloin1|18573|gm1.18573_g	EXX64193.1		OG0000000	N	N
RIR_1898600	0	3	3	Motif:Expression	g24030.t1	g24030.t1	GBC34210	serine/threonine protein kinase	N	Protein tyrosine kinase	PF07714	N	N	#N/A	N	N	N	Y	Y		#N/A	#N/A	EXX58803.1		OG0000000	N	N
RIR_1895000	0	1	0	Motif	g23994.t1	g23994.t1	GBC34165	serine-threonine protein kinase	N	Protein tyrosine kinase	PF07714	N	N	#N/A	N	N	N	Y	Y		#N/A	#N/A	EXX73511.1		OG0000000	N	N
RIR_1894500	0	1	16	Motif:Expression	g23989.t1	g23989.t1	GBC34158	serine/threonine protein kinase	N	Protein tyrosine kinase	PF07714	N	N	#N/A	N	N	N	Y	Y		#N/A	jgi|Gloin1|34785|gm1.34785_g	EXX76738.1		OG0000000	N	N
RIR_1894300	0	3	8	Motif:Expression	g23987.t1	g23987.t1	GBC34156	serine/threonine protein kinase	N	Protein tyrosine kinase	PF07714	N	N	#N/A	N	N	N	Y	Y		jgi|Rhiir2_1|1071026|CE1071025_1909	#N/A	#N/A		OG0000000	N	N
RIR_1892500	0	2	0	Motif	g23969.t1	g23969.t1	GBC34133	serine/threonine protein kinase	N	Protein tyrosine kinase	PF07714	N	N	#N/A	N	N	N	Y	Y		#N/A	#N/A	EXX50186.1		OG0000000	N	N
RIR_1877300	0	1	10	Motif:Expression	g23817.t1	g23817.t1	GBC33949	serine/threonine protein kinase	N	Protein tyrosine kinase	PF07714	N	N	#N/A	N	N	N	Y	Y		jgi|Rhiir2_1|1747404|estExt_Genewise1Plus.C_380024	jgi|Gloin1|28037|gm1.28037_g	EXX55193.1		OG0000000	N	N
RIR_1871300	4	1	19	Homology:Motif:Expression	g23757.t1	g23757.t1	GBC33877	chitin synthase regulatory factor chr2	N	Protein tyrosine kinase	PF07714	N	N	#N/A	N	N	N	Y	Y		#N/A	#N/A	EXX70292.1		OG0000000	N	N
RIR_1868100	0	2	13	Motif:Expression	g23725.t1	g23725.t1	GBC33835	serine/threonine protein kinase	N	Protein tyrosine kinase	PF07714	N	N	#N/A	N	N	Y	Y	Y		jgi|Rhiir2_1|1549406|fgenesh1_kg.43_#_3_#_MblContig5345	jgi|Gloin1|15674|gm1.15674_g	EXX62893.1		OG0000000	N	N
RIR_1867700	0	2	5	Motif:Expression	g23721.t1	g23721.t1	GBC33831	serine/threonine protein kinase	N	Protein tyrosine kinase	PF07714	N	N	#N/A	Y	N	Y	Y	Y		#N/A	#N/A	EXX74237.1		OG0000000	N	N
RIR_1867200	16	1	3	Homology:Motif:Expression	g23716.t1	g23716.t1	GBC33824	tyrosine-protein kinase abl-like isoform x2	N	Protein tyrosine kinase	PF07714	N	N	#N/A	N	N	N	Y	Y		jgi|Rhiir2_1|1784387|gm1.23273_g	jgi|Gloin1|7518|gm1.7518_g	#N/A		OG0000000	N	N
RIR_1866700	0	2	0	Motif	g23711.t1	g23711.t1	GBC33818	chitin synthase regulatory factor chr2	N	Protein tyrosine kinase	PF07714	N	N	#N/A	N	N	N	Y	Y		#N/A	jgi|Gloin1|18298|gm1.18298_g	EXX76709.1		OG0000000	N	N
RIR_1866500	0	1	16	Motif:Expression	g23709.t1	g23709.t1	GBC33816	serine/threonine protein kinase	N	Protein tyrosine kinase	PF07714	N	N	#N/A	N	N	N	Y	Y		#N/A	#N/A	EXX57852.1		OG0000000	N	N
RIR_1846900	0	1	0	Motif	g962.t1	g962.t1	GBC33579	serine/threonine protein kinase	N	Protein tyrosine kinase	PF07714	N	N	#N/A	N	N	N	Y	Y		#N/A	jgi|Gloin1|3967|gm1.3967_g	EXX75189.1		OG0000000	N	N
RIR_1845500	0	1	0	Motif	g948.t1	g948.t1	GBC33563	serine/threonine protein kinase	N	Protein tyrosine kinase	PF07714	N	N	#N/A	N	N	N	Y	Y		jgi|Rhiir2_1|1871601|estExt_Genemark1.C_430070	#N/A	EXX57402.1		OG0000000	N	N
RIR_1831100	0	1	23	Motif:Expression	g802.t1	g802.t1	GBC33389	serine/threonine protein kinase	N	Protein tyrosine kinase	PF07714	N	N	#N/A	N	N	N	Y	Y		jgi|Rhiir2_1|1582486|fgenesh1_kg.79_#_355_#_TRINITY_DN4108_c0_g2_i1	jgi|Gloin1|36131|gm1.36131_g	EXX59403.1		OG0000000	N	N
RIR_1787800	0	1	1	Motif:Expression	g368.t1	g368.t1	GBC32861	calmodulin-dependent protein kinase	N	Protein tyrosine kinase	PF07714	N	N	#N/A	N	N	N	Y	Y		jgi|Rhiir2_1|1778987|gm1.17873_g	jgi|Gloin1|22712|gm1.22712_g	EXX62557.1		OG0000000	N	N
RIR_1778500	0	1	8	Motif:Expression	g275.t1	g275.t1	GBC32741	Serine/threonine protein kinase	N	Protein tyrosine kinase	PF07714	N	N	#N/A	N	N	N	Y	Y		#N/A	jgi|Gloin1|25521|gm1.25521_g	EXX57544.1		OG0000000	N	N
RIR_1777400	0	1	0	Motif	g264.t1	g264.t1	GBC32725	Serine/threonine protein kinase	N	Protein tyrosine kinase	PF07714	N	N	#N/A	N	N	N	Y	Y		jgi|Rhiir2_1|1767559|gm1.6445_g	#N/A	EXX55490.1		OG0000000	N	N
RIR_1774300	0	1	23	Motif:Expression	g233.t1	g233.t1	GBC32683	Serine/threonine protein kinase	N	Protein tyrosine kinase	PF07714	N	N	#N/A	N	N	N	Y	Y		jgi|Rhiir2_1|1513327|fgenesh1_kg.15_#_1030_#_TRINITY_DN12023_c9_g1_i6	jgi|Gloin1|17477|gm1.17477_g	#N/A		OG0000000	N	N
RIR_1772800	0	1	0	Motif	g218.t1	g218.t1	GBC32654	Serine/threonine protein kinase	N	Protein tyrosine kinase	PF07714	N	N	#N/A	N	N	N	Y	Y		#N/A	#N/A	EXX60478.1		OG0000000	N	N
RIR_1772400	0	1	7	Motif:Expression	g214.t1	g214.t1	GBC32647	Serine/threonine protein kinase	N	Protein tyrosine kinase	PF07714	N	N	#N/A	N	N	N	Y	Y		jgi|Rhiir2_1|1868748|estExt_Genemark1.C_150098	jgi|Gloin1|11503|gm1.11503_g	EXX60790.1		OG0000000	N	N
RIR_1769700	0	1	7	Motif:Expression	g187.t1	g187.t1	GBC32612	Serine/threonine protein kinase	N	Protein tyrosine kinase	PF07714	N	N	#N/A	N	N	N	Y	Y		jgi|Rhiir2_1|222297|CE222296_1045	#N/A	EXX73153.1		OG0000000	N	N
RIR_1769500	0	1	0	Motif	g185.t1	g185.t1	GBC32610	Serine/threonine protein kinase	N	Protein tyrosine kinase	PF07714	N	N	#N/A	N	N	N	Y	Y		jgi|Rhiir2_1|1868722|estExt_Genemark1.C_150068	jgi|Gloin1|15294|gm1.15294_g	#N/A		OG0000000	N	N
RIR_1768500	0	1	1	Motif:Expression	g175.t1	g175.t1	GBC32597	Serine/threonine protein kinase	N	Protein tyrosine kinase	PF07714	N	N	#N/A	N	N	N	Y	Y		jgi|Rhiir2_1|425356|CE425355_98	#N/A	EXX52800.1		OG0000000	N	N
RIR_1768200	0	1	1	Motif:Expression	g172.t1	g172.t1	GBC32593	Sel1 repeat domain-containing protein	N	Protein tyrosine kinase	PF07714	N	N	#N/A	N	N	N	Y	Y		jgi|Rhiir2_1|1756147|estExt_Genewise1Plus.C_2150005	#N/A	EXX57695.1		OG0000000	N	N
RIR_1767100	0	2	0	Motif	g161.t1	g161.t1	GBC32576	Serine/threonine protein kinase	N	Protein tyrosine kinase	PF07714	N	N	#N/A	N	N	Y	Y	Y		jgi|Rhiir2_1|1781777|gm1.20663_g	jgi|Gloin1|11455|gm1.11455_g	EXX62516.1		OG0000000	N	N
RIR_1766900	0	3	1	Motif:Expression	g159.t1	g159.t1	GBC32574	Serine/threonine protein kinase	N	Protein tyrosine kinase	PF07714	N	N	#N/A	Y	N	Y	Y	Y		jgi|Rhiir2_1|1462309|e_gw1.215.1.1	jgi|Gloin1|29460|gm1.29460_g	#N/A		OG0000000	N	N
RIR_1766700	0	1	4	Motif:Expression	g157.t1	g157.t1	GBC32571	Serine/threonine protein kinase	N	Protein tyrosine kinase	PF07714	N	N	#N/A	N	N	N	Y	Y		jgi|Rhiir2_1|425717|CE425716_1315	#N/A	EXX64798.1		OG0000000	N	N
RIR_1763300	0	1	0	Motif	g123.t1	g123.t1	GBC32529	Serine/threonine protein kinase	N	Protein tyrosine kinase	PF07714	N	N	#N/A	N	N	N	Y	Y		jgi|Rhiir2_1|1766451|gm1.5337_g	jgi|Gloin1|14574|gm1.14574_g	EXX79679.1		OG0000000	N	N
RIR_1761500	0	1	22	Motif:Expression	g105.t1	g105.t1	GBC32506	Mitogen-activated protein kinase kinase kinase	N	Protein tyrosine kinase	PF07714	N	N	#N/A	N	N	N	Y	Y		#N/A	#N/A	EXX62831.1		OG0000000	N	N
RIR_1760300	0	1	22	Motif:Expression	g93.t1	g93.t1	GBC32492	Serine/threonine protein kinase	N	Protein tyrosine kinase	PF07714	N	N	#N/A	N	N	N	Y	Y		jgi|Rhiir2_1|1766480|gm1.5366_g	jgi|Gloin1|21893|gm1.21893_g	EXX74791.1		OG0000000	N	N
RIR_1760200	0	1	3	Motif:Expression	g92.t1	g92.t1	GBC32491	Serine/threonine protein kinase	N	Protein tyrosine kinase	PF07714	N	N	#N/A	N	N	N	Y	Y		jgi|Rhiir2_1|1766481|gm1.5367_g	#N/A	#N/A		OG0000000	N	N
RIR_1759800	0	1	4	Motif:Expression	g88.t1	g88.t1	GBC32487	Serine/threonine protein kinase	N	Protein tyrosine kinase	PF07714	N	N	#N/A	N	N	N	Y	Y		#N/A	jgi|Gloin1|15510|gm1.15510_g	EXX73378.1		OG0000000	N	N
RIR_1759200	0	1	12	Motif:Expression	g82.t1	g82.t1	GBC32480	Serine/threonine protein kinase	N	Protein tyrosine kinase	PF07714	N	N	#N/A	N	N	N	Y	Y		#N/A	jgi|Gloin1|9002|gm1.9002_g	#N/A		OG0000000	N	N
RIR_1754700	0	1	1	Motif:Expression	g37.t1	g37.t1	GBC32427	Cla4p	N	Protein tyrosine kinase	PF07714	N	N	#N/A	N	N	N	Y	Y		#N/A	#N/A	#N/A		OG0000000	N	N
RIR_1754600	0	1	5	Motif:Expression	g36.t1	g36.t1	GBC32426	Cla4p	N	Protein tyrosine kinase	PF07714	N	N	#N/A	N	N	N	Y	Y		jgi|Rhiir2_1|1790633|gm1.29519_g	jgi|Gloin1|166556|CE66544_65	EXX66726.1		OG0000000	N	N
RIR_1754300	0	1	0	Motif	g33.t1	g33.t1	GBC32423	ATP-binding Serine/threonine kinase Cla4p-like	N	Protein tyrosine kinase	PF07714	N	N	#N/A	N	N	N	Y	Y		#N/A	jgi|Gloin1|1350|gm1.1350_g	EXX66758.1		OG0000000	N	N
RIR_1742700	0	1	0	Motif	g4590.t1	g4590.t1	GBC32275	serine/threonine protein kinase	N	Protein tyrosine kinase	PF07714	N	N	#N/A	N	N	N	Y	Y		#N/A	#N/A	EXX61388.1		OG0000000	N	N
RIR_1731800	0	1	0	Motif	g4481.t1	g4481.t1	GBC32141	serine/threonine protein kinase	N	Protein tyrosine kinase	PF07714	N	N	#N/A	N	N	N	Y	Y		#N/A	#N/A	EXX71310.1		OG0000000	N	N
RIR_1718800	0	2	1	Motif:Expression	g4351.t1	g4351.t1	GBC31960	serine-threonine protein kinase	N	Protein tyrosine kinase	PF07714	N	N	#N/A	N	N	N	Y	Y		jgi|Rhiir2_1|1750069|estExt_Genewise1Plus.C_800036	#N/A	EXX69544.1		OG0000000	N	N
RIR_1708800	0	1	0	Motif	g19644.t1	g19644.t1	GBC31834	serine/threonine protein kinase	N	Protein tyrosine kinase	PF07714	N	N	#N/A	N	N	N	Y	Y		#N/A	#N/A	#N/A		OG0000000	N	N
RIR_1704000	0	1	1	Motif:Expression	g19596.t1	g19596.t1	GBC31773	serine/threonine protein kinase	N	Protein tyrosine kinase	PF07714	N	N	#N/A	N	N	Y	Y	Y		#N/A	#N/A	#N/A		OG0000000	N	N
RIR_1703900	0	1	0	Motif	g19595.t1	g19595.t1	GBC31772	protein kinase	N	Protein tyrosine kinase	PF07714	N	N	#N/A	N	N	N	Y	Y		jgi|Rhiir2_1|1843179|estExt_fgenesh1_pg.C_1580021	#N/A	EXX69357.1		OG0000000	N	N
RIR_1694200	106	1	32	Homology:Motif:Expression	g19498.t1	g19498.t1	GBC31653	serine/threonine protein kinase	N	Protein tyrosine kinase	PF07714	N	N	#N/A	N	N	N	Y	Y		jgi|Rhiir2_1|1572746|fgenesh1_kg.68_#_299_#_TRINITY_DN12687_c0_g1_i3	#N/A	EXX51778.1		OG0000000	N	N
RIR_1683500	0	1	27	Motif:Expression	g30623.t1	g30623.t1	GBC31525	low quality protein: dual serine/threonine and	N	Protein tyrosine kinase	PF07714	N	N	#N/A	N	N	N	Y	Y		#N/A	jgi|Gloin1|30056|gm1.30056_g	EXX58852.1		OG0000000	N	N
RIR_1680400	0	1	2	Motif:Expression	g30592.t1	g30592.t1	GBC31487	serine-threonine protein kinase	N	Protein tyrosine kinase	PF07714	N	N	#N/A	N	N	N	Y	Y		jgi|Rhiir2_1|1764172|gm1.3058_g	#N/A	EXX50142.1		OG0000000	N	N
RIR_1652200	0	1	0	Motif	g30310.t1	g30310.t1	GBC31147	Mitogen-activated protein kinase kinase kinase	N	Protein tyrosine kinase	PF07714	N	N	#N/A	N	N	N	Y	Y		jgi|Rhiir2_1|1818299|MIX25860_111_100	#N/A	EXX77795.1		OG0000000	N	N
RIR_1643300	0	1	0	Motif	g30221.t1	g30221.t1	GBC31037	serine/threonine protein kinase	N	Protein tyrosine kinase	PF07714	N	N	#N/A	N	N	N	Y	Y		#N/A	#N/A	EXX57678.1		OG0000000	N	N
RIR_1639300	0	1	0	Motif	g30181.t1	g30181.t1	GBC30983	serine/threonine protein kinase	N	Protein tyrosine kinase	PF07714	N	N	#N/A	N	N	N	Y	Y		jgi|Rhiir2_1|1449988|e_gw1.27.37.1	#N/A	EXX59782.1		OG0000000	N	N
RIR_1626600	0	1	15	Motif:Expression	g30054.t1	g30054.t1	GBC30819	serine/threonine protein kinase	N	Protein tyrosine kinase	PF07714	N	N	#N/A	N	N	N	Y	Y		#N/A	#N/A	EXX53815.1		OG0000000	N	N
RIR_1559600	0	1	31	Motif:Expression	g18526.t1	g18526.t1	GBC29984	serine/threonine protein kinase	N	Protein tyrosine kinase	PF07714	N	N	#N/A	N	N	Y	Y	Y		jgi|Rhiir2_1|1591945|fgenesh1_kg.90_#_711_#_TRINITY_DN8152_c0_g2_i1	jgi|Gloin1|346691|fgenesh1_kg.18465_#_1_#_ACTTGA_L001_R1_(paired)_contig_12901	EXX63671.1		OG0000000	N	N
RIR_1542300	0	1	0	Motif	g34434.t1	g34434.t1	GBC29733	serine/threonine protein kinase	N	Protein tyrosine kinase	PF07714	N	N	#N/A	N	N	N	Y	Y		jgi|Rhiir2_1|1749475|estExt_Genewise1Plus.C_710001	#N/A	#N/A		OG0000000	N	N
RIR_1526900	0	1	0	Motif	g20114.t1	g20114.t1	GBC29534	serine/threonine protein kinase	N	Protein tyrosine kinase	PF07714	N	N	#N/A	N	N	N	Y	Y		#N/A	jgi|Gloin1|31771|gm1.31771_g	EXX51213.1		OG0000000	N	N
RIR_1525900	0	1	6	Motif:Expression	g20103.t1	g20103.t1	GBC29518	serine/threonine protein kinase	N	Protein tyrosine kinase	PF07714	N	N	#N/A	N	N	N	Y	Y		#N/A	#N/A	EXX73998.1		OG0000000	N	N
RIR_1525100	0	1	1	Motif:Expression	g20095.t1	g20095.t1	GBC29507	serine/threonine protein kinase	N	Protein tyrosine kinase	PF07714	N	N	#N/A	N	N	N	Y	Y		#N/A	#N/A	#N/A		OG0000000	N	N
RIR_1521700	0	1	0	Motif	g20061.t1	g20061.t1	GBC29466	serine/threonine protein kinase	N	Protein tyrosine kinase	PF07714	N	N	#N/A	N	N	N	Y	Y		#N/A	#N/A	#N/A		OG0000000	N	N
RIR_1496800	0	1	3	Motif:Expression	g12056.t1	g12056.t1	GBC29195	hsp70 family protein	N	Protein tyrosine kinase	PF07714	N	N	#N/A	N	N	N	Y	Y		#N/A	jgi|Gloin1|35670|gm1.35670_g	#N/A		OG0000000	N	N
RIR_1496500	12	1	12	Homology:Motif:Expression	g12053.t1	g12053.t1	GBC29192	hsp70 family protein	N	Protein tyrosine kinase	PF07714	N	N	#N/A	N	N	Y	Y	Y		#N/A	#N/A	#N/A		OG0000000	N	N
RIR_1487200	0	1	16	Motif:Expression	g11960.t1	g11960.t1	GBC29080	protein kinase, putative	N	Protein tyrosine kinase	PF07714	N	N	#N/A	N	N	N	Y	Y		#N/A	#N/A	#N/A		OG0000000	N	N
RIR_1470600	0	1	1	Motif:Expression	g25733.t1	g25733.t1	GBC28875	serine/threonine protein kinase	N	Protein tyrosine kinase	PF07714	N	N	#N/A	N	N	N	Y	Y		jgi|Rhiir2_1|1876928|estExt_Genemark1.C_1240068	#N/A	EXX52517.1		OG0000000	N	N
RIR_1466900	0	1	23	Motif:Expression	g25696.t1	g25696.t1	GBC28835	serine/threonine protein kinase	N	Protein tyrosine kinase	PF07714	N	N	#N/A	N	N	N	Y	Y		#N/A	jgi|Gloin1|1538|gm1.1538_g	EXX52917.1		OG0000000	N	N
RIR_1460600	0	1	23	Motif:Expression	g25633.t1	g25633.t1	GBC28759	tyrosine kinase domain protein	N	Protein tyrosine kinase	PF07714	N	N	#N/A	N	N	N	Y	Y		#N/A	jgi|Gloin1|4240|gm1.4240_g	EXX58007.1		OG0000000	N	N
RIR_1460500	0	3	24	Motif:Expression	g25632.t1	g25632.t1	GBC28758	serine/threonine protein kinase	N	Protein tyrosine kinase	PF07714	N	N	#N/A	N	N	N	Y	Y		jgi|Rhiir2_1|815745|CE815744_7910	jgi|Gloin1|88105|fgenesh1_pg.6581_#_1	EXX58008.1		OG0000000	N	N
RIR_1459100	0	1	31	Motif:Expression	g25618.t1	g25618.t1	GBC28742	tyrosine kinase domain protein	N	Protein tyrosine kinase	PF07714	N	N	#N/A	N	N	N	Y	Y		jgi|Rhiir2_1|1712553|fgenesh1_kg.386_#_30_#_TRINITY_DN12630_c1_g4_i1	#N/A	EXX67613.1		OG0000000	N	N
RIR_1454000	0	1	0	Motif	g25567.t1	g25567.t1	GBC28683	serine/threonine protein kinase	N	Protein tyrosine kinase	PF07714	N	N	#N/A	N	N	N	Y	Y		#N/A	#N/A	EXX75396.1		OG0000000	N	N
RIR_1453400	0	1	12	Motif:Expression	g25561.t1	g25561.t1	GBC28677	serine/threonine protein kinase	N	Protein tyrosine kinase	PF07714	N	N	#N/A	N	N	N	Y	Y		#N/A	jgi|Gloin1|12444|gm1.12444_g	EXX53609.1		OG0000000	N	N
RIR_1441000	0	1	0	Motif	g25437.t1	g25437.t1	GBC28527	serine/threonine protein kinase	N	Protein tyrosine kinase	PF07714	N	N	#N/A	N	N	N	Y	Y		#N/A	#N/A	#N/A		OG0000000	N	N
RIR_1440900	0	1	2	Motif:Expression	g25436.t1	g25436.t1	GBC28526	serine/threonine protein kinase	N	Protein tyrosine kinase	PF07714	N	N	#N/A	N	N	N	Y	Y		#N/A	jgi|Gloin1|14471|gm1.14471_g	#N/A		OG0000000	N	N
RIR_1402500	0	1	0	Motif	g12414.t1	g12414.t1	GBC28070	serine/threonine protein kinase	N	Protein tyrosine kinase	PF07714	N	N	#N/A	N	N	N	Y	Y		#N/A	#N/A	EXX77632.1		OG0000000	N	N
RIR_1402400	0	1	2	Motif:Expression	g12413.t1	g12413.t1	GBC28068	protein kinase	N	Protein tyrosine kinase	PF07714	N	N	#N/A	N	N	N	Y	Y		#N/A	#N/A	#N/A		OG0000000	N	N
RIR_1398400	0	1	0	Motif	g12373.t1	g12373.t1	GBC28025	serine/threonine protein kinase	N	Protein tyrosine kinase	PF07714	N	N	#N/A	N	N	N	Y	Y		#N/A	#N/A	#N/A		OG0000000	N	N
RIR_1397500	0	1	0	Motif	g12364.t1	g12364.t1	GBC28012	serine/threonine protein kinase	N	Protein tyrosine kinase	PF07714	N	N	#N/A	N	N	N	Y	Y		#N/A	#N/A	EXX55790.1		OG0000000	N	N
RIR_1393600	0	1	10	Motif:Expression	g12325.t1	g12325.t1	GBC27963	mitogen-activated protein kinase kinase kinase	N	Protein tyrosine kinase	PF07714	N	N	#N/A	N	N	N	Y	Y		#N/A	jgi|Gloin1|13490|gm1.13490_g	EXX56971.1		OG0000000	N	N
RIR_1392900	0	2	0	Motif	g12318.t1	g12318.t1	GBC27954	serine/threonine protein kinase	N	Protein tyrosine kinase	PF07714	N	N	#N/A	N	N	N	Y	Y		jgi|Rhiir2_1|1788392|gm1.27278_g	#N/A	EXX61550.1		OG0000000	N	N
RIR_1391500	0	1	3	Motif:Expression	g12304.t1	g12304.t1	GBC27939	serine/threonine protein kinase	N	Protein tyrosine kinase	PF07714	N	N	#N/A	N	N	N	Y	Y		#N/A	jgi|Gloin1|109755|CE9743_45	EXX62733.1		OG0000000	N	N
RIR_1391400	0	1	3	Motif:Expression	g12303.t1	g12303.t1	GBC27938	serine/threonine/tyrosine protein kinase rad53	N	Protein tyrosine kinase	PF07714	N	N	#N/A	N	N	N	Y	Y		#N/A	jgi|Gloin1|318879|MIX660_17_96	EXX62734.1		OG0000000	N	N
RIR_1389100	0	1	0	Motif	g12280.t1	g12280.t1	GBC27898	serine/threonine protein kinase	N	Protein tyrosine kinase	PF07714	N	N	#N/A	N	N	N	Y	Y		jgi|Rhiir2_1|422095|CE422094_784	jgi|Gloin1|17721|gm1.17721_g	#N/A		OG0000000	N	N
RIR_1388000	0	1	0	Motif	g12268.t1	g12268.t1	GBC27882	serine/threonine protein kinase	N	Protein tyrosine kinase	PF07714	N	N	#N/A	N	N	N	Y	Y		jgi|Rhiir2_1|1804684|MIX12245_232_100	#N/A	#N/A		OG0000000	N	N
RIR_1387300	0	1	0	Motif	g12261.t1	g12261.t1	GBC27875	serine/threonine protein kinase	N	Protein tyrosine kinase	PF07714	N	N	#N/A	N	N	N	Y	Y		#N/A	#N/A	EXX61331.1		OG0000000	N	N
RIR_1386300	0	1	0	Motif	g12251.t1	g12251.t1	GBC27864	serine/threonine protein kinase	N	Protein tyrosine kinase	PF07714	N	N	#N/A	N	N	N	Y	Y		jgi|Rhiir2_1|1779012|gm1.17898_g	#N/A	#N/A		OG0000000	N	N
RIR_1369800	0	1	0	Motif	g27242.t1	g27242.t1	GBC27655	calmodulin-dependent protein kinase	N	Protein tyrosine kinase	PF07714	N	N	#N/A	N	N	N	Y	Y		jgi|Rhiir2_1|1788315|gm1.27201_g	jgi|Gloin1|2713|gm1.2713_g	#N/A		OG0000000	N	N
RIR_1364400	0	1	12	Motif:Expression	g27188.t1	g27188.t1	GBC27580	serine/threonine protein kinase	N	Protein tyrosine kinase	PF07714	N	N	#N/A	N	N	N	Y	Y		#N/A	#N/A	#N/A		OG0000000	N	N
RIR_1361000	0	1	8	Motif:Expression	g27154.t1	g27154.t1	GBC27528	serine/threonine protein kinase	N	Protein tyrosine kinase	PF07714	N	N	#N/A	N	N	N	Y	Y		#N/A	#N/A	#N/A		OG0000000	N	N
RIR_1357900	0	1	32	Motif:Expression	g27123.t1	g27123.t1	GBC27486	serine/threonine protein kinase	N	Protein tyrosine kinase	PF07714	N	N	#N/A	N	N	N	Y	Y		jgi|Rhiir2_1|1561485|fgenesh1_kg.56_#_586_#_TRINITY_DN12756_c0_g2_i1	jgi|Gloin1|241540|CE141528_659	#N/A		OG0000000	N	N
RIR_1351600	0	1	17	Motif:Expression	g12989.t1	g12989.t1	GBC27410	serine/threonine protein kinase	N	Protein tyrosine kinase	PF07714	N	N	#N/A	N	N	N	Y	Y		jgi|Rhiir2_1|1744707|estExt_Genewise1Plus.C_110001	jgi|Gloin1|20750|gm1.20750_g	#N/A		OG0000000	N	N
RIR_1351400	0	1	32	Motif:Expression	g12987.t1	g12987.t1	GBC27408	serine/threonine protein kinase	N	Protein tyrosine kinase	PF07714	N	N	#N/A	N	N	N	Y	Y		jgi|Rhiir2_1|1507117|fgenesh1_kg.11_#_31_#_TRINITY_DN3433_c0_g2_i1	jgi|Gloin1|350153|fgenesh1_kg.27588_#_1_#_ACTTGA_L001_R1_(paired)_contig_576	EXX79432.1		OG0000000	N	N
RIR_1346800	0	1	1	Motif:Expression	g12941.t1	g12941.t1	GBC27342	serine/threonine protein kinase	N	Protein tyrosine kinase	PF07714	N	N	#N/A	N	N	N	Y	Y		#N/A	jgi|Gloin1|13427|gm1.13427_g	EXX53961.1		OG0000000	N	N
RIR_1346700	0	1	18	Motif:Expression	g12940.t1	g12940.t1	GBC27341	serine/threonine protein kinase	N	Protein tyrosine kinase	PF07714	N	N	#N/A	N	N	N	Y	Y		jgi|Rhiir2_1|1507573|fgenesh1_kg.11_#_487_#_MblContig6253	jgi|Gloin1|322979|MIX4760_40_100	EXX53960.1		OG0000000	N	N
RIR_1342900	0	1	25	Motif:Expression	g12902.t1	g12902.t1	GBC27287	serine/threonine protein kinase	N	Protein tyrosine kinase	PF07714	N	N	#N/A	N	N	N	Y	Y		jgi|Rhiir2_1|1508028|fgenesh1_kg.11_#_942_#_TRINITY_DN10127_c1_g5_i1	#N/A	EXX58373.1		OG0000000	N	N
RIR_1342700	0	1	0	Motif	g12900.t1	g12900.t1	GBC27285	serine/threonine protein kinase	N	Protein tyrosine kinase	PF07714	N	N	#N/A	N	N	N	Y	Y		#N/A	jgi|Gloin1|17626|gm1.17626_g	EXX70347.1		OG0000000	N	N
RIR_1341900	0	1	3	Motif:Expression	g12892.t1	g12892.t1	GBC27276	calmodulin-dependent protein kinase	N	Protein tyrosine kinase	PF07714	N	N	#N/A	N	N	N	Y	Y		#N/A	#N/A	EXX79515.1		OG0000000	N	N
RIR_1341600	0	1	0	Motif	g12889.t1	g12889.t1	GBC27272	mitogen-activated protein kinase kinase kinase	N	Protein tyrosine kinase	PF07714	N	N	#N/A	N	N	N	Y	Y		jgi|Rhiir2_1|1794170|MIX1731_2_26	jgi|Gloin1|32952|gm1.32952_g	EXX61466.1		OG0000000	N	N
RIR_1341500	0	1	3	Motif:Expression	g12888.t1	g12888.t1	GBC27271	serine/threonine protein kinase	N	Protein tyrosine kinase	PF07714	N	N	#N/A	N	N	N	Y	Y		jgi|Rhiir2_1|69418|CE69417_223	jgi|Gloin1|15275|gm1.15275_g	#N/A		OG0000000	N	N
RIR_1340000	0	1	0	Motif	g12873.t1	g12873.t1	GBC27255	serine/threonine protein kinase	N	Protein tyrosine kinase	PF07714	N	N	#N/A	N	N	N	Y	Y		#N/A	#N/A	EXX56136.1		OG0000000	N	N
RIR_1339700	0	1	1	Motif:Expression	g12870.t1	g12870.t1	GBC27252	serine/threonine protein kinase	N	Protein tyrosine kinase	PF07714	N	N	#N/A	N	N	N	Y	Y		#N/A	#N/A	EXX56147.1		OG0000000	N	N
RIR_1339600	0	1	5	Motif:Expression	g12869.t1	g12869.t1	GBC27250	serine/threonine protein kinase	N	Protein tyrosine kinase	PF07714	N	N	#N/A	N	N	N	Y	Y		#N/A	#N/A	EXX56146.1		OG0000000	N	N
RIR_1339300	0	1	21	Motif:Expression	g12866.t1	g12866.t1	GBC27247	serine/threonine protein kinase	N	Protein tyrosine kinase	PF07714	N	N	#N/A	N	N	N	Y	Y		jgi|Rhiir2_1|1744789|estExt_Genewise1Plus.C_110095	#N/A	EXX56143.1		OG0000000	N	N
RIR_1339100	0	1	1	Motif:Expression	g12864.t1	g12864.t1	GBC27245	serine/threonine protein kinase	N	Protein tyrosine kinase	PF07714	N	N	#N/A	N	N	N	Y	Y		#N/A	#N/A	EXX56141.1		OG0000000	N	N
RIR_1335600	0	1	20	Motif:Expression	g12829.t1	g12829.t1	GBC27206	serine/threonine protein kinase	N	Protein tyrosine kinase	PF07714	N	N	#N/A	N	N	N	Y	Y		jgi|Rhiir2_1|1744793|estExt_Genewise1Plus.C_110105	jgi|Gloin1|166531|CE66519_93	EXX75734.1		OG0000000	N	N
RIR_1334700	0	1	0	Motif	g12820.t1	g12820.t1	GBC27195	serine/threonine protein kinase	N	Protein tyrosine kinase	PF07714	N	N	#N/A	N	N	N	Y	Y		#N/A	#N/A	#N/A		OG0000000	N	N
RIR_1333800	0	1	19	Motif:Expression	g12811.t1	g12811.t1	GBC27184	sel1 repeat domain-containing protein	N	Protein tyrosine kinase	PF07714	N	N	#N/A	N	N	N	Y	Y		jgi|Rhiir2_1|1881858|estExt_Genemark1.C_2560012	jgi|Gloin1|1124|gm1.1124_g	EXX50767.1		OG0000000	N	N
RIR_1333700	0	1	0	Motif	g12810.t1	g12810.t1	GBC27183	serine-threonine protein kinase	N	Protein tyrosine kinase	PF07714	N	N	#N/A	N	N	N	Y	Y		#N/A	#N/A	EXX50766.1		OG0000000	N	N
RIR_1333300	0	1	1	Motif:Expression	g12806.t1	g12806.t1	GBC27179	mitogen-activated protein kinase kinase kinase	N	Protein tyrosine kinase	PF07714	N	N	#N/A	N	N	N	Y	Y		#N/A	#N/A	EXX53532.1		OG0000000	N	N
RIR_1331500	0	1	0	Motif	g12788.t1	g12788.t1	GBC27158	serine/threonine protein kinase	N	Protein tyrosine kinase	PF07714	N	N	#N/A	N	N	N	Y	Y		#N/A	#N/A	#N/A		OG0000000	N	N
RIR_1325800	0	1	0	Motif	g22583.t1	g22583.t1	GBC27100	serine/threonine protein kinase	N	Protein tyrosine kinase	PF07714	N	N	#N/A	Y	N	N	Y	Y		#N/A	#N/A	EXX77295.1		OG0000000	N	N
RIR_1324300	0	1	14	Motif:Expression	g22568.t1	g22568.t1	GBC27084	serine/threonine protein kinase	N	Protein tyrosine kinase	PF07714	N	N	#N/A	N	N	N	Y	Y		#N/A	#N/A	#N/A		OG0000000	N	N
RIR_1323900	0	1	32	Motif:Expression	g22564.t1	g22564.t1	GBC27080	sel1 repeat domain-containing protein	N	Protein tyrosine kinase	PF07714	N	N	#N/A	N	N	N	Y	Y		jgi|Rhiir2_1|1719064|fgenesh1_kg.428_#_100_#_MblContig3653	#N/A	EXX62341.1		OG0000000	N	N
RIR_1323800	0	1	11	Motif:Expression	g22563.t1	g22563.t1	GBC27079	serine/threonine protein kinase	N	Protein tyrosine kinase	PF07714	N	N	#N/A	N	N	N	Y	Y		#N/A	jgi|Gloin1|2275|gm1.2275_g	EXX62342.1		OG0000000	N	N
RIR_1323700	1	1	33	Homology:Motif:Expression	g22562.t1	g22562.t1	GBC27077	sel1 repeat domain-containing protein	N	Protein tyrosine kinase	PF07714	N	N	#N/A	N	N	N	Y	Y		jgi|Rhiir2_1|1719076|fgenesh1_kg.428_#_112_#_TRINITY_DN11974_c3_g2_i1	jgi|Gloin1|20711|gm1.20711_g	EXX62331.1		OG0000000	N	N
RIR_1323600	0	1	2	Motif:Expression	g22561.t1	g22561.t1	GBC27076	calmodulin-dependent protein kinase	N	Protein tyrosine kinase	PF07714	N	N	#N/A	N	N	N	Y	Y		jgi|Rhiir2_1|1817887|MIX25448_193_28	jgi|Gloin1|20712|gm1.20712_g	EXX62333.1		OG0000000	N	N
RIR_1323400	0	1	31	Motif:Expression	g22559.t1	g22559.t1	GBC27074	serine/threonine protein kinase	N	Protein tyrosine kinase	PF07714	N	N	#N/A	N	N	N	Y	Y		jgi|Rhiir2_1|1487528|fgenesh1_pg.428_#_11	jgi|Gloin1|314490|CE214478_600	#N/A		OG0000000	N	N
RIR_1323200	0	1	29	Motif:Expression	g22557.t1	g22557.t1	GBC27072	serine/threonine protein kinase	N	Protein tyrosine kinase	PF07714	N	N	#N/A	N	N	N	Y	Y		jgi|Rhiir2_1|1719094|fgenesh1_kg.428_#_130_#_MblContig9066	jgi|Gloin1|33221|gm1.33221_g	EXX74888.1		OG0000000	N	N
RIR_1317800	0	1	0	Motif	g22503.t1	g22503.t1	GBC27017	protein kinase	N	Protein tyrosine kinase	PF07714	N	N	#N/A	N	N	N	Y	Y		#N/A	#N/A	#N/A		OG0000000	N	N
RIR_1317600	0	1	8	Motif:Expression	g22501.t1	g22501.t1	GBC27015	serine/threonine protein kinase	N	Protein tyrosine kinase	PF07714	N	N	#N/A	N	N	N	Y	Y		#N/A	#N/A	#N/A		OG0000000	N	N
RIR_1317100	0	1	16	Motif:Expression	g22496.t1	g22496.t1	GBC27008	serine/threonine protein kinase	N	Protein tyrosine kinase	PF07714	N	N	#N/A	N	N	N	Y	Y		jgi|Rhiir2_1|1753652|estExt_Genewise1Plus.C_1440060	#N/A	EXX50152.1		OG0000000	N	N
RIR_1316700	0	1	2	Motif:Expression	g22492.t1	g22492.t1	GBC27003	serine/threonine protein kinase	N	Protein tyrosine kinase	PF07714	N	N	#N/A	N	N	N	Y	Y		jgi|Rhiir2_1|1663374|fgenesh1_kg.207_#_105_#_remain_c12210	#N/A	#N/A		OG0000000	N	N
RIR_1315800	0	1	8	Motif:Expression	g22483.t1	g22483.t1	GBC26989	serine/threonine protein kinase	N	Protein tyrosine kinase	PF07714	N	N	#N/A	N	N	N	Y	Y		#N/A	#N/A	#N/A		OG0000000	N	N
RIR_1314500	0	1	8	Motif:Expression	g22470.t1	g22470.t1	GBC26970	serine/threonine protein kinase	N	Protein tyrosine kinase	PF07714	N	N	#N/A	N	N	N	Y	Y		#N/A	#N/A	EXX60451.1		OG0000000	N	N
RIR_1314200	0	1	0	Motif	g22467.t1	g22467.t1	GBC26967	serine/threonine protein kinase	N	Protein tyrosine kinase	PF07714	N	N	#N/A	N	N	N	Y	Y		#N/A	#N/A	EXX60453.1		OG0000000	N	N
RIR_1314100	0	1	0	Motif	g22466.t1	g22466.t1	GBC26966	serine/threonine protein kinase	N	Protein tyrosine kinase	PF07714	N	N	#N/A	N	N	N	Y	Y		#N/A	#N/A	EXX60454.1		OG0000000	N	N
RIR_1313900	0	1	0	Motif	g22464.t1	g22464.t1	GBC26963	serine/threonine protein kinase	N	Protein tyrosine kinase	PF07714	N	N	#N/A	N	N	N	Y	Y		jgi|Rhiir2_1|1684136|fgenesh1_kg.260_#_85_#_MblContig8438	#N/A	EXX60456.1		OG0000000	N	N
RIR_1312000	0	1	6	Motif:Expression	g22445.t1	g22445.t1	GBC26941	serine/threonine protein kinase	N	Protein tyrosine kinase	PF07714	N	N	#N/A	N	N	N	Y	Y		jgi|Rhiir2_1|539738|CE539737_808	#N/A	EXX73160.1		OG0000000	N	N
RIR_1310700	0	1	11	Motif:Expression	g22432.t1	g22432.t1	GBC26925	serine/threonine protein kinase	N	Protein tyrosine kinase	PF07714	N	N	#N/A	N	N	N	Y	Y		#N/A	#N/A	EXX59640.1		OG0000000	N	N
RIR_1310500	0	1	24	Motif:Expression	g22430.t1	g22430.t1	GBC26923	serine/threonine protein kinase	N	Protein tyrosine kinase	PF07714	N	N	#N/A	N	N	N	Y	Y		jgi|Rhiir2_1|1512262|fgenesh1_kg.14_#_858_#_remain_c12210	#N/A	EXX59642.1		OG0000000	N	N
RIR_1310300	0	1	2	Motif:Expression	g22428.t1	g22428.t1	GBC26921	serine/threonine protein kinase	N	Protein tyrosine kinase	PF07714	N	N	#N/A	N	N	N	Y	Y		#N/A	#N/A	EXX50324.1		OG0000000	N	N
RIR_1308400	0	1	0	Motif	g22409.t1	g22409.t1	GBC26897	serine/threonine protein kinase	N	Protein tyrosine kinase	PF07714	N	N	#N/A	N	N	N	Y	Y		#N/A	#N/A	EXX67459.1		OG0000000	N	N
RIR_1307000	0	1	11	Motif:Expression	g22395.t1	g22395.t1	GBC26883	serine/threonine protein kinase	N	Protein tyrosine kinase	PF07714	N	N	#N/A	N	N	N	Y	Y		#N/A	#N/A	#N/A		OG0000000	N	N
RIR_1304900	0	1	27	Motif:Expression	g22374.t1	g22374.t1	GBC26857	Mitogen-activated protein kinase kinase kinase	N	Protein tyrosine kinase	PF07714	N	N	#N/A	N	N	N	Y	Y		#N/A	#N/A	EXX65654.1		OG0000000	N	N
RIR_1304800	0	1	1	Motif:Expression	g22373.t1	g22373.t1	GBC26856	Mitogen-activated protein kinase kinase kinase	N	Protein tyrosine kinase	PF07714	N	N	#N/A	N	N	N	Y	Y		#N/A	#N/A	#N/A		OG0000000	N	N
RIR_1302500	0	1	1	Motif:Expression	g22350.t1	g22350.t1	GBC26827	serine/threonine protein kinase	N	Protein tyrosine kinase	PF07714	N	N	#N/A	N	N	N	Y	Y		#N/A	#N/A	EXX54592.1		OG0000000	N	N
RIR_1300000	0	1	0	Motif	g22325.t1	g22325.t1	GBC26794	serine/threonine protein kinase	N	Protein tyrosine kinase	PF07714	N	N	#N/A	N	N	N	Y	Y		jgi|Rhiir2_1|1113001|CE1113000_196	#N/A	EXX76368.1		OG0000000	N	N
RIR_1299500	0	1	1	Motif:Expression	g22320.t1	g22320.t1	GBC26788	serine/threonine protein kinase	N	Protein tyrosine kinase	PF07714	N	N	#N/A	N	N	N	Y	Y		#N/A	jgi|Gloin1|33700|gm1.33700_g	#N/A		OG0000000	N	N
RIR_1297100	0	1	3	Motif:Expression	g22296.t1	g22296.t1	GBC26763	serine/threonine protein kinase	N	Protein tyrosine kinase	PF07714	N	N	#N/A	N	N	N	Y	Y		jgi|Rhiir2_1|1750388|estExt_Genewise1Plus.C_850070	#N/A	EXX61351.1		OG0000000	N	N
RIR_1296300	0	1	9	Motif:Expression	g22288.t1	g22288.t1	GBC26752	serine/threonine protein kinase	N	Protein tyrosine kinase	PF07714	N	N	#N/A	N	N	N	Y	Y		#N/A	#N/A	EXX56791.1		OG0000000	N	N
RIR_1296100	0	1	12	Motif:Expression	g22286.t1	g22286.t1	GBC26750	serine/threonine protein kinase	N	Protein tyrosine kinase	PF07714	N	N	#N/A	N	N	N	Y	Y		#N/A	jgi|Gloin1|29189|gm1.29189_g	EXX57071.1		OG0000000	N	N
RIR_1296000	0	1	2	Motif:Expression	g22285.t1	g22285.t1	GBC26749	Mitogen-activated protein kinase kinase kinase	N	Protein tyrosine kinase	PF07714	N	N	#N/A	N	N	N	Y	Y		#N/A	#N/A	EXX57070.1		OG0000000	N	N
RIR_1294000	0	1	0	Motif	g22265.t1	g22265.t1	GBC26726	serine/threonine protein kinase	N	Protein tyrosine kinase	PF07714	N	N	#N/A	N	N	N	Y	Y		jgi|Rhiir2_1|1750372|estExt_Genewise1Plus.C_850050	#N/A	#N/A		OG0000000	N	N
RIR_1277200	0	2	2	Motif:Expression	g22097.t1	g22097.t1	GBC26523	serine/threonine protein kinase	N	Protein tyrosine kinase	PF07714	N	N	#N/A	N	N	N	Y	Y		jgi|Rhiir2_1|1610265|fgenesh1_kg.113_#_22_#_TRINITY_DN30992_c0_g1_i1	jgi|Gloin1|720|gm1.720_g	EXX67473.1		OG0000000	N	N
RIR_1276700	0	2	30	Motif:Expression	g22092.t1	g22092.t1	GBC26518	serine/threonine protein kinase	N	Protein tyrosine kinase	PF07714	N	N	#N/A	N	N	N	Y	Y		jgi|Rhiir2_1|1610270|fgenesh1_kg.113_#_27_#_TRINITY_DN11297_c1_g1_i4	#N/A	EXX61997.1		OG0000000	N	N
RIR_1217800	0	2	3	Motif:Expression	g21503.t1	g21503.t1	GBC25790	serine/threonine protein kinase	N	Protein tyrosine kinase	PF07714	N	N	#N/A	N	N	N	Y	Y		jgi|Rhiir2_1|1867456|estExt_Genemark1.C_50083	#N/A	EXX60289.1		OG0000000	N	N
RIR_1213700	0	1	0	Motif	g21462.t1	g21462.t1	GBC25738	serine/threonine protein kinase	N	Protein tyrosine kinase	PF07714	N	N	#N/A	N	N	N	Y	Y		#N/A	#N/A	#N/A		OG0000000	N	N
RIR_1203100	0	1	21	Motif:Expression	g26441.t1	g26441.t1	GBC25608	serine-threonine protein kinase	N	Protein tyrosine kinase	PF07714	N	N	#N/A	N	N	N	Y	Y		jgi|Rhiir2_1|330505|CE330504_2555	jgi|Gloin1|15600|gm1.15600_g	EXX74772.1		OG0000000	N	N
RIR_1201300	0	1	0	Motif	g26423.t1	g26423.t1	GBC25583	serine/threonine protein kinase	N	Protein tyrosine kinase	PF07714	N	N	#N/A	N	N	N	Y	Y		#N/A	jgi|Gloin1|8483|gm1.8483_g	EXX62627.1		OG0000000	N	N
RIR_1199300	0	1	3	Motif:Expression	g26403.t1	g26403.t1	GBC25561	serine/threonine protein kinase	N	Protein tyrosine kinase	PF07714	N	N	#N/A	N	N	N	Y	Y		#N/A	jgi|Gloin1|23800|gm1.23800_g	EXX58562.1		OG0000000	N	N
RIR_1197700	0	1	0	Motif	g26387.t1	g26387.t1	GBC25544	protein kinase	N	Protein tyrosine kinase	PF07714	N	N	#N/A	N	N	N	Y	Y		#N/A	#N/A	#N/A		OG0000000	N	N
RIR_1193300	0	1	21	Motif:Expression	g26343.t1	g26343.t1	GBC25493	serine/threonine protein kinase	N	Protein tyrosine kinase	PF07714	N	N	#N/A	N	N	N	Y	Y		jgi|Rhiir2_1|1774908|gm1.13794_g	jgi|Gloin1|24596|gm1.24596_g	EXX79071.1		OG0000000	N	N
RIR_1185700	0	1	7	Motif:Expression	g26267.t1	g26267.t1	GBC25400	serine/threonine protein kinase	N	Protein tyrosine kinase	PF07714	N	N	#N/A	N	N	N	Y	Y		jgi|Rhiir2_1|1704314|fgenesh1_kg.343_#_107_#_TRINITY_DN11988_c5_g2_i2	jgi|Gloin1|82765|e_gw1.27285.3.1	EXX60967.1		OG0000000	N	N
RIR_1181800	0	1	1	Motif:Expression	g26228.t1	g26228.t1	GBC25349	protein kinase, putative	N	Protein tyrosine kinase	PF07714	N	N	#N/A	N	N	N	Y	Y		jgi|Rhiir2_1|38918|CE38917_693	jgi|Gloin1|257113|CE157101_48	EXX74663.1		OG0000000	N	N
RIR_1160700	0	1	0	Motif	g15365.t1	g15365.t1	GBC25081	serine/threonine protein kinase	N	Protein tyrosine kinase	PF07714	N	N	#N/A	N	N	N	Y	Y		#N/A	#N/A	EXX50310.1		OG0000000	N	N
RIR_1143900	0	1	15	Motif:Expression	g15197.t1	g15197.t1	GBC24863	serine/threonine protein kinase	N	Protein tyrosine kinase	PF07714	N	N	#N/A	N	N	N	Y	Y		#N/A	#N/A	#N/A		OG0000000	N	N
RIR_1142900	0	1	2	Motif:Expression	g15187.t1	g15187.t1	GBC24853	serine/threonine protein kinase	N	Protein tyrosine kinase	PF07714	N	N	#N/A	N	N	N	Y	Y		#N/A	#N/A	EXX57327.1		OG0000000	N	N
RIR_1142700	0	1	19	Motif:Expression	g15185.t1	g15185.t1	GBC24850	serine/threonine protein kinase	N	Protein tyrosine kinase	PF07714	N	N	#N/A	N	N	N	Y	Y		#N/A	jgi|Gloin1|36000|gm1.36000_g	EXX57333.1		OG0000000	N	N
RIR_1142600	0	1	28	Motif:Expression	g15184.t1	g15184.t1	GBC24846	serine/threonine protein kinase	N	Protein tyrosine kinase	PF07714	N	N	#N/A	N	N	N	Y	Y		jgi|Rhiir2_1|1757064|estExt_Genewise1Plus.C_2510015	#N/A	EXX57336.1		OG0000000	N	N
RIR_1141900	0	1	14	Motif:Expression	g15177.t1	g15177.t1	GBC24839	serine/threonine protein kinase	N	Protein tyrosine kinase	PF07714	N	N	#N/A	N	N	N	Y	Y		#N/A	#N/A	EXX69155.1		OG0000000	N	N
RIR_1141600	0	1	19	Motif:Expression	g15174.t1	g15174.t1	GBC24835	serine/threonine protein kinase	N	Protein tyrosine kinase	PF07714	N	N	#N/A	N	N	N	Y	Y		jgi|Rhiir2_1|1680353|fgenesh1_kg.251_#_20_#_MblContig12731	jgi|Gloin1|17010|gm1.17010_g	EXX56008.1		OG0000000	N	N
RIR_1140100	0	1	0	Motif	g15159.t1	g15159.t1	GBC24818	serine/threonine protein kinase	N	Protein tyrosine kinase	PF07714	N	N	#N/A	N	N	N	Y	Y		#N/A	#N/A	#N/A		OG0000000	N	N
RIR_1138900	0	1	1	Motif:Expression	g15147.t1	g15147.t1	GBC24805	serine/threonine protein kinase	N	Protein tyrosine kinase	PF07714	N	N	#N/A	N	N	N	Y	Y		#N/A	jgi|Gloin1|14635|gm1.14635_g	EXX74076.1		OG0000000	N	N
RIR_1136900	0	1	4	Motif:Expression	g15127.t1	g15127.t1	GBC24781	serine/threonine protein kinase	N	Protein tyrosine kinase	PF07714	N	N	#N/A	N	N	N	Y	Y		jgi|Rhiir2_1|1751122|estExt_Genewise1Plus.C_980072	#N/A	#N/A		OG0000000	N	N
RIR_1132100	0	1	1	Motif:Expression	g15079.t1	g15079.t1	GBC24719	serine/threonine protein kinase	N	Protein tyrosine kinase	PF07714	N	N	#N/A	N	N	N	Y	Y		#N/A	#N/A	EXX57799.1		OG0000000	N	N
RIR_1130900	0	1	5	Motif:Expression	g15067.t1	g15067.t1	GBC24707	serine/threonine protein kinase	N	Protein tyrosine kinase	PF07714	N	N	#N/A	N	N	N	Y	Y		#N/A	#N/A	EXX69728.1		OG0000000	N	N
RIR_1130700	0	1	12	Motif:Expression	g15065.t1	g15065.t1	GBC24704	serine/threonine protein kinase	N	Protein tyrosine kinase	PF07714	N	N	#N/A	N	N	N	Y	Y		jgi|Rhiir2_1|1755257|estExt_Genewise1Plus.C_1830018	#N/A	EXX69720.1		OG0000000	N	N
RIR_1130600	0	1	1	Motif:Expression	g15064.t1	g15064.t1	GBC24703	serine/threonine protein kinase	N	Protein tyrosine kinase	PF07714	N	N	#N/A	N	N	N	Y	Y		jgi|Rhiir2_1|332673|CE332672_185	#N/A	EXX69721.1		OG0000000	N	N
RIR_1124800	0	1	18	Motif:Expression	g15006.t1	g15006.t1	GBC24631	serine/threonine protein kinase	N	Protein tyrosine kinase	PF07714	N	N	#N/A	N	N	N	Y	Y		#N/A	jgi|Gloin1|18754|gm1.18754_g	EXX65833.1		OG0000000	N	N
RIR_1124700	0	2	3	Motif:Expression	g15005.t1	g15005.t1	GBC24630	serine/threonine protein kinase	N	Protein tyrosine kinase	PF07714	N	N	#N/A	N	N	N	Y	Y		#N/A	jgi|Gloin1|7318|gm1.7318_g	#N/A		OG0000000	N	N
RIR_1124300	0	1	11	Motif:Expression	g15001.t1	g15001.t1	GBC24626	serine/threonine protein kinase	N	Protein tyrosine kinase	PF07714	N	N	#N/A	N	N	N	Y	Y		#N/A	#N/A	EXX74648.1		OG0000000	N	N
RIR_1124200	0	1	0	Motif	g15000.t1	g15000.t1	GBC24625	serine/threonine protein kinase	N	Protein tyrosine kinase	PF07714	N	N	#N/A	N	N	N	Y	Y		#N/A	#N/A	EXX74647.1		OG0000000	N	N
RIR_1124000	0	1	0	Motif	g14998.t1	g14998.t1	GBC24623	serine/threonine protein kinase	N	Protein tyrosine kinase	PF07714	N	N	#N/A	N	N	N	Y	Y		jgi|Rhiir2_1|1676993|fgenesh1_kg.244_#_112_#_TRINITY_DN7087_c1_g2_i2	#N/A	EXX54325.1		OG0000000	N	N
RIR_1108300	12	1	18	Homology:Motif:Expression	g14840.t1	g14840.t1	GBC24423	serine/threonine protein kinase	N	Protein tyrosine kinase	PF07714	N	N	#N/A	N	N	N	Y	Y		jgi|Rhiir2_1|1775703|gm1.14589_g	jgi|Gloin1|18724|gm1.18724_g	EXX53809.1		OG0000000	N	N
RIR_1106500	0	1	0	Motif	g14822.t1	g14822.t1	GBC24400	serine/threonine protein kinase	N	Protein tyrosine kinase	PF07714	N	N	#N/A	N	N	N	Y	Y		#N/A	#N/A	#N/A		OG0000000	N	N
RIR_1101200	0	1	26	Motif:Expression	g14769.t1	g14769.t1	GBC24334	serine/threonine protein kinase	N	Protein tyrosine kinase	PF07714	N	N	#N/A	N	N	N	Y	Y		jgi|Rhiir2_1|1595436|fgenesh1_kg.95_#_395_#_TRINITY_DN5635_c1_g1_i1	jgi|Gloin1|26232|gm1.26232_g	EXX69504.1		OG0000000	N	N
RIR_1063000	0	1	1	Motif:Expression	g11817.t1	g11817.t1	GBC23871	serine/threonine protein kinase	N	Protein tyrosine kinase	PF07714	N	N	#N/A	N	N	N	Y	Y		jgi|Rhiir2_1|1841491|estExt_fgenesh1_pg.C_1150052	#N/A	EXX52335.1		OG0000000	N	N
RIR_1058500	0	1	1	Motif:Expression	g11772.t1	g11772.t1	GBC23810	serine/threonine protein kinase	N	Protein tyrosine kinase	PF07714	N	N	#N/A	N	N	Y	Y	Y		#N/A	jgi|Gloin1|28625|gm1.28625_g	EXX63039.1		OG0000000	N	N
RIR_1057300	0	1	0	Motif	g11760.t1	g11760.t1	GBC23795	serine/threonine protein kinase	N	Protein tyrosine kinase	PF07714	N	N	#N/A	N	N	N	Y	Y		jgi|Rhiir2_1|94516|CE94515_218	#N/A	#N/A		OG0000000	N	N
RIR_1054500	0	1	1	Motif:Expression	g11732.t1	g11732.t1	GBC23759	serine/threonine protein kinase	N	Protein tyrosine kinase	PF07714	N	N	#N/A	N	N	N	Y	Y		#N/A	jgi|Gloin1|21889|gm1.21889_g	#N/A		OG0000000	N	N
RIR_1054300	0	1	5	Motif:Expression	g11730.t1	g11730.t1	GBC23757	mitogen-activated protein kinase kinase kinase	N	Protein tyrosine kinase	PF07714	N	N	#N/A	N	N	N	Y	Y		jgi|Rhiir2_1|1780016|gm1.18902_g	#N/A	#N/A		OG0000000	N	N
RIR_1052900	0	1	2	Motif:Expression	g11716.t1	g11716.t1	GBC23742	serine/threonine protein kinase	N	Protein tyrosine kinase	PF07714	N	N	#N/A	N	N	N	Y	Y		jgi|Rhiir2_1|1755204|estExt_Genewise1Plus.C_1810014	#N/A	EXX58114.1		OG0000000	N	N
RIR_1045200	0	1	30	Motif:Expression	g11639.t1	g11639.t1	GBC23644	phosphate abc transporter, phosphatebinding	N	Protein tyrosine kinase	PF07714	N	N	#N/A	N	N	N	Y	Y		jgi|Rhiir2_1|1540494|fgenesh1_kg.34_#_1184_#_TRINITY_DN10948_c5_g2_i2	jgi|Gloin1|21724|gm1.21724_g	EXX65023.1		OG0000000	N	N
RIR_1045100	0	1	26	Motif:Expression	g11638.t1	g11638.t1	GBC23643	serine/threonine-protein kinase sty46 isoform	N	Protein tyrosine kinase	PF07714	N	N	#N/A	N	N	N	Y	Y		jgi|Rhiir2_1|1767011|gm1.5897_g	jgi|Gloin1|29711|gm1.29711_g	EXX65022.1		OG0000000	N	N
RIR_1045000	0	1	3	Motif:Expression	g11637.t1	g11637.t1	GBC23642	serine/threonine-protein kinase ht1-like isoform	N	Protein tyrosine kinase	PF07714	N	N	#N/A	N	N	N	Y	Y		jgi|Rhiir2_1|1767010|gm1.5896_g	#N/A	#N/A		OG0000000	N	N
RIR_1044600	0	1	28	Motif:Expression	g11633.t1	g11633.t1	GBC23638	serine/threonine-protein kinase sty8-like	N	Protein tyrosine kinase	PF07714	N	N	#N/A	N	N	N	Y	Y		jgi|Rhiir2_1|1540455|fgenesh1_kg.34_#_1145_#_TRINITY_DN10490_c3_g3_i1	jgi|Gloin1|121274|CE21262_95	EXX65018.1		OG0000000	N	N
RIR_1032600	0	1	32	Motif:Expression	g11513.t1	g11513.t1	GBC23495	serine/threonine protein kinase	N	Protein tyrosine kinase	PF07714	N	N	#N/A	N	N	N	Y	Y		jgi|Rhiir2_1|1737503|fgenesh1_kg.632_#_38_#_TRINITY_DN8717_c0_g1_i2	jgi|Gloin1|239160|CE139148_372	EXX57907.1		OG0000000	N	N
RIR_1004300	0	1	32	Motif:Expression	g3678.t1	g3678.t1	GBC23165	serine/threonine protein kinase	N	Protein tyrosine kinase	PF07714	N	N	#N/A	N	N	N	Y	Y		#N/A	jgi|Gloin1|104828|CE4816_248	#N/A		OG0000000	N	N
RIR_1003800	0	1	0	Motif	g3673.t1	g3673.t1	GBC23158	calmodulin-dependent protein kinase	N	Protein tyrosine kinase	PF07714	N	N	#N/A	N	N	N	Y	Y		#N/A	#N/A	EXX57518.1		OG0000000	N	N
RIR_1003700	0	1	12	Motif:Expression	g3672.t1	g3672.t1	GBC23157	serine/threonine protein kinase	N	Protein tyrosine kinase	PF07714	N	N	#N/A	N	N	N	Y	Y		#N/A	jgi|Gloin1|18142|gm1.18142_g	#N/A		OG0000000	N	N
RIR_1003600	0	1	0	Motif	g3671.t1	g3671.t1	GBC23155	serine/threonine protein kinase	N	Protein tyrosine kinase	PF07714	N	N	#N/A	N	N	N	Y	Y		jgi|Rhiir2_1|221316|CE221315_115	#N/A	#N/A		OG0000000	N	N
RIR_1003300	0	1	32	Motif:Expression	g3668.t1	g3668.t1	GBC23152	calmodulin-dependent protein kinase	N	Protein tyrosine kinase	PF07714	N	N	#N/A	N	N	N	Y	Y		jgi|Rhiir2_1|1512525|fgenesh1_kg.15_#_228_#_TRINITY_DN11961_c5_g1_i1	jgi|Gloin1|177427|CE77415_780	EXX77573.1		OG0000000	N	N
RIR_1002700	0	1	1	Motif:Expression	g3662.t1	g3662.t1	GBC23143	Mitogen-activated protein kinase kinase kinase	N	Protein tyrosine kinase	PF07714	N	N	#N/A	N	N	N	Y	Y		jgi|Rhiir2_1|1512569|fgenesh1_kg.15_#_272_#_MblContig11792	#N/A	#N/A		OG0000000	N	N
RIR_1001900	0	1	0	Motif	g3654.t1	g3654.t1	GBC23134	serine/threonine protein kinase	N	Protein tyrosine kinase	PF07714	N	N	#N/A	N	N	N	Y	Y		#N/A	jgi|Gloin1|22291|gm1.22291_g	#N/A		OG0000000	N	N
RIR_0994500	2	1	33	Homology:Motif:Expression	g3580.t1	g3580.t1	GBC23045	mitogen-activated protein kinase kinase kinase 7	N	Protein tyrosine kinase	PF07714	N	N	#N/A	N	N	N	Y	Y		jgi|Rhiir2_1|1474278|fgenesh1_pg.46_#_10	jgi|Gloin1|143611|CE43599_430	EXX51613.1		OG0000000	N	N
RIR_0982600	0	1	1	Motif:Expression	g34080.t1	g34080.t1	GBC22896	calmodulin-dependent protein kinase	N	Protein tyrosine kinase	PF07714	N	N	#N/A	N	N	N	Y	Y		jgi|Rhiir2_1|1757519|estExt_Genewise1Plus.C_2720012	jgi|Gloin1|21961|gm1.21961_g	EXX56433.1		OG0000000	N	N
RIR_0981200	1	1	33	Homology:Motif:Expression	g34066.t1	g34066.t1	GBC22881	serine/threonine protein kinase	N	Protein tyrosine kinase	PF07714	N	N	#N/A	N	N	N	Y	Y		jgi|Rhiir2_1|1687730|fgenesh1_kg.272_#_14_#_TRINITY_DN11259_c4_g1_i1	jgi|Gloin1|346002|fgenesh1_kg.17200_#_1_#_ACTTGA_L001_R1_(paired)_contig_12593	EXX65057.1		OG0000000	N	N
RIR_0979100	0	1	31	Motif:Expression	g34045.t1	g34045.t1	GBC22859	serine/threonine protein kinase	N	Protein tyrosine kinase	PF07714	N	N	#N/A	N	N	N	Y	Y		jgi|Rhiir2_1|1611572|fgenesh1_kg.114_#_13_#_ACTTGA_L001_R1_(paired)_contig_11314	jgi|Gloin1|334815|fgenesh1_kg.1241_#_1_#_ACTTGA_L001_R1_(paired)_contig_11314	EXX74253.1		OG0000000	N	N
RIR_0976900	0	1	1	Motif:Expression	g34023.t1	g34023.t1	GBC22833	serine-threonine protein kinase	N	Protein tyrosine kinase	PF07714	N	N	#N/A	N	N	N	Y	Y		#N/A	#N/A	EXX62010.1		OG0000000	N	N
RIR_0975900	0	1	9	Motif:Expression	g34013.t1	g34013.t1	GBC22821	serine/threonine protein kinase	N	Protein tyrosine kinase	PF07714	N	N	#N/A	N	N	N	Y	Y		#N/A	#N/A	EXX77119.1		OG0000000	N	N
RIR_0973100	0	1	3	Motif:Expression	g33985.t1	g33985.t1	GBC22785	serine/threonine protein kinase	N	Protein tyrosine kinase	PF07714	N	N	#N/A	N	N	Y	Y	Y		#N/A	#N/A	EXX63661.1		OG0000000	N	N
RIR_0972300	2	1	0	Homology:Motif	g33977.t1	g33977.t1	GBC22775	serine/threonine-protein kinase ppk1	N	Protein tyrosine kinase	PF07714	N	N	#N/A	N	N	N	Y	Y		jgi|Rhiir2_1|1794673|MIX2234_2_26	jgi|Gloin1|25407|gm1.25407_g	EXX65012.1		OG0000000	N	N
RIR_0971500	0	1	0	Motif	g33969.t1	g33969.t1	GBC22766	serine-threonine protein kinase	N	Protein tyrosine kinase	PF07714	N	N	#N/A	N	N	N	Y	Y		#N/A	#N/A	EXX63559.1		OG0000000	N	N
RIR_0970600	0	1	1	Motif:Expression	g33960.t1	g33960.t1	GBC22753	protein kinase	N	Protein tyrosine kinase	PF07714	N	N	#N/A	N	N	N	Y	Y		#N/A	#N/A	#N/A		OG0000000	N	N
RIR_0967600	0	1	19	Motif:Expression	g33930.t1	g33930.t1	GBC22718	serine/threonine protein kinase	N	Protein tyrosine kinase	PF07714	N	N	#N/A	N	N	N	Y	Y		jgi|Rhiir2_1|99770|CE99769_323	#N/A	EXX57899.1		OG0000000	N	N
RIR_0967500	0	1	0	Motif	g33929.t1	g33929.t1	GBC22717	serine/threonine protein kinase	N	Protein tyrosine kinase	PF07714	N	N	#N/A	N	N	N	Y	Y		#N/A	#N/A	#N/A		OG0000000	N	N
RIR_0966200	0	1	1	Motif:Expression	g33916.t1	g33916.t1	GBC22698	serine/threonine protein kinase	N	Protein tyrosine kinase	PF07714	N	N	#N/A	N	N	N	Y	Y		#N/A	#N/A	EXX61953.1		OG0000000	N	N
RIR_0958200	0	1	0	Motif	g3023.t1	g3023.t1	GBC22606	serine/threonine protein kinase	N	Protein tyrosine kinase	PF07714	N	N	#N/A	N	N	N	Y	Y		jgi|Rhiir2_1|1485395|fgenesh1_pg.299_#_2	#N/A	#N/A		OG0000000	N	N
RIR_0957900	0	1	7	Motif:Expression	g3020.t1	g3020.t1	GBC22603	protein kinase, putative	N	Protein tyrosine kinase	PF07714	N	N	#N/A	N	N	N	Y	Y		#N/A	#N/A	#N/A		OG0000000	N	N
RIR_0956600	0	1	0	Motif	g3007.t1	g3007.t1	GBC22588	salt-inducible protein kinase	N	Protein tyrosine kinase	PF07714	N	N	#N/A	N	N	N	Y	Y		#N/A	#N/A	#N/A		OG0000000	N	N
RIR_0949500	0	1	0	Motif	g2936.t1	g2936.t1	GBC22491	protein kinase, putative	N	Protein tyrosine kinase	PF07714	N	N	#N/A	N	N	N	Y	Y		jgi|Rhiir2_1|1475523|fgenesh1_pg.62_#_16	#N/A	EXX64714.1		OG0000000	N	N
RIR_0948500	0	1	1	Motif:Expression	g2926.t1	g2926.t1	GBC22479	serine-threonine protein kinase	N	Protein tyrosine kinase	PF07714	N	N	#N/A	N	N	N	Y	Y		jgi|Rhiir2_1|1475515|fgenesh1_pg.62_#_8	#N/A	#N/A		OG0000000	N	N
RIR_0944500	0	1	2	Motif:Expression	g2886.t1	g2886.t1	GBC22432	Sterile alpha motif and leucine zipper	N	Protein tyrosine kinase	PF07714	N	N	#N/A	N	N	N	Y	Y		#N/A	#N/A	#N/A		OG0000000	N	N
RIR_0944400	0	1	1	Motif:Expression	g2885.t1	g2885.t1	GBC22430	serine/threonine protein kinase	N	Protein tyrosine kinase	PF07714	N	N	#N/A	N	N	N	Y	Y		#N/A	#N/A	#N/A		OG0000000	N	N
RIR_0931500	0	1	32	Motif:Expression	g2756.t1	g2756.t1	GBC22288	serine/threonine protein kinase	N	Protein tyrosine kinase	PF07714	N	N	#N/A	N	N	N	Y	Y		jgi|Rhiir2_1|1551935|fgenesh1_kg.45_#_786_#_remain_c3756	jgi|Gloin1|4717|gm1.4717_g	EXX77145.1		OG0000000	N	N
RIR_0922700	0	1	11	Motif:Expression	g2668.t1	g2668.t1	GBC22167	Sterile alpha motif and leucine zipper	N	Protein tyrosine kinase	PF07714	N	N	#N/A	N	N	N	Y	Y		jgi|Rhiir2_1|1881287|estExt_Genemark1.C_2380036	#N/A	EXX63568.1		OG0000000	N	N
RIR_0914800	0	1	13	Motif:Expression	g2589.t1	g2589.t1	GBC22060	serine/threonine protein kinase	N	Protein tyrosine kinase	PF07714	N	N	#N/A	N	N	N	Y	Y		#N/A	#N/A	#N/A		OG0000000	N	N
RIR_0912900	0	1	0	Motif	g2570.t1	g2570.t1	GBC22036	serine/threonine kinase	N	Protein tyrosine kinase	PF07714	N	N	#N/A	N	N	N	Y	Y		jgi|Rhiir2_1|1480859|fgenesh1_pg.154_#_20	#N/A	#N/A		OG0000000	N	N
RIR_0903900	0	1	0	Motif	g35608.t1	g35608.t1	GBC21921	serine/threonine protein kinase	N	Protein tyrosine kinase	PF07714	N	N	#N/A	N	N	N	Y	Y		#N/A	#N/A	#N/A		OG0000000	N	N
RIR_0901700	0	1	18	Motif:Expression	g9915.t1	g9915.t1	GBC21898	serine/threonine protein kinase	N	Protein tyrosine kinase	PF07714	N	N	#N/A	N	N	N	Y	Y		jgi|Rhiir2_1|1733363|fgenesh1_kg.566_#_109_#_MblContig8438	#N/A	#N/A		OG0000000	N	N
RIR_0896500	0	1	0	Motif	g9863.t1	g9863.t1	GBC21834	serine/threonine protein kinase	N	Protein tyrosine kinase	PF07714	N	N	#N/A	N	N	N	Y	Y		jgi|Rhiir2_1|1765968|gm1.4854_g	#N/A	#N/A		OG0000000	N	N
RIR_0896300	0	1	5	Motif:Expression	g9861.t1	g9861.t1	GBC21831	protein kinase	N	Protein tyrosine kinase	PF07714	N	N	#N/A	N	N	N	Y	Y		jgi|Rhiir2_1|558599|CE558598_2585	#N/A	#N/A		OG0000000	N	N
RIR_0890300	0	1	3	Motif:Expression	g9801.t1	g9801.t1	GBC21754	serine/threonine protein kinase	N	Protein tyrosine kinase	PF07714	N	N	#N/A	N	N	N	Y	Y		jgi|Rhiir2_1|1745113|estExt_Genewise1Plus.C_140038	#N/A	#N/A		OG0000000	N	N
RIR_0888700	0	1	0	Motif	g9785.t1	g9785.t1	GBC21734	serine/threonine protein kinase	N	Protein tyrosine kinase	PF07714	N	N	#N/A	N	N	N	Y	Y		#N/A	#N/A	EXX71729.1		OG0000000	N	N
RIR_0887400	0	1	1	Motif:Expression	g9772.t1	g9772.t1	GBC21718	serine/threonine protein kinase	N	Protein tyrosine kinase	PF07714	N	N	#N/A	N	N	N	Y	Y		jgi|Rhiir2_1|1471169|fgenesh1_pg.14_#_48	#N/A	EXX56919.1		OG0000000	N	N
RIR_0887100	0	1	1	Motif:Expression	g9769.t1	g9769.t1	GBC21713	Mitogen-activated protein kinase kinase kinase	N	Protein tyrosine kinase	PF07714	N	N	#N/A	N	N	N	Y	Y		#N/A	#N/A	EXX54822.1		OG0000000	N	N
RIR_0887000	0	1	1	Motif:Expression	g9768.t1	g9768.t1	GBC21711	calmodulin-dependent protein kinase	N	Protein tyrosine kinase	PF07714	N	N	#N/A	N	N	N	Y	Y		#N/A	jgi|Gloin1|25302|gm1.25302_g	EXX54823.1		OG0000000	N	N
RIR_0886400	0	1	1	Motif:Expression	g9762.t1	g9762.t1	GBC21704	serine/threonine protein kinase	N	Protein tyrosine kinase	PF07714	N	N	#N/A	N	N	N	Y	Y		jgi|Rhiir2_1|1745098|estExt_Genewise1Plus.C_140018	#N/A	EXX54827.1		OG0000000	N	N
RIR_0884900	0	1	0	Motif	g9747.t1	g9747.t1	GBC21686	serine/threonine protein kinase	N	Protein tyrosine kinase	PF07714	N	N	#N/A	N	N	N	Y	Y		jgi|Rhiir2_1|1471148|fgenesh1_pg.14_#_27	jgi|Gloin1|22067|gm1.22067_g	EXX51118.1		OG0000000	N	N
RIR_0802600	1	1	1	Homology:Motif:Expression	g10808.t1	g10808.t1	GBC20679	serine/threonine protein kinase	N	Protein tyrosine kinase	PF07714	N	N	#N/A	N	N	N	Y	Y		jgi|Rhiir2_1|1880612|estExt_Genemark1.C_2140039	jgi|Gloin1|27376|gm1.27376_g	EXX72444.1		OG0000000	N	N
RIR_0790900	0	1	1	Motif:Expression	g10691.t1	g10691.t1	GBC20541	serine-threonine protein kinase	N	Protein tyrosine kinase	PF07714	N	N	#N/A	N	N	N	Y	Y		#N/A	#N/A	EXX53422.1		OG0000000	N	N
RIR_0790800	0	1	0	Motif	g10690.t1	g10690.t1	GBC20539	serine/threonine protein kinase	N	Protein tyrosine kinase	PF07714	N	N	#N/A	N	N	N	Y	Y		jgi|Rhiir2_1|981697|CE981696_182	#N/A	#N/A		OG0000000	N	N
RIR_0786000	0	1	6	Motif:Expression	g10642.t1	g10642.t1	GBC20481	serine/threonine protein kinase	N	Protein tyrosine kinase	PF07714	N	N	#N/A	N	N	N	Y	Y		jgi|Rhiir2_1|1868631|estExt_Genemark1.C_140105	#N/A	EXX74748.1		OG0000000	N	N
RIR_0784200	0	1	7	Motif:Expression	g10624.t1	g10624.t1	GBC20462	serine/threonine protein kinase	N	Protein tyrosine kinase	PF07714	N	N	#N/A	N	N	N	Y	Y		jgi|Rhiir2_1|1862435|estExt_Genewise1.C_2420005	#N/A	EXX55095.1		OG0000000	N	N
RIR_0782300	0	1	2	Motif:Expression	g10605.t1	g10605.t1	GBC20438	putative serine/threonine-protein	N	Protein tyrosine kinase	PF07714	N	N	#N/A	N	N	N	Y	Y		jgi|Rhiir2_1|1676162|fgenesh1_kg.242_#_134_#_TRINITY_DN9704_c1_g1_i1	#N/A	#N/A		OG0000000	N	N
RIR_0779700	0	1	6	Motif:Expression	g10579.t1	g10579.t1	GBC20406	serine/threonine protein kinase	N	Protein tyrosine kinase	PF07714	N	N	#N/A	N	N	N	Y	Y		#N/A	#N/A	#N/A		OG0000000	N	N
RIR_0774000	0	1	1	Motif:Expression	g10522.t1	g10522.t1	GBC20337	salt-inducible protein kinase	N	Protein tyrosine kinase	PF07714	N	N	#N/A	N	N	N	Y	Y		#N/A	#N/A	EXX64268.1		OG0000000	N	N
RIR_0741500	0	1	30	Motif:Expression	g6074.t1	g6074.t1	GBC19943	Mitogen-activated protein kinase kinase kinase	N	Protein tyrosine kinase	PF07714	N	N	#N/A	N	N	N	Y	Y		#N/A	jgi|Gloin1|30386|gm1.30386_g	EXX51352.1		OG0000000	N	N
RIR_0741200	0	1	28	Motif:Expression	g6071.t1	g6071.t1	GBC19940	serine/threonine protein kinase	N	Protein tyrosine kinase	PF07714	N	N	#N/A	N	N	N	Y	Y		jgi|Rhiir2_1|1609622|fgenesh1_kg.112_#_77_#_TRINITY_DN11778_c2_g1_i1	jgi|Gloin1|11128|gm1.11128_g	EXX51360.1		OG0000000	N	N
RIR_0741100	0	1	0	Motif	g6070.t1	g6070.t1	GBC19938	serine/threonine protein kinase	N	Protein tyrosine kinase	PF07714	N	N	#N/A	N	N	N	Y	Y		jgi|Rhiir2_1|1775136|gm1.14022_g	jgi|Gloin1|28777|gm1.28777_g	EXX51359.1		OG0000000	N	N
RIR_0740900	0	1	0	Motif	g6068.t1	g6068.t1	GBC19935	Mitogen-activated protein kinase kinase kinase	N	Protein tyrosine kinase	PF07714	N	N	#N/A	N	N	N	Y	Y		#N/A	#N/A	EXX51357.1		OG0000000	N	N
RIR_0740800	0	1	1	Motif:Expression	g6067.t1	g6067.t1	GBC19934	Mitogen-activated protein kinase kinase kinase	N	Protein tyrosine kinase	PF07714	N	N	#N/A	N	N	N	Y	Y		jgi|Rhiir2_1|82281|CE82280_129	#N/A	EXX51356.1		OG0000000	N	N
RIR_0736700	0	1	19	Motif:Expression	g6026.t1	g6026.t1	GBC19880	Mitogen-activated protein kinase kinase kinase	N	Protein tyrosine kinase	PF07714	N	N	#N/A	N	N	N	Y	Y		#N/A	jgi|Gloin1|28779|gm1.28779_g	EXX74674.1		OG0000000	N	N
RIR_0736600	0	1	1	Motif:Expression	g6025.t1	g6025.t1	GBC19879	serine/threonine protein kinase	N	Protein tyrosine kinase	PF07714	N	N	#N/A	N	N	N	Y	Y		#N/A	jgi|Gloin1|28775|gm1.28775_g	EXX74675.1		OG0000000	N	N
RIR_0736500	0	1	0	Motif	g6024.t1	g6024.t1	GBC19878	Mitogen-activated protein kinase kinase kinase	N	Protein tyrosine kinase	PF07714	N	N	#N/A	N	N	N	Y	Y		#N/A	#N/A	EXX74676.1		OG0000000	N	N
RIR_0736400	0	1	3	Motif:Expression	g6023.t1	g6023.t1	GBC19877	Mitogen-activated protein kinase kinase kinase	N	Protein tyrosine kinase	PF07714	N	N	#N/A	N	N	N	Y	Y		#N/A	#N/A	EXX74677.1		OG0000000	N	N
RIR_0736100	0	1	20	Motif:Expression	g6020.t1	g6020.t1	GBC19873	serine/threonine protein kinase	N	Protein tyrosine kinase	PF07714	N	N	#N/A	N	N	N	Y	Y		jgi|Rhiir2_1|1610028|fgenesh1_kg.112_#_483_#_MblContig8655	#N/A	#N/A		OG0000000	N	N
RIR_0736000	0	1	17	Motif:Expression	g6019.t1	g6019.t1	GBC19872	serine/threonine protein kinase	N	Protein tyrosine kinase	PF07714	N	N	#N/A	N	N	N	Y	Y		jgi|Rhiir2_1|1610038|fgenesh1_kg.112_#_493_#_MblContig8655	#N/A	EXX70029.1		OG0000000	N	N
RIR_0703300	0	1	0	Motif	g32085.t1	g32085.t1	GBC19470	calmodulin-dependent protein kinase	N	Protein tyrosine kinase	PF07714	N	N	#N/A	N	N	N	Y	Y		#N/A	#N/A	#N/A		OG0000000	N	N
RIR_0693400	0	1	0	Motif	g31986.t1	g31986.t1	GBC19340	serine/threonine protein kinase	N	Protein tyrosine kinase	PF07714	N	N	#N/A	N	N	N	Y	Y		#N/A	#N/A	EXX61973.1		OG0000000	N	N
RIR_0663000	0	1	11	Motif:Expression	g31078.t1	g31078.t1	GBC18971	serine/threonine protein kinase	N	Protein tyrosine kinase	PF07714	N	N	#N/A	N	N	N	Y	Y		jgi|Rhiir2_1|1778942|gm1.17828_g	jgi|Gloin1|31397|gm1.31397_g	EXX79733.1		OG0000000	N	N
RIR_0662700	0	1	2	Motif:Expression	g31075.t1	g31075.t1	GBC18967	serine/threonine protein kinase	N	Protein tyrosine kinase	PF07714	N	N	#N/A	N	N	N	Y	Y		#N/A	jgi|Gloin1|4393|gm1.4393_g	EXX57009.1		OG0000000	N	N
RIR_0661800	0	1	0	Motif	g31066.t1	g31066.t1	GBC18956	serine/threonine protein kinase	N	Protein tyrosine kinase	PF07714	N	N	#N/A	N	N	N	Y	Y		#N/A	#N/A	#N/A		OG0000000	N	N
RIR_0660100	0	1	1	Motif:Expression	g31049.t1	g31049.t1	GBC18932	serine/threonine protein kinase	N	Protein tyrosine kinase	PF07714	N	N	#N/A	N	N	N	Y	Y		#N/A	#N/A	EXX62203.1		OG0000000	N	N
RIR_0660000	0	1	0	Motif	g31048.t1	g31048.t1	GBC18931	serine/threonine protein kinase	N	Protein tyrosine kinase	PF07714	N	N	#N/A	N	N	N	Y	Y		#N/A	#N/A	EXX62204.1		OG0000000	N	N
RIR_0655900	0	1	2	Motif:Expression	g31007.t1	g31007.t1	GBC18881	serine/threonine protein kinase	N	Protein tyrosine kinase	PF07714	N	N	#N/A	N	N	N	Y	Y		#N/A	#N/A	EXX74380.1		OG0000000	N	N
RIR_0655800	0	1	0	Motif	g31006.t1	g31006.t1	GBC18880	serine/threonine protein kinase	N	Protein tyrosine kinase	PF07714	N	N	#N/A	N	N	N	Y	Y		#N/A	#N/A	EXX74381.1		OG0000000	N	N
RIR_0655300	0	1	0	Motif	g31001.t1	g31001.t1	GBC18875	serine/threonine protein kinase	N	Protein tyrosine kinase	PF07714	N	N	#N/A	N	N	N	Y	Y		#N/A	#N/A	#N/A		OG0000000	N	N
RIR_0652400	0	1	4	Motif:Expression	g30972.t1	g30972.t1	GBC18837	calmodulin-dependent protein kinase	N	Protein tyrosine kinase	PF07714	N	N	#N/A	N	N	N	Y	Y		jgi|Rhiir2_1|1762327|gm1.1213_g	jgi|Gloin1|26861|gm1.26861_g	EXX61742.1		OG0000000	N	N
RIR_0652300	0	1	15	Motif:Expression	g30971.t1	g30971.t1	GBC18836	serine/threonine protein kinase	N	Protein tyrosine kinase	PF07714	N	N	#N/A	N	N	N	Y	Y		#N/A	jgi|Gloin1|9842|gm1.9842_g	EXX61743.1		OG0000000	N	N
RIR_0651200	0	1	0	Motif	g30960.t1	g30960.t1	GBC18820	serine/threonine protein kinase	N	Protein tyrosine kinase	PF07714	N	N	#N/A	N	N	N	Y	Y		#N/A	jgi|Gloin1|3068|gm1.3068_g	EXX74816.1		OG0000000	N	N
RIR_0627600	0	1	9	Motif:Expression	g30724.t1	g30724.t1	GBC18525	serine/threonine protein kinase	N	Protein tyrosine kinase	PF07714	N	N	#N/A	N	N	N	Y	Y		#N/A	jgi|Gloin1|26827|gm1.26827_g	#N/A		OG0000000	N	N
RIR_0625530	1	1	0	Homology:Motif	JEMT01009203.1_cds_EXX78350.1_1686	JEMT01009203.1_cds_EXX78350.1_1686	GBC18503	JEMT01009203.1_cds_EXX78350.1_1686	N	Protein tyrosine kinase	PF07714	N	N	#N/A	N	N	N	Y	Y		#N/A	jgi|Gloin1|29446|gm1.29446_g	EXX78350.1		OG0000000	N	N
RIR_0625100	0	1	0	Motif	g30699.t1	g30699.t1	GBC18495	serine/threonine protein kinase	N	Protein tyrosine kinase	PF07714	N	N	#N/A	N	N	N	Y	Y		#N/A	#N/A	EXX78344.1		OG0000000	N	N
RIR_0622600	0	1	7	Motif:Expression	g30674.t1	g30674.t1	GBC18465	serine/threonine-protein kinase	N	Protein tyrosine kinase	PF07714	N	N	#N/A	N	N	N	Y	Y		jgi|Rhiir2_1|1485829|fgenesh1_pg.319_#_10	#N/A	EXX76919.1		OG0000000	N	N
RIR_0616700	0	1	26	Motif:Expression	g13220.t1	g13220.t1	GBC18398	serine/threonine protein kinase	N	Protein tyrosine kinase	PF07714	N	N	#N/A	N	N	N	Y	Y		jgi|Rhiir2_1|1699745|fgenesh1_kg.316_#_169_#_MblContig2568	jgi|Gloin1|125517|CE25505_245	EXX54488.1		OG0000000	N	N
RIR_0607700	0	1	31	Motif:Expression	g13130.t1	g13130.t1	GBC18281	serine/threonine protein kinase	N	Protein tyrosine kinase	PF07714	N	N	#N/A	N	N	N	Y	Y		jgi|Rhiir2_1|1836239|estExt_fgenesh1_pg.C_240036	jgi|Gloin1|24996|gm1.24996_g	EXX61649.1		OG0000000	N	N
RIR_0607600	0	1	32	Motif:Expression	g13129.t1	g13129.t1	GBC18280	serine/threonine protein kinase	N	Protein tyrosine kinase	PF07714	N	N	#N/A	N	N	N	Y	Y		jgi|Rhiir2_1|1525933|fgenesh1_kg.24_#_308_#_remain_c3079	jgi|Gloin1|346524|fgenesh1_kg.18132_#_1_#_ACTTGA_L001_R1_(paired)_contig_7245	#N/A		OG0000000	N	N
RIR_0595300	0	1	0	Motif	g5605.t1	g5605.t1	GBC18124	protein kinase	N	Protein tyrosine kinase	PF07714	N	N	#N/A	N	N	N	Y	Y		#N/A	#N/A	#N/A		OG0000000	N	N
RIR_0595200	0	1	0	Motif	g5604.t1	g5604.t1	GBC18123	protein kinase	N	Protein tyrosine kinase	PF07714	N	N	#N/A	N	N	N	Y	Y		#N/A	#N/A	EXX54219.1		OG0000000	N	N
RIR_0595100	0	1	30	Motif:Expression	g5603.t1	g5603.t1	GBC18122	serine/threonine protein kinase	N	Protein tyrosine kinase	PF07714	N	N	#N/A	N	N	N	Y	Y		jgi|Rhiir2_1|1732348|fgenesh1_kg.551_#_29_#_ACTTGA_L001_R1_(paired)_contig_5728	jgi|Gloin1|34128|gm1.34128_g	EXX54220.1		OG0000000	N	N
RIR_0594500	0	1	0	Motif	g5597.t1	g5597.t1	GBC18113	serine/threonine protein kinase	N	Protein tyrosine kinase	PF07714	N	N	#N/A	N	N	N	Y	Y		#N/A	#N/A	EXX76892.1		OG0000000	N	N
RIR_0594000	0	1	0	Motif	g5592.t1	g5592.t1	GBC18108	kinase-like protein	N	Protein tyrosine kinase	PF07714	N	N	#N/A	N	N	Y	Y	Y		#N/A	#N/A	#N/A		OG0000000	N	N
RIR_0590700	0	1	0	Motif	g5559.t1	g5559.t1	GBC18070	serine-threonine protein kinase	N	Protein tyrosine kinase	PF07714	N	N	#N/A	N	N	N	Y	Y		#N/A	#N/A	EXX55553.1		OG0000000	N	N
RIR_0586900	0	1	0	Motif	g5521.t1	g5521.t1	GBC18025	serine-threonine protein kinase	N	Protein tyrosine kinase	PF07714	N	N	#N/A	N	N	N	Y	Y		#N/A	#N/A	EXX51651.1		OG0000000	N	N
RIR_0586800	0	2	3	Motif:Expression	g5520.t1	g5520.t1	GBC18024	serine/threonine protein kinase	N	Protein tyrosine kinase	PF07714	N	N	#N/A	N	N	N	Y	Y		#N/A	#N/A	EXX51652.1		OG0000000	N	N
RIR_0586200	0	1	11	Motif:Expression	g5514.t1	g5514.t1	GBC18017	serine/threonine protein kinase	N	Protein tyrosine kinase	PF07714	N	N	#N/A	N	N	N	Y	Y		jgi|Rhiir2_1|1701974|fgenesh1_kg.328_#_78_#_TRINITY_DN11723_c2_g2_i1	#N/A	EXX51641.1		OG0000000	N	N
RIR_0585500	0	1	9	Motif:Expression	g5507.t1	g5507.t1	GBC18008	serine-threonine protein kinase	N	Protein tyrosine kinase	PF07714	N	N	#N/A	N	N	N	Y	Y		#N/A	#N/A	EXX51648.1		OG0000000	N	N
RIR_0554100	0	1	3	Motif:Expression	g34291.t1	g34291.t1	GBC17641	protein kinase, putative	N	Protein tyrosine kinase	PF07714	N	N	#N/A	N	N	N	Y	Y		#N/A	#N/A	#N/A		OG0000000	N	N
RIR_0553900	0	1	6	Motif:Expression	g34289.t1	g34289.t1	GBC17638	serine/threonine protein kinase	N	Protein tyrosine kinase	PF07714	N	N	#N/A	N	N	N	Y	Y		jgi|Rhiir2_1|1748188|estExt_Genewise1Plus.C_520041	#N/A	#N/A		OG0000000	N	N
RIR_0553800	0	1	4	Motif:Expression	g34288.t1	g34288.t1	GBC17636	serine/threonine protein kinase	N	Protein tyrosine kinase	PF07714	N	N	#N/A	N	N	N	Y	Y		jgi|Rhiir2_1|1821127|MIX28688_606_100	jgi|Gloin1|27665|gm1.27665_g	#N/A		OG0000000	N	N
RIR_0553200	1	1	0	Homology:Motif	g34282.t1	g34282.t1	GBC17628	serine/threonine protein kinase	N	Protein tyrosine kinase	PF07714	N	N	#N/A	N	N	N	Y	Y		#N/A	#N/A	EXX57215.1		OG0000000	N	N
RIR_0552200	0	1	0	Motif	g34272.t1	g34272.t1	GBC17618	protein kinase	N	Protein tyrosine kinase	PF07714	N	N	#N/A	N	N	N	Y	Y		#N/A	#N/A	EXX56986.1		OG0000000	N	N
RIR_0548400	0	1	0	Motif	g34234.t1	g34234.t1	GBC17567	protein kinase domain containing protein	N	Protein tyrosine kinase	PF07714	N	N	#N/A	N	N	N	Y	Y		#N/A	#N/A	EXX66957.1		OG0000000	N	N
RIR_0548300	0	1	10	Motif:Expression	g34233.t1	g34233.t1	GBC17566	serine/threonine protein kinase	N	Protein tyrosine kinase	PF07714	N	N	#N/A	N	N	N	Y	Y		#N/A	#N/A	#N/A		OG0000000	N	N
RIR_0548200	0	1	0	Motif	g34232.t1	g34232.t1	GBC17565	serine/threonine protein kinase	N	Protein tyrosine kinase	PF07714	N	N	#N/A	N	N	N	Y	Y		#N/A	#N/A	EXX67400.1		OG0000000	N	N
RIR_0547500	0	1	0	Motif	g34225.t1	g34225.t1	GBC17556	Mitogen-activated protein kinase kinase kinase	N	Protein tyrosine kinase	PF07714	N	N	#N/A	N	N	N	Y	Y		#N/A	#N/A	EXX57691.1		OG0000000	N	N
RIR_0545800	0	1	0	Motif	g34208.t1	g34208.t1	GBC17533	serine/threonine protein kinase	N	Protein tyrosine kinase	PF07714	N	N	#N/A	N	N	N	Y	Y		#N/A	#N/A	EXX57505.1		OG0000000	N	N
RIR_0541200	0	1	0	Motif	g34162.t1	g34162.t1	GBC17479	tkl protein kinase	N	Protein tyrosine kinase	PF07714	N	N	#N/A	N	N	N	Y	Y		#N/A	#N/A	#N/A		OG0000000	N	N
RIR_0532900	0	1	7	Motif:Expression	g29768.t1	g29768.t1	GBC17384	protein kinase	N	Protein tyrosine kinase	PF07714	N	N	#N/A	N	N	N	Y	Y		#N/A	#N/A	EXX74695.1		OG0000000	N	N
RIR_0532500	0	1	13	Motif:Expression	g29764.t1	g29764.t1	GBC17380	protein kinase	N	Protein tyrosine kinase	PF07714	N	N	#N/A	N	N	N	Y	Y		jgi|Rhiir2_1|1787500|gm1.26386_g	#N/A	EXX74217.1		OG0000000	N	N
RIR_0532400	0	1	2	Motif:Expression	g29763.t1	g29763.t1	GBC17379	protein kinase	N	Protein tyrosine kinase	PF07714	N	N	#N/A	N	N	N	Y	Y		#N/A	#N/A	#N/A		OG0000000	N	N
RIR_0532300	0	1	4	Motif:Expression	g29762.t1	g29762.t1	GBC17378	protein kinase, putative	N	Protein tyrosine kinase	PF07714	N	N	#N/A	N	N	N	Y	Y		#N/A	#N/A	#N/A		OG0000000	N	N
RIR_0531900	0	1	0	Motif	g29758.t1	g29758.t1	GBC17374	protein kinase	N	Protein tyrosine kinase	PF07714	N	N	#N/A	N	N	N	Y	Y		#N/A	#N/A	EXX58414.1		OG0000000	N	N
RIR_0531700	0	1	0	Motif	g29756.t1	g29756.t1	GBC17372	serine/threonine protein kinase	N	Protein tyrosine kinase	PF07714	N	N	#N/A	N	N	Y	Y	Y		jgi|Rhiir2_1|1710821|fgenesh1_kg.374_#_293_#_TRINITY_DN12027_c12_g1_i2	#N/A	#N/A		OG0000000	N	N
RIR_0527000	0	1	0	Motif	g29709.t1	g29709.t1	GBC17313	protein kinase, putative	N	Protein tyrosine kinase	PF07714	N	N	#N/A	N	N	N	Y	Y		#N/A	#N/A	#N/A		OG0000000	N	N
RIR_0525900	0	1	0	Motif	g29698.t1	g29698.t1	GBC17299	serine-threonine protein kinase	N	Protein tyrosine kinase	PF07714	N	N	#N/A	N	N	N	Y	Y		#N/A	#N/A	#N/A		OG0000000	N	N
RIR_0521600	268	1	33	Homology:Motif:Expression	g29655.t1	g29655.t1	GBC17242	serine/threonine protein kinase	N	Protein tyrosine kinase	PF07714	N	N	#N/A	N	N	N	Y	Y		jgi|Rhiir2_1|1872908|estExt_Genemark1.C_610074	#N/A	EXX63904.1		OG0000000	N	N
RIR_0498000	0	1	1	Motif:Expression	g29419.t1	g29419.t1	GBC16958	serine/threonine protein kinase	N	Protein tyrosine kinase	PF07714	N	N	#N/A	N	N	N	Y	Y		#N/A	#N/A	EXX55767.1		OG0000000	N	N
RIR_0486600	0	1	31	Motif:Expression	g29305.t1	g29305.t1	GBC16823	serine/threonine protein kinase	N	Protein tyrosine kinase	PF07714	N	N	#N/A	N	N	N	Y	Y		jgi|Rhiir2_1|1448977|e_gw1.18.42.1	jgi|Gloin1|35041|gm1.35041_g	EXX78885.1		OG0000000	N	N
RIR_0484200	0	1	33	Motif:Expression	g29281.t1	g29281.t1	GBC16796	serine/threonine protein kinase	N	Protein tyrosine kinase	PF07714	N	N	#N/A	N	N	N	Y	Y		jgi|Rhiir2_1|1518245|fgenesh1_kg.18_#_1290_#_TRINITY_DN9563_c0_g3_i1	jgi|Gloin1|342811|fgenesh1_kg.11605_#_2_#_ACTTGA_L001_R1_(paired)_contig_424	EXX71665.1		OG0000000	N	N
RIR_0483700	9	1	28	Homology:Motif:Expression	g29276.t1	g29276.t1	GBC16791	serine/threonine protein kinase	N	Protein tyrosine kinase	PF07714	N	N	#N/A	N	N	Y	Y	Y		jgi|Rhiir2_1|324579|CE324578_4280	jgi|Gloin1|5245|gm1.5245_g	EXX54626.1		OG0000000	N	N
RIR_0470300	0	1	0	Motif	g29142.t1	g29142.t1	GBC16601	protein kinase	N	Protein tyrosine kinase	PF07714	N	N	#N/A	N	N	N	Y	Y		#N/A	#N/A	EXX68191.1		OG0000000	N	N
RIR_0394500	0	1	0	Motif	g27736.t1	g27736.t1	GBC15610	serine/threonine protein kinase	N	Protein tyrosine kinase	PF07714	N	N	#N/A	N	N	N	Y	Y		#N/A	jgi|Gloin1|23296|gm1.23296_g	EXX57723.1		OG0000000	N	N
RIR_0377400	0	1	0	Motif	g21105.t1	g21105.t1	GBC15403	protein kinase domain containing protein,	N	Protein tyrosine kinase	PF07714	N	N	#N/A	N	N	N	Y	Y		jgi|Rhiir2_1|1883703|estExt_Genemark1.C_3500006	#N/A	#N/A		OG0000000	N	N
RIR_0361700	2	1	24	Homology:Motif:Expression	g33459.t1	g33459.t1	GBC15212	serine/threonine protein kinase	N	Protein tyrosine kinase	PF07714	N	N	#N/A	N	N	N	Y	Y		jgi|Rhiir2_1|1763495|gm1.2381_g	jgi|Gloin1|270455|CE170443_102	#N/A		OG0000000	N	N
RIR_0361100	0	1	26	Motif:Expression	g33453.t1	g33453.t1	GBC15205	serine/threonine protein kinase	N	Protein tyrosine kinase	PF07714	N	N	#N/A	N	N	N	Y	Y		jgi|Rhiir2_1|1509096|fgenesh1_kg.12_#_700_#_remain_c12335	jgi|Gloin1|33017|gm1.33017_g	EXX54246.1		OG0000000	N	N
RIR_0353000	0	1	28	Motif:Expression	g33372.t1	g33372.t1	GBC15101	serine/threonine protein kinase	N	Protein tyrosine kinase	PF07714	N	N	#N/A	N	N	N	Y	Y		jgi|Rhiir2_1|1554100|fgenesh1_kg.48_#_121_#_MblContig1919	jgi|Gloin1|205317|CE105305_799	EXX76451.1		OG0000000	N	N
RIR_0352500	0	1	15	Motif:Expression	g33367.t1	g33367.t1	GBC15096	serine/threonine protein kinase	N	Protein tyrosine kinase	PF07714	N	N	#N/A	N	N	N	Y	Y		#N/A	jgi|Gloin1|24632|gm1.24632_g	EXX75388.1		OG0000000	N	N
RIR_0340600	0	1	33	Motif:Expression	g33248.t1	g33248.t1	GBC14951	serine/threonine protein kinase	N	Protein tyrosine kinase	PF07714	N	N	#N/A	N	N	N	Y	Y		jgi|Rhiir2_1|1787000|gm1.25886_g	jgi|Gloin1|13070|gm1.13070_g	EXX74741.1		OG0000000	N	N
RIR_0330200	0	1	11	Motif:Expression	g26070.t1	g26070.t1	GBC14835	protein kinase	N	Protein tyrosine kinase	PF07714	N	N	#N/A	N	N	N	Y	Y		jgi|Rhiir2_1|1884404|estExt_Genemark1.C_3970001	#N/A	#N/A		OG0000000	N	N
RIR_0320600	0	1	0	Motif	g25974.t1	g25974.t1	GBC14709	serine/threonine protein kinase	N	Protein tyrosine kinase	PF07714	N	N	#N/A	Y	N	N	Y	Y		#N/A	#N/A	#N/A		OG0000000	N	N
RIR_0315300	0	1	27	Motif:Expression	g25921.t1	g25921.t1	GBC14644	serine/threonine protein kinase	N	Protein tyrosine kinase	PF07714	N	N	#N/A	N	N	N	Y	Y		#N/A	jgi|Gloin1|15747|gm1.15747_g	EXX68326.1		OG0000000	N	N
RIR_0313700	0	1	0	Motif	g25905.t1	g25905.t1	GBC14621	serine/threonine protein kinase	N	Protein tyrosine kinase	PF07714	N	N	#N/A	N	N	N	Y	Y		#N/A	jgi|Gloin1|3966|gm1.3966_g	EXX50530.1		OG0000000	N	N
RIR_0313400	0	2	0	Motif	g25902.t1	g25902.t1	GBC14617	serine/threonine protein kinase	N	Protein tyrosine kinase	PF07714	N	N	#N/A	N	N	N	Y	Y		#N/A	#N/A	EXX69111.1		OG0000000	N	N
RIR_0313000	0	1	1	Motif:Expression	g25898.t1	g25898.t1	GBC14613	serine/threonine protein kinase	N	Protein tyrosine kinase	PF07714	N	N	#N/A	N	N	N	Y	Y		#N/A	#N/A	EXX74617.1		OG0000000	N	N
RIR_0306400	0	1	12	Motif:Expression	g25832.t1	g25832.t1	GBC14535	calmodulin-dependent protein kinase	N	Protein tyrosine kinase	PF07714	N	N	#N/A	N	N	N	Y	Y		#N/A	jgi|Gloin1|13605|gm1.13605_g	EXX78298.1		OG0000000	N	N
RIR_0301700	0	1	0	Motif	g14023.t1	g14023.t1	GBC14478	serine/threonine protein kinase	N	Protein tyrosine kinase	PF07714	N	N	#N/A	N	N	N	Y	Y		#N/A	#N/A	EXX61556.1		OG0000000	N	N
RIR_0300900	0	1	0	Motif	g14015.t1	g14015.t1	GBC14468	calmodulin-dependent protein kinase	N	Protein tyrosine kinase	PF07714	N	N	#N/A	N	N	N	Y	Y		#N/A	#N/A	#N/A		OG0000000	N	N
RIR_0300800	0	1	3	Motif:Expression	g14014.t1	g14014.t1	GBC14467	calmodulin-dependent protein kinase	N	Protein tyrosine kinase	PF07714	N	N	#N/A	N	N	N	Y	Y		#N/A	#N/A	#N/A		OG0000000	N	N
RIR_0284900	0	1	13	Motif:Expression	g20230.t1	g20230.t1	GBC14282	protein kinase, putative	N	Protein tyrosine kinase	PF07714	N	N	#N/A	N	N	N	Y	Y		#N/A	#N/A	#N/A		OG0000000	N	N
RIR_0281900	0	1	6	Motif:Expression	g20200.t1	g20200.t1	GBC14244	serine/threonine protein kinase	N	Protein tyrosine kinase	PF07714	N	N	#N/A	N	N	N	Y	Y		#N/A	#N/A	#N/A		OG0000000	N	N
RIR_0281300	0	1	6	Motif:Expression	g20194.t1	g20194.t1	GBC14237	protein kinase, putative	N	Protein tyrosine kinase	PF07714	N	N	#N/A	N	N	N	Y	Y		#N/A	#N/A	#N/A		OG0000000	N	N
RIR_0240200	0	1	0	Motif	g34623.t1	g34623.t1	GBC13731	serine/threonine protein kinase	N	Protein tyrosine kinase	PF07714	N	N	#N/A	N	N	N	Y	Y		jgi|Rhiir2_1|1428982|gw1.221.11.1	#N/A	EXX76906.1		OG0000000	N	N
RIR_0236400	0	1	0	Motif	g34585.t1	g34585.t1	GBC13683	serine/threonine protein kinase	N	Protein tyrosine kinase	PF07714	N	N	#N/A	N	N	N	Y	Y		#N/A	jgi|Gloin1|24625|gm1.24625_g	EXX76527.1		OG0000000	N	N
RIR_0235900	0	1	13	Motif:Expression	g34580.t1	g34580.t1	GBC13676	serine/threonine protein kinase	N	Protein tyrosine kinase	PF07714	N	N	#N/A	N	N	N	Y	Y		jgi|Rhiir2_1|1594984|fgenesh1_kg.94_#_723_#_TRINITY_DN9436_c0_g1_i3	#N/A	EXX50216.1		OG0000000	N	N
RIR_0235800	0	1	8	Motif:Expression	g34579.t1	g34579.t1	GBC13673	serine/threonine protein kinase	N	Protein tyrosine kinase	PF07714	N	N	#N/A	N	N	N	Y	Y		jgi|Rhiir2_1|1594955|fgenesh1_kg.94_#_694_#_TRINITY_DN9436_c0_g1_i3	jgi|Gloin1|1425|gm1.1425_g	EXX50217.1		OG0000000	N	N
RIR_0235700	0	1	16	Motif:Expression	g34578.t1	g34578.t1	GBC13671	serine/threonine protein kinase	N	Protein tyrosine kinase	PF07714	N	N	#N/A	N	N	N	Y	Y		#N/A	jgi|Gloin1|27908|gm1.27908_g	EXX50207.1		OG0000000	N	N
RIR_0235600	0	1	1	Motif:Expression	g34577.t1	g34577.t1	GBC13669	serine/threonine protein kinase	N	Protein tyrosine kinase	PF07714	N	N	#N/A	N	N	N	Y	Y		#N/A	jgi|Gloin1|26263|gm1.26263_g	EXX50208.1		OG0000000	N	N
RIR_0235000	0	1	27	Motif:Expression	g34571.t1	g34571.t1	GBC13661	serine/threonine protein kinase	N	Protein tyrosine kinase	PF07714	N	N	#N/A	N	N	N	Y	Y		#N/A	#N/A	#N/A		OG0000000	N	N
RIR_0232200	0	1	30	Motif:Expression	g34543.t1	g34543.t1	GBC13619	serine/threonine protein kinase	N	Protein tyrosine kinase	PF07714	N	N	#N/A	N	N	N	Y	Y		jgi|Rhiir2_1|1594443|fgenesh1_kg.94_#_182_#_CGATGT_L007_contig_2884	jgi|Gloin1|4473|gm1.4473_g	EXX61718.1		OG0000000	N	N
RIR_0218900	0	1	0	Motif	g13870.t1	g13870.t1	GBC13465	tyrosine kinase domain protein	N	Protein tyrosine kinase	PF07714	N	N	#N/A	N	N	N	Y	Y		jgi|Rhiir2_1|1631733|fgenesh1_kg.145_#_56_#_TRINITY_DN11335_c4_g5_i7	#N/A	EXX55730.1		OG0000000	N	N
RIR_0191400	0	1	28	Motif:Expression	g16790.t1	g16790.t1	GBC13131	serine/threonine protein kinase	N	Protein tyrosine kinase	PF07714	N	N	#N/A	N	N	N	Y	Y		jgi|Rhiir2_1|1496928|fgenesh1_kg.4_#_1802_#_ACTTGA_L001_R1_(paired)_contig_7832	jgi|Gloin1|67881|e_gw1.4244.1.1	EXX75322.1		OG0000000	N	N
RIR_0135700	0	1	0	Motif	g4201.t1	g4201.t1	GBC12477	protein kinase	N	Protein tyrosine kinase	PF07714	N	N	#N/A	N	N	N	Y	Y		#N/A	#N/A	EXX63781.1		OG0000000	N	N
RIR_0133500	0	1	2	Motif:Expression	g4179.t1	g4179.t1	GBC12453	protein kinase	N	Protein tyrosine kinase	PF07714	N	N	#N/A	N	N	N	Y	Y		jgi|Rhiir2_1|1066252|CE1066251_3583	#N/A	EXX67867.1		OG0000000	N	N
RIR_0133400	0	1	1	Motif:Expression	g4178.t1	g4178.t1	GBC12452	protein kinase, putative	N	Protein tyrosine kinase	PF07714	N	N	#N/A	N	N	N	Y	Y		jgi|Rhiir2_1|1873883|estExt_Genemark1.C_750041	#N/A	#N/A		OG0000000	N	N
RIR_0132500	0	1	0	Motif	g4169.t1	g4169.t1	GBC12442	protein kinase, putative	N	Protein tyrosine kinase	PF07714	N	N	#N/A	N	N	N	Y	Y		jgi|Rhiir2_1|1873877|estExt_Genemark1.C_750035	#N/A	#N/A		OG0000000	N	N
RIR_0130100	0	1	8	Motif:Expression	g4145.t1	g4145.t1	GBC12414	serine-threonine protein kinase	N	Protein tyrosine kinase	PF07714	N	N	#N/A	N	N	N	Y	Y		jgi|Rhiir2_1|1758444|estExt_Genewise1Plus.C_3300009	#N/A	#N/A		OG0000000	N	N
RIR_0128700	0	1	0	Motif	g4131.t1	g4131.t1	GBC12393	serine/threonine kinase	N	Protein tyrosine kinase	PF07714	N	N	#N/A	N	N	N	Y	Y		#N/A	#N/A	#N/A		OG0000000	N	N
RIR_0127900	0	1	9	Motif:Expression	g4123.t1	g4123.t1	GBC12383	protein kinase, putative	N	Protein tyrosine kinase	PF07714	N	N	#N/A	N	N	N	Y	Y		#N/A	#N/A	EXX64107.1		OG0000000	N	N
RIR_0127200	0	1	11	Motif:Expression	g4116.t1	g4116.t1	GBC12373	protein kinase	N	Protein tyrosine kinase	PF07714	N	N	#N/A	N	N	N	Y	Y		jgi|Rhiir2_1|1788239|gm1.27125_g	#N/A	EXX55879.1		OG0000000	N	N
RIR_0126500	0	1	7	Motif:Expression	g4109.t1	g4109.t1	GBC12363	serine/threonine protein kinase	N	Protein tyrosine kinase	PF07714	N	N	#N/A	N	N	N	Y	Y		jgi|Rhiir2_1|1759438|estExt_Genewise1Plus.C_4060023	jgi|Gloin1|27816|gm1.27816_g	EXX54211.1		OG0000000	N	N
RIR_0123000	0	1	12	Motif:Expression	g4074.t1	g4074.t1	GBC12321	serine/threonine protein kinase	N	Protein tyrosine kinase	PF07714	N	N	#N/A	N	N	N	Y	Y		jgi|Rhiir2_1|1750567|estExt_Genewise1Plus.C_890009	#N/A	EXX72585.1		OG0000000	N	N
RIR_0116800	0	1	0	Motif	g4012.t1	g4012.t1	GBC12244	protein kinase	N	Protein tyrosine kinase	PF07714	N	N	#N/A	N	N	N	Y	Y		jgi|Rhiir2_1|1773104|gm1.11990_g	#N/A	EXX78468.1		OG0000000	N	N
RIR_0114900	0	1	15	Motif:Expression	g3993.t1	g3993.t1	GBC12223	protein kinase	N	Protein tyrosine kinase	PF07714	N	N	#N/A	N	N	N	Y	Y		#N/A	#N/A	EXX51332.1		OG0000000	N	N
RIR_0114700	0	1	12	Motif:Expression	g3991.t1	g3991.t1	GBC12221	salt-inducible protein kinase	N	Protein tyrosine kinase	PF07714	N	N	#N/A	N	N	N	Y	Y		jgi|Rhiir2_1|1065365|CE1065364_3090	#N/A	#N/A		OG0000000	N	N
RIR_0113800	0	1	0	Motif	g3982.t1	g3982.t1	GBC12210	serine-threonine protein kinase	N	Protein tyrosine kinase	PF07714	N	N	#N/A	N	N	N	Y	Y		jgi|Rhiir2_1|1873851|estExt_Genemark1.C_750002	#N/A	#N/A		OG0000000	N	N
RIR_0099100	0	1	28	Motif:Expression	g23449.t1	g23449.t1	GBC12039	serine/threonine protein kinase	N	Protein tyrosine kinase	PF07714	N	N	#N/A	N	N	N	Y	Y		jgi|Rhiir2_1|1777938|gm1.16824_g	jgi|Gloin1|31105|gm1.31105_g	EXX56483.1		OG0000000	N	N
RIR_0099000	0	1	26	Motif:Expression	g23448.t1	g23448.t1	GBC12038	serine/threonine protein kinase	N	Protein tyrosine kinase	PF07714	N	N	#N/A	N	N	N	Y	Y		jgi|Rhiir2_1|1777939|gm1.16825_g	#N/A	EXX56482.1		OG0000000	N	N
RIR_0085000	0	1	22	Motif:Expression	g23308.t1	g23308.t1	GBC11863	serine/threonine protein kinase	N	Protein tyrosine kinase	PF07714	N	N	#N/A	N	N	N	Y	Y		jgi|Rhiir2_1|1840534|estExt_fgenesh1_pg.C_960010	#N/A	#N/A		OG0000000	N	N
RIR_0084900	0	1	8	Motif:Expression	g23307.t1	g23307.t1	GBC11862	calmodulin-dependent protein kinase	N	Protein tyrosine kinase	PF07714	N	N	#N/A	N	N	N	Y	Y		jgi|Rhiir2_1|1840533|estExt_fgenesh1_pg.C_960009	jgi|Gloin1|21054|gm1.21054_g	EXX62276.1		OG0000000	N	N
RIR_0075100	0	1	7	Motif:Expression	g23209.t1	g23209.t1	GBC11749	serine/threonine protein kinase	N	Protein tyrosine kinase	PF07714	N	N	#N/A	N	N	N	Y	Y		jgi|Rhiir2_1|669404|CE669403_1970	#N/A	#N/A		OG0000000	N	N
RIR_0074400	0	1	1	Motif:Expression	g23202.t1	g23202.t1	GBC11741	serine/threonine protein kinase	N	Protein tyrosine kinase	PF07714	N	N	#N/A	N	N	N	Y	Y		#N/A	jgi|Gloin1|31869|gm1.31869_g	EXX70671.1		OG0000000	N	N
RIR_0071300	0	1	0	Motif	g23171.t1	g23171.t1	GBC11705	serine/threonine protein kinase	N	Protein tyrosine kinase	PF07714	N	N	#N/A	N	N	N	Y	Y		#N/A	#N/A	EXX56656.1		OG0000000	N	N
RIR_0071200	0	1	0	Motif	g23170.t1	g23170.t1	GBC11703	serine/threonine protein kinase	N	Protein tyrosine kinase	PF07714	N	N	#N/A	N	N	N	Y	Y		#N/A	jgi|Gloin1|32906|gm1.32906_g	EXX56655.1		OG0000000	N	N
RIR_0070700	0	1	0	Motif	g23165.t1	g23165.t1	GBC11698	hypothetical protein	N	Protein tyrosine kinase	PF07714	N	N	#N/A	N	N	N	Y	Y		jgi|Rhiir2_1|1790177|gm1.29063_g	#N/A	EXX56513.1		OG0000000	N	N
RIR_0069800	0	1	1	Motif:Expression	g23156.t1	g23156.t1	GBC11689	serine/threonine protein kinase	N	Protein tyrosine kinase	PF07714	N	N	#N/A	N	N	N	Y	Y		jgi|Rhiir2_1|583610|CE583609_367	#N/A	#N/A		OG0000000	N	N
RIR_0060900	0	1	3	Motif:Expression	g23067.t1	g23067.t1	GBC11583	serine/threonine protein kinase	N	Protein tyrosine kinase	PF07714	N	N	#N/A	N	N	N	Y	Y		#N/A	#N/A	EXX59142.1		OG0000000	N	N
RIR_0052400	0	1	0	Motif	g22982.t1	g22982.t1	GBC11485	serine/threonine protein kinase	N	Protein tyrosine kinase	PF07714	N	N	#N/A	N	N	N	Y	Y		jgi|Rhiir2_1|543146|CE543145_359	jgi|Gloin1|6797|gm1.6797_g	EXX72817.1		OG0000000	N	N
RIR_0043100	0	1	9	Motif:Expression	g22889.t1	g22889.t1	GBC11385	serine/threonine protein kinase	N	Protein tyrosine kinase	PF07714	N	N	#N/A	N	N	N	Y	Y		#N/A	jgi|Gloin1|12462|gm1.12462_g	EXX73022.1		OG0000000	N	N
RIR_0042500	0	1	0	Motif	g22883.t1	g22883.t1	GBC11376	serine-threonine protein kinase	N	Protein tyrosine kinase	PF07714	N	N	#N/A	N	N	N	Y	Y		#N/A	#N/A	EXX73028.1		OG0000000	N	N
RIR_0041300	6	1	1	Homology:Motif:Expression	g22871.t1	g22871.t1	GBC11364	serine/threonine protein kinase	N	Protein tyrosine kinase	PF07714	N	N	#N/A	N	N	N	N	N		jgi|Rhiir2_1|1840813|estExt_fgenesh1_pg.C_1010023	jgi|Gloin1|22450|gm1.22450_g	EXX72056.1		OG0000000	N	N
RIR_0040400	0	1	22	Motif:Expression	g22862.t1	g22862.t1	GBC11349	serine/threonine protein kinase	N	Protein tyrosine kinase	PF07714	N	N	#N/A	N	N	N	Y	Y		#N/A	jgi|Gloin1|31913|gm1.31913_g	EXX65367.1		OG0000000	N	N
RIR_0040300	0	1	27	Motif:Expression	g22861.t1	g22861.t1	GBC11348	serine/threonine protein kinase	N	Protein tyrosine kinase	PF07714	N	N	#N/A	N	N	N	Y	Y		#N/A	jgi|Gloin1|283590|CE183578_101	EXX65366.1		OG0000000	N	N
RIR_0039600	0	1	0	Motif	g22854.t1	g22854.t1	GBC11336	serine/threonine protein kinase	N	Protein tyrosine kinase	PF07714	N	N	#N/A	N	N	N	Y	Y		#N/A	#N/A	#N/A		OG0000000	N	N
RIR_0038100	0	1	2	Motif:Expression	g22839.t1	g22839.t1	GBC11316	serine/threonine protein kinase	N	Protein tyrosine kinase	PF07714	N	N	#N/A	N	N	N	Y	Y		#N/A	#N/A	#N/A		OG0000000	N	N
RIR_0036400	0	1	4	Motif:Expression	g22822.t1	g22822.t1	GBC11290	serine/threonine protein kinase	N	Protein tyrosine kinase	PF07714	N	N	#N/A	N	N	N	Y	Y		#N/A	#N/A	EXX68725.1		OG0000000	N	N
RIR_0033600	0	1	3	Motif:Expression	g22794.t1	g22794.t1	GBC11255	serine/threonine protein kinase	N	Protein tyrosine kinase	PF07714	N	N	#N/A	N	N	N	Y	Y		#N/A	jgi|Gloin1|28903|gm1.28903_g	EXX52156.1		OG0000000	N	N
RIR_0031700	0	1	12	Motif:Expression	g22775.t1	g22775.t1	GBC11231	protein kinase	N	Protein tyrosine kinase	PF07714	N	N	#N/A	N	N	N	Y	Y		jgi|Rhiir2_1|1834160|estExt_fgenesh1_pg.C_30076	#N/A	EXX72255.1		OG0000000	N	N
RIR_0030300	0	1	2	Motif:Expression	g22761.t1	g22761.t1	GBC11217	protein kinase	N	Protein tyrosine kinase	PF07714	N	N	#N/A	N	N	N	Y	Y		jgi|Rhiir2_1|617621|CE617620_594	#N/A	EXX57298.1		OG0000000	N	N
RIR_0026900	0	1	4	Motif:Expression	g22727.t1	g22727.t1	GBC11176	protein kinase	N	Protein tyrosine kinase	PF07714	N	N	#N/A	N	N	N	Y	Y		#N/A	#N/A	EXX52933.1		OG0000000	N	N
RIR_0001900	0	1	0	Motif	g35311.t1	g35311.t1	GBC10900	Mitogen-activated protein kinase kinase kinase	N	Protein tyrosine kinase	PF07714	N	N	#N/A	N	N	N	Y	Y		jgi|Rhiir2_1|1784922|gm1.23808_g	jgi|Gloin1|34367|gm1.34367_g	EXX59441.1		OG0000000	N	N
RIR_0001800	0	1	0	Motif	g35310.t1	g35310.t1	GBC10899	serine/threonine protein kinase	N	Protein tyrosine kinase	PF07714	N	N	#N/A	N	N	Y	Y	Y		#N/A	#N/A	EXX66712.1		OG0000000	N	N
RIR_0000700	0	1	0	Motif	g35299.t1	g35299.t1	GBC10887	serine/threonine protein kinase	N	Protein tyrosine kinase	PF07714	N	N	#N/A	N	N	N	Y	Y		#N/A	jgi|Gloin1|30246|gm1.30246_g	EXX54682.1		OG0000000	N	N
RIR_3348500	0	2	30	Motif:Expression	g4784.t1	g4784.t1	GBC52063	ankyrin repeat protein	N	Protein tyrosine kinase;Ankyrin repeats (3 copies)	PF07714;PF12796	N	N	#N/A	N	N	N	Y	Y		jgi|Rhiir2_1|1461883|e_gw1.203.18.1	jgi|Gloin1|212762|CE112750_107	EXX51412.1		OG0000000	N	N
RIR_3427000	160	3	16	Homology:Motif:Expression	g2477.t1	g2477.t1	GBC53014	serine/threonine protein kinase	N	Protein tyrosine kinase;Sel1 repeat	PF07714;PF08238	N	N	#N/A	N	N	N	Y	Y		#N/A	#N/A	EXX55828.1		OG0000000	N	N
RIR_3424300	13	6	0	Homology:Motif	g2450.t1	g2450.t1	GBC52980	serine/threonine protein kinase	N	Protein tyrosine kinase;Sel1 repeat	PF07714;PF08238	N	N	#N/A	N	N	N	Y	Y		jgi|Rhiir2_1|1772909|gm1.11795_g	#N/A	EXX73633.1		OG0000000	N	N
RIR_3423500	167	30	0	Homology:Motif	g2442.t1	g2442.t1	GBC52972	sel1 repeat domain-containing protein	N	Protein tyrosine kinase;Sel1 repeat	PF07714;PF08238	N	N	#N/A	N	N	N	Y	Y		jgi|Rhiir2_1|1772901|gm1.11787_g	#N/A	#N/A		OG0000000	N	N
RIR_3422600	0	6	1	Motif:Expression	g2433.t1	g2433.t1	GBC52962	serine/threonine protein kinase	N	Protein tyrosine kinase;Sel1 repeat	PF07714;PF08238	N	N	#N/A	N	N	N	Y	Y		#N/A	#N/A	EXX63092.1		OG0000000	N	N
RIR_3422400	178	35	0	Homology:Motif	g2431.t1	g2431.t1	GBC52960	sel1 repeat domain-containing protein	N	Protein tyrosine kinase;Sel1 repeat	PF07714;PF08238	N	N	#N/A	N	N	N	Y	Y		#N/A	jgi|Gloin1|3251|gm1.3251_g	#N/A		OG0000000	N	N
RIR_3421300	123	16	0	Homology:Motif	g2420.t1	g2420.t1	GBC52945	sel1 repeat domain-containing protein	N	Protein tyrosine kinase;Sel1 repeat	PF07714;PF08238	N	N	#N/A	N	N	N	Y	Y		#N/A	#N/A	EXX53796.1		OG0000000	N	N
RIR_3421100	96	17	0	Homology:Motif	g2418.t1	g2418.t1	GBC52943	SEL1 protein	N	Protein tyrosine kinase;Sel1 repeat	PF07714;PF08238	N	N	#N/A	N	N	N	Y	Y		#N/A	#N/A	EXX64626.1		OG0000000	N	N
RIR_3420900	158	31	2	Homology:Motif:Expression	g2416.t1	g2416.t1	GBC52941	serine/threonine protein kinase	N	Protein tyrosine kinase;Sel1 repeat	PF07714;PF08238	N	N	#N/A	N	N	N	Y	Y		#N/A	#N/A	#N/A		OG0000000	N	N
RIR_3414500	73	12	1	Homology:Motif:Expression	g2352.t1	g2352.t1	GBC52856	SEL1 protein	N	Protein tyrosine kinase;Sel1 repeat	PF07714;PF08238	N	N	#N/A	N	N	N	Y	Y		jgi|Rhiir2_1|1779764|gm1.18650_g	#N/A	EXX50138.1		OG0000000	N	N
RIR_3413500	405	60	0	Homology:Motif	g2342.t1	g2342.t1	GBC52845	chitin synthase regulatory factor chr2	N	Protein tyrosine kinase;Sel1 repeat	PF07714;PF08238	N	N	#N/A	N	N	N	Y	Y		#N/A	#N/A	EXX60491.1		OG0000000	N	N
RIR_3409100	202	44	0	Homology:Motif	g2298.t1	g2298.t1	GBC52789	sel1 repeat domain-containing protein	N	Protein tyrosine kinase;Sel1 repeat	PF07714;PF08238	N	N	#N/A	N	N	N	Y	Y		#N/A	#N/A	#N/A		OG0000000	N	N
RIR_3404700	134	7	0	Homology:Motif	g2254.t1	g2254.t1	GBC52741	serine/threonine protein kinase	N	Protein tyrosine kinase;Sel1 repeat	PF07714;PF08238	N	N	#N/A	N	N	N	Y	Y		#N/A	jgi|Gloin1|4924|gm1.4924_g	EXX52315.1		OG0000000	N	N
RIR_3404400	328	39	1	Homology:Motif:Expression	g2251.t1	g2251.t1	GBC52738	serine/threonine protein kinase	N	Protein tyrosine kinase;Sel1 repeat	PF07714;PF08238	N	N	#N/A	N	N	N	Y	Y		jgi|Rhiir2_1|1746169|estExt_Genewise1Plus.C_250074	jgi|Gloin1|18134|gm1.18134_g	EXX52318.1		OG0000000	N	N
RIR_3399500	91	14	0	Homology:Motif	g2202.t1	g2202.t1	GBC52681	SEL1 protein	N	Protein tyrosine kinase;Sel1 repeat	PF07714;PF08238	N	N	#N/A	N	N	N	Y	Y		#N/A	#N/A	EXX79965.1		OG0000000	N	N
RIR_3398000	108	21	0	Homology:Motif	g2187.t1	g2187.t1	GBC52664	sel1 repeat domain-containing protein	N	Protein tyrosine kinase;Sel1 repeat	PF07714;PF08238	N	N	#N/A	N	N	N	Y	Y		#N/A	jgi|Gloin1|3598|gm1.3598_g	EXX67323.1		OG0000000	N	N
RIR_3393800	127	27	4	Homology:Motif:Expression	g2145.t1	g2145.t1	GBC52612	SEL1 protein	N	Protein tyrosine kinase;Sel1 repeat	PF07714;PF08238	N	N	#N/A	N	N	N	Y	Y		#N/A	#N/A	EXX52945.1		OG0000000	N	N
RIR_3392400	90	16	0	Homology:Motif	g2131.t1	g2131.t1	GBC52594	SEL1 protein	N	Protein tyrosine kinase;Sel1 repeat	PF07714;PF08238	N	N	#N/A	N	N	N	Y	Y		#N/A	#N/A	#N/A		OG0000000	N	N
RIR_3392200	65	12	14	Homology:Motif:Expression	g2129.t1	g2129.t1	GBC52592	sel1 repeat domain-containing protein	N	Protein tyrosine kinase;Sel1 repeat	PF07714;PF08238	N	N	#N/A	N	N	N	Y	Y		#N/A	jgi|Gloin1|14812|gm1.14812_g	EXX71853.1		OG0000000	N	N
RIR_3388400	200	32	4	Homology:Motif:Expression	g2091.t1	g2091.t1	GBC52549	serine/threonine protein kinase	N	Protein tyrosine kinase;Sel1 repeat	PF07714;PF08238	N	N	#N/A	N	N	N	Y	Y		#N/A	#N/A	EXX55549.1		OG0000000	N	N
RIR_3387500	195	23	0	Homology:Motif	g2082.t1	g2082.t1	GBC52539	SEL1 protein	N	Protein tyrosine kinase;Sel1 repeat	PF07714;PF08238	N	N	#N/A	N	N	N	Y	Y		jgi|Rhiir2_1|1788104|gm1.26990_g	#N/A	EXX79563.1		OG0000000	N	N
RIR_3386200	109	23	0	Homology:Motif	g2069.t1	g2069.t1	GBC52520	SEL1 protein	N	Protein tyrosine kinase;Sel1 repeat	PF07714;PF08238	N	N	#N/A	N	N	N	Y	Y		#N/A	#N/A	#N/A		OG0000000	N	N
RIR_3385800	166	24	3	Homology:Motif:Expression	g2065.t1	g2065.t1	GBC52516	SEL1 protein	N	Protein tyrosine kinase;Sel1 repeat	PF07714;PF08238	N	N	#N/A	N	N	N	Y	Y		#N/A	#N/A	#N/A		OG0000000	N	N
RIR_3383000	116	12	0	Homology:Motif	g2037.t1	g2037.t1	GBC52480	SEL1 protein	N	Protein tyrosine kinase;Sel1 repeat	PF07714;PF08238	N	N	#N/A	N	N	N	Y	Y		jgi|Rhiir2_1|1668956|fgenesh1_kg.220_#_126_#_MblContig20016	#N/A	EXX60318.1		OG0000000	N	N
RIR_3340300	175	21	0	Homology:Motif	g4702.t1	g4702.t1	GBC51951	SEL1 protein	N	Protein tyrosine kinase;Sel1 repeat	PF07714;PF08238	N	N	#N/A	N	N	N	Y	Y		#N/A	#N/A	EXX51714.1		OG0000000	N	N
RIR_3323000	0	4	30	Motif:Expression	g32718.t1	g32718.t1	GBC51746	serine/threonine protein kinase	N	Protein tyrosine kinase;Sel1 repeat	PF07714;PF08238	N	N	#N/A	N	N	N	Y	Y		jgi|Rhiir2_1|230205|CE230204_13745	jgi|Gloin1|348135|fgenesh1_kg.21746_#_2_#_ACTTGA_L001_R1_(paired)_contig_1744	EXX70172.1		OG0000000	N	N
RIR_3322300	0	5	31	Motif:Expression	g32711.t1	g32711.t1	GBC51738	chitin synthase regulatory factor chr2	N	Protein tyrosine kinase;Sel1 repeat	PF07714;PF08238	N	N	#N/A	N	N	N	Y	Y		jgi|Rhiir2_1|1635935|fgenesh1_kg.151_#_427_#_TRINITY_DN10540_c6_g1_i1	#N/A	EXX67611.1		OG0000000	N	N
RIR_3187400	173	30	30	Homology:Motif:Expression	g28639.t1	g28639.t1	GBC50098	sel1 repeat domain-containing protein	N	Protein tyrosine kinase;Sel1 repeat	PF07714;PF08238	N	N	#N/A	N	N	N	Y	Y		jgi|Rhiir2_1|1536637|fgenesh1_kg.32_#_110_#_TRINITY_DN11106_c2_g2_i1	jgi|Gloin1|14866|gm1.14866_g	EXX52294.1		OG0000000	N	N
RIR_3173900	90	17	1	Homology:Motif:Expression	g6169.t1	g6169.t1	GBC49951	SEL1 protein	N	Protein tyrosine kinase;Sel1 repeat	PF07714;PF08238	N	N	#N/A	N	N	N	Y	Y		#N/A	jgi|Gloin1|3661|gm1.3661_g	EXX66810.1		OG0000000	N	N
RIR_3167300	358	49	0	Homology:Motif	g19060.t1	g19060.t1	GBC49859	chitin synthase regulatory factor chr2	N	Protein tyrosine kinase;Sel1 repeat	PF07714;PF08238	N	N	#N/A	N	N	N	Y	Y		#N/A	jgi|Gloin1|4318|gm1.4318_g	EXX67062.1		OG0000000	N	N
RIR_3163800	88	13	10	Homology:Motif:Expression	g19025.t1	g19025.t1	GBC49821	SEL1 protein	N	Protein tyrosine kinase;Sel1 repeat	PF07714;PF08238	N	N	#N/A	N	N	N	Y	Y		#N/A	jgi|Gloin1|82402|e_gw1.26049.6.1	EXX64132.1		OG0000000	N	N
RIR_3162400	108	11	5	Homology:Motif:Expression	g19011.t1	g19011.t1	GBC49800	calmodulin-dependent protein kinase	N	Protein tyrosine kinase;Sel1 repeat	PF07714;PF08238	N	N	#N/A	N	N	N	Y	Y		jgi|Rhiir2_1|1751348|estExt_Genewise1Plus.C_1020015	#N/A	EXX79446.1		OG0000000	N	N
RIR_3161800	66	16	5	Homology:Motif:Expression	g19005.t1	g19005.t1	GBC49793	calmodulin-dependent protein kinase	N	Protein tyrosine kinase;Sel1 repeat	PF07714;PF08238	N	N	#N/A	N	N	N	Y	Y		jgi|Rhiir2_1|1875597|estExt_Genemark1.C_1020028	#N/A	EXX79827.1		OG0000000	N	N
RIR_3154200	81	17	0	Homology:Motif	g18929.t1	g18929.t1	GBC49695	SEL1 protein	N	Protein tyrosine kinase;Sel1 repeat	PF07714;PF08238	N	N	#N/A	N	N	N	Y	Y		#N/A	#N/A	#N/A		OG0000000	N	N
RIR_2985700	0	7	13	Motif:Expression	g6621.t1	g6621.t1	GBC47676	calmodulin-dependent protein kinase	N	Protein tyrosine kinase;Sel1 repeat	PF07714;PF08238	N	N	#N/A	N	N	N	Y	Y		jgi|Rhiir2_1|1781469|gm1.20355_g	#N/A	EXX70657.1		OG0000000	N	N
RIR_2984900	0	7	20	Motif:Expression	g6613.t1	g6613.t1	GBC47667	calmodulin-dependent protein kinase	N	Protein tyrosine kinase;Sel1 repeat	PF07714;PF08238	N	N	#N/A	N	N	N	Y	Y		jgi|Rhiir2_1|1781462|gm1.20348_g	jgi|Gloin1|20650|gm1.20650_g	EXX66762.1		OG0000000	N	N
RIR_2984800	0	7	17	Motif:Expression	g6612.t1	g6612.t1	GBC47663	calmodulin-dependent protein kinase	N	Protein tyrosine kinase;Sel1 repeat	PF07714;PF08238	N	N	#N/A	N	N	N	Y	Y		jgi|Rhiir2_1|1781460|gm1.20346_g	#N/A	EXX60571.1		OG0000000	N	N
RIR_2984300	0	7	20	Motif:Expression	g6607.t1	g6607.t1	GBC47653	calmodulin-dependent protein kinase	N	Protein tyrosine kinase;Sel1 repeat	PF07714;PF08238	N	N	#N/A	N	N	N	Y	Y		jgi|Rhiir2_1|1781451|gm1.20337_g	#N/A	EXX70768.1		OG0000000	N	N
RIR_2984200	0	7	19	Motif:Expression	g6606.t1	g6606.t1	GBC47652	calmodulin-dependent protein kinase	N	Protein tyrosine kinase;Sel1 repeat	PF07714;PF08238	N	N	#N/A	N	N	N	Y	Y		jgi|Rhiir2_1|1844596|estExt_fgenesh1_pg.C_2080021	#N/A	EXX70769.1		OG0000000	N	N
RIR_2984100	8	7	0	Homology:Motif	g6605.t1	g6605.t1	GBC47649	calmodulin-dependent protein kinase	N	Protein tyrosine kinase;Sel1 repeat	PF07714;PF08238	N	N	#N/A	N	N	N	Y	Y		jgi|Rhiir2_1|1781448|gm1.20334_g	#N/A	EXX70770.1		OG0000000	N	N
RIR_2984000	0	7	21	Motif:Expression	g6604.t1	g6604.t1	GBC47648	calmodulin-dependent protein kinase	N	Protein tyrosine kinase;Sel1 repeat	PF07714;PF08238	N	N	#N/A	N	N	N	Y	Y		#N/A	#N/A	EXX70771.1		OG0000000	N	N
RIR_2983800	0	7	4	Motif:Expression	g6602.t1	g6602.t1	GBC47645	calmodulin-dependent protein kinase	N	Protein tyrosine kinase;Sel1 repeat	PF07714;PF08238	N	N	#N/A	N	N	N	Y	Y		jgi|Rhiir2_1|1781445|gm1.20331_g	#N/A	#N/A		OG0000000	N	N
RIR_2983700	4	6	4	Homology:Motif:Expression	g6601.t1	g6601.t1	GBC47644	calmodulin-dependent protein kinase	N	Protein tyrosine kinase;Sel1 repeat	PF07714;PF08238	N	N	#N/A	N	N	N	Y	Y		#N/A	#N/A	EXX60768.1		OG0000000	N	N
RIR_2983600	0	7	8	Motif:Expression	g6600.t1	g6600.t1	GBC47642	calmodulin-dependent protein kinase	N	Protein tyrosine kinase;Sel1 repeat	PF07714;PF08238	N	N	#N/A	N	N	N	Y	Y		jgi|Rhiir2_1|1880398|estExt_Genemark1.C_2080025	#N/A	EXX60776.1		OG0000000	N	N
RIR_2983400	6	7	32	Homology:Motif:Expression	g6598.t1	g6598.t1	GBC47639	calmodulin-dependent protein kinase	N	Protein tyrosine kinase;Sel1 repeat	PF07714;PF08238	N	N	#N/A	N	N	N	Y	Y		jgi|Rhiir2_1|1663661|fgenesh1_kg.208_#_94_#_TRINITY_DN11156_c3_g2_i1	#N/A	EXX60779.1		OG0000000	N	N
RIR_2983300	16	7	26	Homology:Motif:Expression	g6597.t1	g6597.t1	GBC47638	calmodulin-dependent protein kinase	N	Protein tyrosine kinase;Sel1 repeat	PF07714;PF08238	N	N	#N/A	N	N	N	Y	Y		jgi|Rhiir2_1|1781437|gm1.20323_g	#N/A	EXX60780.1		OG0000000	N	N
RIR_2981500	0	5	0	Motif	g6579.t1	g6579.t1	GBC47620	calmodulin-dependent protein kinase	N	Protein tyrosine kinase;Sel1 repeat	PF07714;PF08238	N	N	#N/A	N	N	N	Y	Y		#N/A	#N/A	EXX63625.1		OG0000000	N	N
RIR_2981300	0	5	23	Motif:Expression	g6577.t1	g6577.t1	GBC47617	Sterile alpha motif and leucine zipper	N	Protein tyrosine kinase;Sel1 repeat	PF07714;PF08238	N	N	#N/A	N	N	N	Y	Y		#N/A	#N/A	EXX57521.1		OG0000000	N	N
RIR_2958000	127	23	0	Homology:Motif	g24540.t1	g24540.t1	GBC47334	sel1 repeat domain-containing protein	N	Protein tyrosine kinase;Sel1 repeat	PF07714;PF08238	N	N	#N/A	N	N	N	Y	Y		#N/A	#N/A	EXX52756.1		OG0000000	N	N
RIR_2951800	123	23	28	Homology:Motif:Expression	g24478.t1	g24478.t1	GBC47265	sel1 repeat domain-containing protein	N	Protein tyrosine kinase;Sel1 repeat	PF07714;PF08238	N	N	#N/A	N	N	N	Y	Y		#N/A	jgi|Gloin1|23950|gm1.23950_g	EXX77254.1		OG0000000	N	N
RIR_2951700	67	13	19	Homology:Motif:Expression	g24477.t1	g24477.t1	GBC47264	sel1 repeat domain-containing protein	N	Protein tyrosine kinase;Sel1 repeat	PF07714;PF08238	N	N	#N/A	N	N	N	Y	Y		jgi|Rhiir2_1|384070|CE384069_3907	jgi|Gloin1|11123|gm1.11123_g	EXX77363.1		OG0000000	N	N
RIR_2945600	0	6	9	Motif:Expression	g24416.t1	g24416.t1	GBC47189	calmodulin-dependent protein kinase	N	Protein tyrosine kinase;Sel1 repeat	PF07714;PF08238	N	N	#N/A	N	N	N	Y	Y		#N/A	#N/A	EXX52936.1		OG0000000	N	N
RIR_2942900	71	14	1	Homology:Motif:Expression	g24389.t1	g24389.t1	GBC47158	sel1 repeat domain-containing protein	N	Protein tyrosine kinase;Sel1 repeat	PF07714;PF08238	N	N	#N/A	N	N	N	Y	Y		jgi|Rhiir2_1|1866984|estExt_Genemark1.C_20109	jgi|Gloin1|74714|e_gw1.12530.5.1	EXX67307.1		OG0000000	N	N
RIR_2942500	0	6	12	Motif:Expression	g24385.t1	g24385.t1	GBC47153	calmodulin-dependent protein kinase	N	Protein tyrosine kinase;Sel1 repeat	PF07714;PF08238	N	N	#N/A	N	N	N	Y	Y		#N/A	#N/A	#N/A		OG0000000	N	N
RIR_2938900	152	26	0	Homology:Motif	g24349.t1	g24349.t1	GBC47109	SEL1 protein	N	Protein tyrosine kinase;Sel1 repeat	PF07714;PF08238	N	N	#N/A	N	N	N	Y	Y		#N/A	#N/A	EXX51738.1		OG0000000	N	N
RIR_2896700	194	32	4	Homology:Motif:Expression	g25043.t1	g25043.t1	GBC46601	serine/threonine protein kinase	N	Protein tyrosine kinase;Sel1 repeat	PF07714;PF08238	N	N	#N/A	N	N	N	Y	Y		#N/A	#N/A	EXX57926.1		OG0000000	N	N
RIR_2803400	171	22	0	Homology:Motif	g17455.t1	g17455.t1	GBC45448	cobalamin biosynthesis protein cobt	N	Protein tyrosine kinase;Sel1 repeat	PF07714;PF08238	N	N	#N/A	N	N	N	Y	Y		#N/A	#N/A	#N/A		OG0000000	N	N
RIR_2803200	104	16	0	Homology:Motif	g17453.t1	g17453.t1	GBC45445	SEL1 protein	N	Protein tyrosine kinase;Sel1 repeat	PF07714;PF08238	N	N	#N/A	N	N	N	Y	Y		#N/A	#N/A	EXX52258.1		OG0000000	N	N
RIR_2802200	110	15	0	Homology:Motif	g17443.t1	g17443.t1	GBC45434	SEL1 protein	N	Protein tyrosine kinase;Sel1 repeat	PF07714;PF08238	N	N	#N/A	N	N	N	Y	Y		#N/A	#N/A	#N/A		OG0000000	N	N
RIR_2801600	173	21	1	Homology:Motif:Expression	g17437.t1	g17437.t1	GBC45426	SEL1 protein	N	Protein tyrosine kinase;Sel1 repeat	PF07714;PF08238	N	N	#N/A	N	N	N	Y	Y		#N/A	#N/A	EXX66933.1		OG0000000	N	N
RIR_2800900	211	32	1	Homology:Motif:Expression	g17430.t1	g17430.t1	GBC45415	serine/threonine protein kinase	N	Protein tyrosine kinase;Sel1 repeat	PF07714;PF08238	N	N	#N/A	N	N	Y	Y	Y		#N/A	#N/A	EXX62479.1		OG0000000	N	N
RIR_2799500	192	26	2	Homology:Motif:Expression	g17416.t1	g17416.t1	GBC45397	serine/threonine protein kinase	N	Protein tyrosine kinase;Sel1 repeat	PF07714;PF08238	N	N	#N/A	N	N	N	Y	Y		#N/A	#N/A	#N/A		OG0000000	N	N
RIR_2792600	122	19	0	Homology:Motif	g17347.t1	g17347.t1	GBC45316	cobalamin biosynthesis protein cobt	N	Protein tyrosine kinase;Sel1 repeat	PF07714;PF08238	N	N	#N/A	N	N	Y	Y	Y		#N/A	#N/A	EXX55644.1		OG0000000	N	N
RIR_2792400	183	23	1	Homology:Motif:Expression	g17345.t1	g17345.t1	GBC45314	cobalamin biosynthesis protein cobt	N	Protein tyrosine kinase;Sel1 repeat	PF07714;PF08238	N	N	#N/A	N	N	N	Y	Y		#N/A	#N/A	#N/A		OG0000000	N	N
RIR_2791500	188	24	0	Homology:Motif	g17336.t1	g17336.t1	GBC45303	SEL1 protein	N	Protein tyrosine kinase;Sel1 repeat	PF07714;PF08238	N	N	#N/A	N	N	N	Y	Y		#N/A	#N/A	EXX70655.1		OG0000000	N	N
RIR_2779000	135	21	13	Homology:Motif:Expression	g17211.t1	g17211.t1	GBC45146	cobalamin biosynthesis protein cobt	N	Protein tyrosine kinase;Sel1 repeat	PF07714;PF08238	N	N	#N/A	N	N	N	Y	Y		#N/A	#N/A	#N/A		OG0000000	N	N
RIR_2778400	0	6	7	Motif:Expression	g17205.t1	g17205.t1	GBC45138	calmodulin-dependent protein kinase	N	Protein tyrosine kinase;Sel1 repeat	PF07714;PF08238	N	N	#N/A	N	N	N	Y	Y		#N/A	#N/A	#N/A		OG0000000	N	N
RIR_2775300	241	34	0	Homology:Motif	g17174.t1	g17174.t1	GBC45099	sel1 repeat domain-containing protein	N	Protein tyrosine kinase;Sel1 repeat	PF07714;PF08238	N	N	#N/A	N	N	N	Y	Y		#N/A	#N/A	#N/A		OG0000000	N	N
RIR_2773300	64	12	0	Homology:Motif	g17154.t1	g17154.t1	GBC45074	calmodulin-dependent protein kinase	N	Protein tyrosine kinase;Sel1 repeat	PF07714;PF08238	N	N	#N/A	N	N	N	Y	Y		#N/A	#N/A	EXX54171.1		OG0000000	N	N
RIR_2772000	383	51	13	Homology:Motif:Expression	g17141.t1	g17141.t1	GBC45054	sel1 repeat domain-containing protein	N	Protein tyrosine kinase;Sel1 repeat	PF07714;PF08238	N	N	#N/A	N	N	N	Y	Y		#N/A	jgi|Gloin1|318460|MIX241_99_100	EXX63652.1		OG0000000	N	N
RIR_2771600	153	26	0	Homology:Motif	g17137.t1	g17137.t1	GBC45049	SEL1 protein	N	Protein tyrosine kinase;Sel1 repeat	PF07714;PF08238	N	N	#N/A	N	N	N	Y	Y		#N/A	#N/A	EXX58881.1		OG0000000	N	N
RIR_2771400	7	7	6	Homology:Motif:Expression	g17135.t1	g17135.t1	GBC45047	calmodulin-dependent protein kinase	N	Protein tyrosine kinase;Sel1 repeat	PF07714;PF08238	N	N	#N/A	N	N	N	Y	Y		#N/A	#N/A	EXX72882.1		OG0000000	N	N
RIR_2771200	0	5	0	Motif	g17133.t1	g17133.t1	GBC45045	serine/threonine protein kinase	N	Protein tyrosine kinase;Sel1 repeat	PF07714;PF08238	N	N	#N/A	N	N	N	Y	Y		#N/A	#N/A	EXX74398.1		OG0000000	N	N
RIR_2769700	139	23	0	Homology:Motif	g17118.t1	g17118.t1	GBC45025	cobalamin biosynthesis protein cobt	N	Protein tyrosine kinase;Sel1 repeat	PF07714;PF08238	N	N	#N/A	N	N	N	Y	Y		jgi|Rhiir2_1|1772580|gm1.11466_g	#N/A	EXX54234.1		OG0000000	N	N
RIR_2768700	163	25	1	Homology:Motif:Expression	g17108.t1	g17108.t1	GBC45012	serine/threonine protein kinase	N	Protein tyrosine kinase;Sel1 repeat	PF07714;PF08238	N	N	#N/A	N	N	N	Y	Y		#N/A	#N/A	EXX54230.1		OG0000000	N	N
RIR_2766300	153	24	4	Homology:Motif:Expression	g17084.t1	g17084.t1	GBC44986	SEL1 protein	N	Protein tyrosine kinase;Sel1 repeat	PF07714;PF08238	N	N	#N/A	N	N	N	Y	Y		jgi|Rhiir2_1|1882106|estExt_Genemark1.C_2660032	jgi|Gloin1|3665|gm1.3665_g	EXX66636.1		OG0000000	N	N
RIR_2763300	0	6	3	Motif:Expression	g17054.t1	g17054.t1	GBC44948	calmodulin-dependent protein kinase	N	Protein tyrosine kinase;Sel1 repeat	PF07714;PF08238	N	N	#N/A	N	N	N	Y	Y		#N/A	#N/A	EXX72463.1		OG0000000	N	N
RIR_2762500	0	6	2	Motif:Expression	g17046.t1	g17046.t1	GBC44939	calmodulin-dependent protein kinase	N	Protein tyrosine kinase;Sel1 repeat	PF07714;PF08238	N	N	#N/A	N	N	N	Y	Y		jgi|Rhiir2_1|1885090|estExt_Genemark1.C_4530004	#N/A	EXX58889.1		OG0000000	N	N
RIR_2757000	261	32	0	Homology:Motif	g16991.t1	g16991.t1	GBC44871	serine/threonine protein kinase	N	Protein tyrosine kinase;Sel1 repeat	PF07714;PF08238	N	N	#N/A	N	N	N	Y	Y		#N/A	#N/A	#N/A		OG0000000	N	N
RIR_2748700	137	24	13	Homology:Motif:Expression	g1815.t1	g1815.t1	GBC44771	SEL1 protein	N	Protein tyrosine kinase;Sel1 repeat	PF07714;PF08238	N	N	#N/A	N	N	N	Y	Y		#N/A	jgi|Gloin1|272909|CE172897_260	EXX61225.1		OG0000000	N	N
RIR_2691300	26	8	10	Homology:Motif:Expression	g1241.t1	g1241.t1	GBC44043	calmodulin-dependent protein kinase	N	Protein tyrosine kinase;Sel1 repeat	PF07714;PF08238	N	N	#N/A	N	N	N	Y	Y		jgi|Rhiir2_1|1866742|estExt_Genemark1.C_10013	#N/A	EXX64622.1		OG0000000	N	N
RIR_2666900	85	15	17	Homology:Motif:Expression	g5785.t1	g5785.t1	GBC43731	SEL1 protein	N	Protein tyrosine kinase;Sel1 repeat	PF07714;PF08238	N	N	#N/A	N	N	N	Y	Y		jgi|Rhiir2_1|579932|CE579931_3976	jgi|Gloin1|285899|CE185887_48	EXX68603.1		OG0000000	N	N
RIR_2620100	0	5	30	Motif:Expression	g33550.t1	g33550.t1	GBC43127	calmodulin-dependent protein kinase	N	Protein tyrosine kinase;Sel1 repeat	PF07714;PF08238	N	N	#N/A	N	N	N	Y	Y		#N/A	jgi|Gloin1|77047|e_gw1.16009.1.1	EXX63989.1		OG0000000	N	N
RIR_2619200	153	4	0	Homology:Motif	g35554.t1	g35554.t1	GBC43117	sel1 repeat domain-containing protein	N	Protein tyrosine kinase;Sel1 repeat	PF07714;PF08238	N	N	#N/A	N	N	N	Y	Y		#N/A	#N/A	#N/A		OG0000000	N	N
RIR_2614500	68	14	0	Homology:Motif	g3485.t1	g3485.t1	GBC43059	calmodulin-dependent protein kinase	N	Protein tyrosine kinase;Sel1 repeat	PF07714;PF08238	N	N	#N/A	N	N	N	Y	Y		#N/A	#N/A	#N/A		OG0000000	N	N
RIR_2612200	0	4	4	Motif:Expression	g3462.t1	g3462.t1	GBC43030	calmodulin-dependent protein kinase	N	Protein tyrosine kinase;Sel1 repeat	PF07714;PF08238	N	N	#N/A	N	N	N	Y	Y		#N/A	#N/A	EXX57263.1		OG0000000	N	N
RIR_2612100	0	6	4	Motif:Expression	g3461.t1	g3461.t1	GBC43029	calmodulin-dependent protein kinase	N	Protein tyrosine kinase;Sel1 repeat	PF07714;PF08238	N	N	#N/A	N	N	N	Y	Y		#N/A	#N/A	EXX57262.1		OG0000000	N	N
RIR_2611700	0	4	0	Motif	g3457.t1	g3457.t1	GBC43022	calmodulin-dependent protein kinase	N	Protein tyrosine kinase;Sel1 repeat	PF07714;PF08238	N	N	#N/A	Y	N	N	Y	Y		#N/A	#N/A	#N/A		OG0000000	N	N
RIR_2608700	239	28	1	Homology:Motif:Expression	g3427.t1	g3427.t1	GBC42989	cobalamin biosynthesis protein cobt	N	Protein tyrosine kinase;Sel1 repeat	PF07714;PF08238	N	N	#N/A	N	N	N	Y	Y		#N/A	#N/A	#N/A		OG0000000	N	N
RIR_2600300	0	6	1	Motif:Expression	g3342.t1	g3342.t1	GBC42884	calmodulin-dependent protein kinase	N	Protein tyrosine kinase;Sel1 repeat	PF07714;PF08238	N	N	#N/A	N	N	N	Y	Y		#N/A	#N/A	EXX53707.1		OG0000000	N	N
RIR_2598100	122	21	0	Homology:Motif	g3320.t1	g3320.t1	GBC42859	SEL1 protein	N	Protein tyrosine kinase;Sel1 repeat	PF07714;PF08238	N	N	#N/A	N	N	N	Y	Y		#N/A	#N/A	EXX58083.1		OG0000000	N	N
RIR_2490600	0	8	6	Motif:Expression	g15536.t1	g15536.t1	GBC41533	sel1 repeat-containing protein	N	Protein tyrosine kinase;Sel1 repeat	PF07714;PF08238	N	N	#N/A	N	N	N	Y	Y		jgi|Rhiir2_1|1521172|fgenesh1_kg.20_#_576_#_TRINITY_DN11335_c2_g1_i1	jgi|Gloin1|84233|fgenesh1_pg.1628_#_2	#N/A		OG0000000	N	N
RIR_2477100	199	26	0	Homology:Motif	g18354.t1	g18354.t1	GBC41370	cobalamin biosynthesis protein cobt	N	Protein tyrosine kinase;Sel1 repeat	PF07714;PF08238	N	N	#N/A	N	N	N	Y	Y		#N/A	#N/A	EXX72268.1		OG0000000	N	N
RIR_2469500	110	14	0	Homology:Motif	g18278.t1	g18278.t1	GBC41274	SEL1 protein	N	Protein tyrosine kinase;Sel1 repeat	PF07714;PF08238	N	N	#N/A	N	N	N	Y	Y		#N/A	#N/A	EXX61415.1		OG0000000	N	N
RIR_2462500	133	22	0	Homology:Motif	g18208.t1	g18208.t1	GBC41180	cobalamin biosynthesis protein cobt	N	Protein tyrosine kinase;Sel1 repeat	PF07714;PF08238	N	N	#N/A	N	N	N	Y	Y		#N/A	#N/A	EXX52250.1		OG0000000	N	N
RIR_2444700	117	11	14	Homology:Motif:Expression	g28553.t1	g28553.t1	GBC40956	SEL1 protein	N	Protein tyrosine kinase;Sel1 repeat	PF07714;PF08238	N	N	#N/A	N	N	N	Y	Y		jgi|Rhiir2_1|1759992|estExt_Genewise1Plus.C_4660007	#N/A	EXX72978.1		OG0000000	N	N
RIR_2428600	163	24	6	Homology:Motif:Expression	g19840.t1	g19840.t1	GBC40761	SEL1 protein	N	Protein tyrosine kinase;Sel1 repeat	PF07714;PF08238	N	N	#N/A	N	N	N	Y	Y		#N/A	#N/A	EXX58649.1		OG0000000	N	N
RIR_2408200	313	44	1	Homology:Motif:Expression	g8124.t1	g8124.t1	GBC40524	serine/threonine protein kinase	N	Protein tyrosine kinase;Sel1 repeat	PF07714;PF08238	N	N	#N/A	N	N	N	Y	Y		#N/A	#N/A	EXX76538.1		OG0000000	N	N
RIR_2407600	322	39	1	Homology:Motif:Expression	g8118.t1	g8118.t1	GBC40515	serine/threonine protein kinase	N	Protein tyrosine kinase;Sel1 repeat	PF07714;PF08238	N	N	#N/A	N	N	N	Y	Y		#N/A	#N/A	EXX53709.1		OG0000000	N	N
RIR_2404300	0	3	0	Motif	g8085.t1	g8085.t1	GBC40475	calmodulin-dependent protein kinase	N	Protein tyrosine kinase;Sel1 repeat	PF07714;PF08238	N	N	#N/A	N	N	N	Y	Y		#N/A	jgi|Gloin1|22821|gm1.22821_g	EXX50476.1		OG0000000	N	N
RIR_2403800	0	7	0	Motif	g8080.t1	g8080.t1	GBC40468	calmodulin-dependent protein kinase	N	Protein tyrosine kinase;Sel1 repeat	PF07714;PF08238	N	N	#N/A	N	N	N	Y	Y		#N/A	#N/A	EXX64999.1		OG0000000	N	N
RIR_2392600	138	22	0	Homology:Motif	g7968.t1	g7968.t1	GBC40342	serine/threonine protein kinase	N	Protein tyrosine kinase;Sel1 repeat	PF07714;PF08238	N	N	#N/A	N	N	N	Y	Y		#N/A	jgi|Gloin1|3191|gm1.3191_g	EXX66212.1		OG0000000	N	N
RIR_2339700	268	3	30	Homology:Motif:Expression	g7438.t1	g7438.t1	GBC39695	serine/threonine protein kinase	N	Protein tyrosine kinase;Sel1 repeat	PF07714;PF08238	N	N	#N/A	N	N	N	Y	Y		jgi|Rhiir2_1|1506138|fgenesh1_kg.10_#_754_#_MblContig909	jgi|Gloin1|20360|gm1.20360_g	EXX51658.1		OG0000000	N	N
RIR_2317000	0	7	24	Motif:Expression	g7211.t1	g7211.t1	GBC39409	calmodulin-dependent protein kinase	N	Protein tyrosine kinase;Sel1 repeat	PF07714;PF08238	N	N	#N/A	N	N	N	Y	Y		jgi|Rhiir2_1|1751117|estExt_Genewise1Plus.C_980059	#N/A	#N/A		OG0000000	N	N
RIR_2316700	0	4	0	Motif	g7208.t1	g7208.t1	GBC39401	serine/threonine protein kinase	N	Protein tyrosine kinase;Sel1 repeat	PF07714;PF08238	N	N	#N/A	N	N	N	Y	Y		#N/A	#N/A	EXX64662.1		OG0000000	N	N
RIR_2316000	107	17	0	Homology:Motif	g7201.t1	g7201.t1	GBC39393	tpr repeat protein	N	Protein tyrosine kinase;Sel1 repeat	PF07714;PF08238	N	N	#N/A	N	N	N	Y	Y		#N/A	#N/A	EXX63533.1		OG0000000	N	N
RIR_2315300	112	17	0	Homology:Motif	g7194.t1	g7194.t1	GBC39383	SEL1 protein	N	Protein tyrosine kinase;Sel1 repeat	PF07714;PF08238	N	N	#N/A	N	N	N	Y	Y		#N/A	#N/A	EXX66681.1		OG0000000	N	N
RIR_2313800	0	9	0	Motif	g7179.t1	g7179.t1	GBC39364	serine/threonine protein kinase	N	Protein tyrosine kinase;Sel1 repeat	PF07714;PF08238	N	N	#N/A	N	N	N	Y	Y		jgi|Rhiir2_1|1773878|gm1.12764_g	#N/A	#N/A		OG0000000	N	N
RIR_2308600	0	5	23	Motif:Expression	g7127.t1	g7127.t1	GBC39303	serine/threonine/tyrosine protein kinase rad53	N	Protein tyrosine kinase;Sel1 repeat	PF07714;PF08238	N	N	#N/A	N	N	N	Y	Y		jgi|Rhiir2_1|1649602|fgenesh1_kg.175_#_145_#_MblContig4160	jgi|Gloin1|330081|MIX11862_231_100	EXX70523.1		OG0000000	N	N
RIR_2295100	0	5	2	Motif:Expression	g6992.t1	g6992.t1	GBC39141	serine/threonine/tyrosine protein kinase rad53	N	Protein tyrosine kinase;Sel1 repeat	PF07714;PF08238	N	N	#N/A	N	N	N	Y	Y		jgi|Rhiir2_1|1886224|estExt_Genemark1.C_5970002	#N/A	EXX62623.1		OG0000000	N	N
RIR_2291500	241	35	0	Homology:Motif	g6956.t1	g6956.t1	GBC39098	chitin synthase regulatory factor chr2	N	Protein tyrosine kinase;Sel1 repeat	PF07714;PF08238	N	N	#N/A	N	N	N	Y	Y		#N/A	#N/A	EXX67950.1		OG0000000	N	N
RIR_2286100	0	7	24	Motif:Expression	g6902.t1	g6902.t1	GBC39031	calmodulin-dependent protein kinase	N	Protein tyrosine kinase;Sel1 repeat	PF07714;PF08238	N	N	#N/A	N	N	N	Y	Y		jgi|Rhiir2_1|1876582|estExt_Genemark1.C_1180055	#N/A	EXX58674.1		OG0000000	N	N
RIR_2234300	99	13	4	Homology:Motif:Expression	g10298.t1	g10298.t1	GBC38414	SEL1 protein	N	Protein tyrosine kinase;Sel1 repeat	PF07714;PF08238	N	N	#N/A	N	N	N	Y	Y		#N/A	jgi|Gloin1|4949|gm1.4949_g	EXX58844.1		OG0000000	N	N
RIR_2213100	99	8	6	Homology:Motif:Expression	g10086.t1	g10086.t1	GBC38147	calmodulin-dependent protein kinase	N	Protein tyrosine kinase;Sel1 repeat	PF07714;PF08238	N	N	#N/A	N	N	N	Y	Y		#N/A	#N/A	#N/A		OG0000000	N	N
RIR_2207000	0	5	0	Motif	g10025.t1	g10025.t1	GBC38067	calmodulin-dependent protein kinase	N	Protein tyrosine kinase;Sel1 repeat	PF07714;PF08238	N	N	#N/A	N	N	N	Y	Y		#N/A	#N/A	EXX72211.1		OG0000000	N	N
RIR_2205000	0	6	24	Motif:Expression	g10005.t1	g10005.t1	GBC38037	calmodulin-dependent protein kinase	N	Protein tyrosine kinase;Sel1 repeat	PF07714;PF08238	N	N	#N/A	N	N	N	Y	Y		#N/A	#N/A	EXX50721.1		OG0000000	N	N
RIR_2204800	69	10	16	Homology:Motif:Expression	g10003.t1	g10003.t1	GBC38035	sel1 repeat domain-containing protein	N	Protein tyrosine kinase;Sel1 repeat	PF07714;PF08238	N	N	#N/A	N	N	N	Y	Y		jgi|Rhiir2_1|1666158|fgenesh1_kg.213_#_290_#_TRINITY_DN10511_c13_g2_i4	jgi|Gloin1|20409|gm1.20409_g	#N/A		OG0000000	N	N
RIR_2204500	68	13	2	Homology:Motif:Expression	g10000.t1	g10000.t1	GBC38032	sel1 repeat domain-containing protein	N	Protein tyrosine kinase;Sel1 repeat	PF07714;PF08238	N	N	#N/A	N	N	N	Y	Y		#N/A	#N/A	EXX78292.1		OG0000000	N	N
RIR_2204300	69	11	13	Homology:Motif:Expression	g9998.t1	g9998.t1	GBC38030	sel1 repeat domain-containing protein	N	Protein tyrosine kinase;Sel1 repeat	PF07714;PF08238	N	N	#N/A	N	N	N	Y	Y		jgi|Rhiir2_1|1781704|gm1.20590_g	#N/A	EXX74455.1		OG0000000	N	N
RIR_2204200	76	14	1	Homology:Motif:Expression	g9997.t1	g9997.t1	GBC38029	SEL1 protein	N	Protein tyrosine kinase;Sel1 repeat	PF07714;PF08238	N	N	#N/A	N	N	N	Y	Y		#N/A	#N/A	EXX74463.1		OG0000000	N	N
RIR_2203800	86	17	14	Homology:Motif:Expression	g9993.t1	g9993.t1	GBC38025	SEL1 protein	N	Protein tyrosine kinase;Sel1 repeat	PF07714;PF08238	N	N	#N/A	N	N	N	Y	Y		#N/A	jgi|Gloin1|78673|e_gw1.18533.6.1	EXX67944.1		OG0000000	N	N
RIR_2203500	79	11	12	Homology:Motif:Expression	g9990.t1	g9990.t1	GBC38022	SEL1 protein	N	Protein tyrosine kinase;Sel1 repeat	PF07714;PF08238	N	N	#N/A	N	N	N	Y	Y		jgi|Rhiir2_1|1753576|estExt_Genewise1Plus.C_1420055	jgi|Gloin1|68918|e_gw1.5403.1.1	EXX67942.1		OG0000000	N	N
RIR_2166000	195	27	0	Homology:Motif	g9064.t1	g9064.t1	GBC37541	serine/threonine protein kinase	N	Protein tyrosine kinase;Sel1 repeat	PF07714;PF08238	N	N	#N/A	N	N	N	Y	Y		#N/A	#N/A	#N/A		OG0000000	N	N
RIR_2149400	211	28	3	Homology:Motif:Expression	g8898.t1	g8898.t1	GBC37323	cobalamin biosynthesis protein cobt	N	Protein tyrosine kinase;Sel1 repeat	PF07714;PF08238	N	N	#N/A	N	N	N	Y	Y		#N/A	#N/A	EXX76711.1		OG0000000	N	N
RIR_2149300	0	4	29	Motif:Expression	g8897.t1	g8897.t1	GBC37322	serine/threonine/tyrosine protein kinase rad53	N	Protein tyrosine kinase;Sel1 repeat	PF07714;PF08238	N	N	#N/A	N	N	N	Y	Y		jgi|Rhiir2_1|1479433|fgenesh1_pg.125_#_10	jgi|Gloin1|26840|gm1.26840_g	EXX76713.1		OG0000000	N	N
RIR_2127500	21	7	17	Homology:Motif:Expression	g8679.t1	g8679.t1	GBC37040	calmodulin-dependent protein kinase	N	Protein tyrosine kinase;Sel1 repeat	PF07714;PF08238	N	N	#N/A	N	N	N	Y	Y		jgi|Rhiir2_1|1878947|estExt_Genemark1.C_1680014	#N/A	EXX60346.1		OG0000000	N	N
RIR_2127400	79	14	20	Homology:Motif:Expression	g8678.t1	g8678.t1	GBC37039	SEL1 protein	N	Protein tyrosine kinase;Sel1 repeat	PF07714;PF08238	N	N	#N/A	N	N	N	Y	Y		jgi|Rhiir2_1|1754606|estExt_Genewise1Plus.C_1680011	jgi|Gloin1|77289|e_gw1.16362.4.1	EXX60347.1		OG0000000	N	N
RIR_2126300	45	8	7	Homology:Motif:Expression	g8667.t1	g8667.t1	GBC37022	calmodulin-dependent protein kinase	N	Protein tyrosine kinase;Sel1 repeat	PF07714;PF08238	N	N	#N/A	N	N	N	Y	Y		jgi|Rhiir2_1|1773396|gm1.12282_g	#N/A	EXX56247.1		OG0000000	N	N
RIR_2105300	100	19	0	Homology:Motif	g8457.t1	g8457.t1	GBC36730	serine/threonine protein kinase	N	Protein tyrosine kinase;Sel1 repeat	PF07714;PF08238	N	N	#N/A	N	N	N	Y	Y		#N/A	#N/A	EXX78988.1		OG0000000	N	N
RIR_1979100	119	17	16	Homology:Motif:Expression	g31666.t1	g31666.t1	GBC35177	sel1 repeat domain-containing protein	N	Protein tyrosine kinase;Sel1 repeat	PF07714;PF08238	N	N	#N/A	N	N	N	Y	Y		jgi|Rhiir2_1|1787659|gm1.26545_g	#N/A	EXX56367.1		OG0000000	N	N
RIR_1978400	217	3	33	Homology:Motif:Expression	g31659.t1	g31659.t1	GBC35170	serine/threonine protein kinase	N	Protein tyrosine kinase;Sel1 repeat	PF07714;PF08238	N	N	#N/A	N	N	N	Y	Y		jgi|Rhiir2_1|1689086|fgenesh1_kg.277_#_32_#_TRINITY_DN9325_c0_g1_i3	jgi|Gloin1|118534|CE18522_303	EXX56325.1		OG0000000	N	N
RIR_1888900	114	10	6	Homology:Motif:Expression	g23933.t1	g23933.t1	GBC34087	chitin synthase regulatory factor chr2	N	Protein tyrosine kinase;Sel1 repeat	PF07714;PF08238	N	N	#N/A	N	N	N	Y	Y		#N/A	#N/A	EXX71914.1		OG0000000	N	N
RIR_1888800	60	5	0	Homology:Motif	g23932.t1	g23932.t1	GBC34085	sel1 repeat domain-containing protein	N	Protein tyrosine kinase;Sel1 repeat	PF07714;PF08238	N	N	#N/A	N	N	N	Y	Y		#N/A	#N/A	EXX68772.1		OG0000000	N	N
RIR_1876300	75	11	19	Homology:Motif:Expression	g23807.t1	g23807.t1	GBC33935	sel1 repeat domain-containing protein	N	Protein tyrosine kinase;Sel1 repeat	PF07714;PF08238	N	N	#N/A	N	N	N	Y	Y		jgi|Rhiir2_1|1767506|gm1.6392_g	jgi|Gloin1|71739|e_gw1.8713.1.1	EXX60092.1		OG0000000	N	N
RIR_1873600	14	9	4	Homology:Motif:Expression	g23780.t1	g23780.t1	GBC33905	sel1 repeat-containing protein	N	Protein tyrosine kinase;Sel1 repeat	PF07714;PF08238	N	N	#N/A	N	N	N	Y	Y		jgi|Rhiir2_1|759540|CE759539_2179	jgi|Gloin1|91777|fgenesh1_pg.12027_#_1	EXX70773.1		OG0000000	N	N
RIR_1865300	119	17	0	Homology:Motif	g23697.t1	g23697.t1	GBC33802	calmodulin-dependent protein kinase	N	Protein tyrosine kinase;Sel1 repeat	PF07714;PF08238	N	N	#N/A	N	N	N	Y	Y		jgi|Rhiir2_1|1784407|gm1.23293_g	#N/A	EXX54788.1		OG0000000	N	N
RIR_1836700	218	4	30	Homology:Motif:Expression	g859.t1	g859.t1	GBC33460	serine/threonine protein kinase	N	Protein tyrosine kinase;Sel1 repeat	PF07714;PF08238	N	N	#N/A	N	N	N	N	N		jgi|Rhiir2_1|1487993|fgenesh1_pg.464_#_5	jgi|Gloin1|198620|CE98608_271	EXX77925.1		OG0000000	N	N
RIR_1823200	143	5	25	Homology:Motif:Expression	g723.t1	g723.t1	GBC33298	serine/threonine protein kinase	N	Protein tyrosine kinase;Sel1 repeat	PF07714;PF08238	N	N	#N/A	N	N	N	Y	Y		jgi|Rhiir2_1|460056|CE460055_3748	jgi|Gloin1|218527|CE118515_82	EXX55953.1		OG0000000	N	N
RIR_1788500	0	7	30	Motif:Expression	g375.t1	g375.t1	GBC32871	calmodulin-dependent protein kinase	N	Protein tyrosine kinase;Sel1 repeat	PF07714;PF08238	N	N	#N/A	N	N	N	Y	Y		jgi|Rhiir2_1|1644272|fgenesh1_kg.164_#_693_#_ACTTGA_L001_R1_(paired)_contig_13241	#N/A	EXX77291.1		OG0000000	N	N
RIR_1788300	0	7	1	Motif:Expression	g373.t1	g373.t1	GBC32868	calmodulin-dependent protein kinase	N	Protein tyrosine kinase;Sel1 repeat	PF07714;PF08238	N	N	#N/A	N	N	N	Y	Y		jgi|Rhiir2_1|273448|CE273447_808	#N/A	EXX52887.1		OG0000000	N	N
RIR_1787900	106	19	20	Homology:Motif:Expression	g369.t1	g369.t1	GBC32862	SEL1 protein	N	Protein tyrosine kinase;Sel1 repeat	PF07714;PF08238	N	N	#N/A	N	N	N	Y	Y		#N/A	jgi|Gloin1|174684|CE74672_197	#N/A		OG0000000	N	N
RIR_1787700	0	6	5	Motif:Expression	g367.t1	g367.t1	GBC32860	calmodulin-dependent protein kinase	N	Protein tyrosine kinase;Sel1 repeat	PF07714;PF08238	N	N	#N/A	N	N	N	Y	Y		#N/A	#N/A	EXX62556.1		OG0000000	N	N
RIR_1787600	0	6	22	Motif:Expression	g366.t1	g366.t1	GBC32859	calmodulin-dependent protein kinase	N	Protein tyrosine kinase;Sel1 repeat	PF07714;PF08238	N	N	#N/A	N	N	N	Y	Y		jgi|Rhiir2_1|1754478|estExt_Genewise1Plus.C_1640041	#N/A	EXX62555.1		OG0000000	N	N
RIR_1787400	0	12	3	Motif:Expression	g364.t1	g364.t1	GBC32857	calmodulin-dependent protein kinase	N	Protein tyrosine kinase;Sel1 repeat	PF07714;PF08238	N	N	#N/A	N	N	N	Y	Y		jgi|Rhiir2_1|273243|CE273242_2092	#N/A	EXX65232.1		OG0000000	N	N
RIR_1787300	0	7	30	Motif:Expression	g363.t1	g363.t1	GBC32856	calmodulin-dependent protein kinase	N	Protein tyrosine kinase;Sel1 repeat	PF07714;PF08238	N	N	#N/A	N	N	N	Y	Y		jgi|Rhiir2_1|1778981|gm1.17867_g	jgi|Gloin1|311176|CE211164_172	EXX65230.1		OG0000000	N	N
RIR_1787200	0	7	29	Motif:Expression	g362.t1	g362.t1	GBC32855	calmodulin-dependent protein kinase	N	Protein tyrosine kinase;Sel1 repeat	PF07714;PF08238	N	N	#N/A	N	N	N	Y	Y		jgi|Rhiir2_1|1778980|gm1.17866_g	#N/A	EXX65228.1		OG0000000	N	N
RIR_1787100	0	7	30	Motif:Expression	g361.t1	g361.t1	GBC32854	calmodulin-dependent protein kinase	N	Protein tyrosine kinase;Sel1 repeat	PF07714;PF08238	N	N	#N/A	N	N	N	Y	Y		jgi|Rhiir2_1|1778979|gm1.17865_g	#N/A	#N/A		OG0000000	N	N
RIR_1784500	0	6	5	Motif:Expression	g335.t1	g335.t1	GBC32813	calmodulin-dependent protein kinase	N	Protein tyrosine kinase;Sel1 repeat	PF07714;PF08238	N	N	#N/A	N	N	N	Y	Y		#N/A	#N/A	EXX51506.1		OG0000000	N	N
RIR_1784400	0	7	9	Motif:Expression	g334.t1	g334.t1	GBC32812	calmodulin-dependent protein kinase	N	Protein tyrosine kinase;Sel1 repeat	PF07714;PF08238	N	N	#N/A	N	N	N	Y	Y		#N/A	#N/A	EXX51507.1		OG0000000	N	N
RIR_1784200	74	15	0	Homology:Motif	g332.t1	g332.t1	GBC32810	calmodulin-dependent protein kinase	N	Protein tyrosine kinase;Sel1 repeat	PF07714;PF08238	N	N	#N/A	N	N	N	Y	Y		#N/A	#N/A	EXX51509.1		OG0000000	N	N
RIR_1784100	0	5	1	Motif:Expression	g331.t1	g331.t1	GBC32809	calmodulin-dependent protein kinase	N	Protein tyrosine kinase;Sel1 repeat	PF07714;PF08238	N	N	#N/A	N	N	N	Y	Y		#N/A	#N/A	EXX51991.1		OG0000000	N	N
RIR_1782200	0	6	27	Motif:Expression	g312.t1	g312.t1	GBC32786	calmodulin-dependent protein kinase	N	Protein tyrosine kinase;Sel1 repeat	PF07714;PF08238	N	N	#N/A	N	N	N	Y	Y		#N/A	#N/A	EXX62345.1		OG0000000	N	N
RIR_1781600	0	7	4	Motif:Expression	g306.t1	g306.t1	GBC32777	calmodulin-dependent protein kinase	N	Protein tyrosine kinase;Sel1 repeat	PF07714;PF08238	N	N	#N/A	N	N	N	Y	Y		jgi|Rhiir2_1|1783588|gm1.22474_g	#N/A	EXX56555.1		OG0000000	N	N
RIR_1781500	60	9	8	Homology:Motif:Expression	g305.t1	g305.t1	GBC32776	calmodulin-dependent protein kinase	N	Protein tyrosine kinase;Sel1 repeat	PF07714;PF08238	N	N	#N/A	N	N	N	Y	Y		jgi|Rhiir2_1|522160|CE522159_2420	jgi|Gloin1|64771|e_gw1.1289.2.1	EXX56554.1		OG0000000	N	N
RIR_1781200	0	8	2	Motif:Expression	g302.t1	g302.t1	GBC32773	calmodulin-dependent protein kinase	N	Protein tyrosine kinase;Sel1 repeat	PF07714;PF08238	N	N	#N/A	N	N	N	Y	Y		#N/A	#N/A	EXX63649.1		OG0000000	N	N
RIR_1781000	26	4	0	Homology:Motif	g300.t1	g300.t1	GBC32770	sel1 repeat domain-containing protein	N	Protein tyrosine kinase;Sel1 repeat	PF07714;PF08238	N	N	#N/A	N	N	N	Y	Y		#N/A	#N/A	#N/A		OG0000000	N	N
RIR_1780700	0	7	11	Motif:Expression	g297.t1	g297.t1	GBC32767	calmodulin-dependent protein kinase	N	Protein tyrosine kinase;Sel1 repeat	PF07714;PF08238	N	N	#N/A	N	N	N	Y	Y		jgi|Rhiir2_1|1881835|estExt_Genemark1.C_2550019	#N/A	EXX64757.1		OG0000000	N	N
RIR_1780600	0	6	7	Motif:Expression	g296.t1	g296.t1	GBC32765	calmodulin-dependent protein kinase	N	Protein tyrosine kinase;Sel1 repeat	PF07714;PF08238	N	N	#N/A	N	N	N	Y	Y		jgi|Rhiir2_1|1881837|estExt_Genemark1.C_2550021	jgi|Gloin1|899|gm1.899_g	EXX75298.1		OG0000000	N	N
RIR_1780500	0	6	11	Motif:Expression	g295.t1	g295.t1	GBC32764	calmodulin-dependent protein kinase	N	Protein tyrosine kinase;Sel1 repeat	PF07714;PF08238	N	N	#N/A	N	N	N	Y	Y		#N/A	#N/A	EXX75299.1		OG0000000	N	N
RIR_1780400	0	6	17	Motif:Expression	g294.t1	g294.t1	GBC32763	calmodulin-dependent protein kinase	N	Protein tyrosine kinase;Sel1 repeat	PF07714;PF08238	N	N	#N/A	N	N	N	Y	Y		#N/A	#N/A	EXX76734.1		OG0000000	N	N
RIR_1780300	0	6	19	Motif:Expression	g293.t1	g293.t1	GBC32762	calmodulin-dependent protein kinase	N	Protein tyrosine kinase;Sel1 repeat	PF07714;PF08238	N	N	#N/A	N	N	N	Y	Y		jgi|Rhiir2_1|1783602|gm1.22488_g	#N/A	#N/A		OG0000000	N	N
RIR_1780100	0	6	15	Motif:Expression	g291.t1	g291.t1	GBC32760	calmodulin-dependent protein kinase	N	Protein tyrosine kinase;Sel1 repeat	PF07714;PF08238	N	N	#N/A	N	N	N	Y	Y		jgi|Rhiir2_1|1783604|gm1.22490_g	#N/A	EXX77178.1		OG0000000	N	N
RIR_1778300	0	7	1	Motif:Expression	g273.t1	g273.t1	GBC32739	Serine/threonine protein kinase	N	Protein tyrosine kinase;Sel1 repeat	PF07714;PF08238	N	N	#N/A	N	N	N	Y	Y		jgi|Rhiir2_1|1837389|estExt_fgenesh1_pg.C_380043	#N/A	#N/A		OG0000000	N	N
RIR_1778200	0	7	1	Motif:Expression	g272.t1	g272.t1	GBC32738	Serine/threonine protein kinase	N	Protein tyrosine kinase;Sel1 repeat	PF07714;PF08238	N	N	#N/A	N	N	N	Y	Y		jgi|Rhiir2_1|1871160|estExt_Genemark1.C_380089	#N/A	EXX63352.1		OG0000000	N	N
RIR_1778100	0	7	22	Motif:Expression	g271.t1	g271.t1	GBC32736	Serine/threonine protein kinase	N	Protein tyrosine kinase;Sel1 repeat	PF07714;PF08238	N	N	#N/A	N	N	N	Y	Y		jgi|Rhiir2_1|1767548|gm1.6434_g	#N/A	EXX63351.1		OG0000000	N	N
RIR_1771800	0	5	14	Motif:Expression	g208.t1	g208.t1	GBC32639	Serine/threonine protein kinase	N	Protein tyrosine kinase;Sel1 repeat	PF07714;PF08238	N	N	#N/A	N	N	N	Y	Y		jgi|Rhiir2_1|222960|CE222959_10224	#N/A	#N/A		OG0000000	N	N
RIR_1771300	0	5	29	Motif:Expression	g203.t1	g203.t1	GBC32634	Serine/threonine protein kinase	N	Protein tyrosine kinase;Sel1 repeat	PF07714;PF08238	N	N	#N/A	N	N	N	Y	Y		#N/A	jgi|Gloin1|317001|CE216989_387	#N/A		OG0000000	N	N
RIR_1770500	0	6	1	Motif:Expression	g195.t1	g195.t1	GBC32624	Serine/threonine protein kinase	N	Protein tyrosine kinase;Sel1 repeat	PF07714;PF08238	N	N	#N/A	N	N	N	Y	Y		#N/A	#N/A	EXX74098.1		OG0000000	N	N
RIR_1770400	0	7	8	Motif:Expression	g194.t1	g194.t1	GBC32623	Serine/threonine protein kinase	N	Protein tyrosine kinase;Sel1 repeat	PF07714;PF08238	N	N	#N/A	N	N	N	Y	Y		jgi|Rhiir2_1|1868729|estExt_Genemark1.C_150078	#N/A	EXX66854.1		OG0000000	N	N
RIR_1767900	0	5	3	Motif:Expression	g169.t1	g169.t1	GBC32588	Serine/threonine protein kinase	N	Protein tyrosine kinase;Sel1 repeat	PF07714;PF08238	N	N	#N/A	N	N	Y	Y	Y		#N/A	#N/A	#N/A		OG0000000	N	N
RIR_1767500	0	4	14	Motif:Expression	g165.t1	g165.t1	GBC32583	Serine/threonine protein kinase	N	Protein tyrosine kinase;Sel1 repeat	PF07714;PF08238	N	N	#N/A	N	N	Y	Y	Y		jgi|Rhiir2_1|1781773|gm1.20659_g	jgi|Gloin1|29600|gm1.29600_g	EXX62521.1		OG0000000	N	N
RIR_1767400	0	6	0	Motif	g164.t1	g164.t1	GBC32581	Serine/threonine protein kinase	N	Protein tyrosine kinase;Sel1 repeat	PF07714;PF08238	N	N	#N/A	N	N	N	Y	Y		#N/A	#N/A	EXX62520.1		OG0000000	N	N
RIR_1767200	0	5	3	Motif:Expression	g162.t1	g162.t1	GBC32577	Serine/threonine protein kinase	N	Protein tyrosine kinase;Sel1 repeat	PF07714;PF08238	N	N	#N/A	N	N	N	Y	Y		jgi|Rhiir2_1|1483153|fgenesh1_pg.215_#_17	#N/A	EXX62517.1		OG0000000	N	N
RIR_1760100	136	21	1	Homology:Motif:Expression	g91.t1	g91.t1	GBC32490	SEL1 protein	N	Protein tyrosine kinase;Sel1 repeat	PF07714;PF08238	N	N	#N/A	N	N	N	Y	Y		#N/A	#N/A	#N/A		OG0000000	N	N
RIR_1755500	100	10	0	Homology:Motif	g45.t1	g45.t1	GBC32439	Serine/threonine protein kinase	N	Protein tyrosine kinase;Sel1 repeat	PF07714;PF08238	N	N	#N/A	N	Y	N	Y	Y		#N/A	#N/A	EXX68061.1		OG0000000	N	N
RIR_1755200	182	4	22	Homology:Motif:Expression	g42.t1	g42.t1	GBC32434	Serine/threonine protein kinase	N	Protein tyrosine kinase;Sel1 repeat	PF07714;PF08238	N	N	#N/A	N	N	N	Y	Y		jgi|Rhiir2_1|1848851|estExt_fgenesh1_pg.C_5500004	jgi|Gloin1|20058|gm1.20058_g	EXX57478.1		OG0000000	N	N
RIR_1753800	0	9	3	Motif:Expression	g28.t1	g28.t1	GBC32414	Serine/threonine Protein Kinase	N	Protein tyrosine kinase;Sel1 repeat	PF07714;PF08238	N	N	#N/A	N	N	N	Y	Y		#N/A	#N/A	EXX65138.1		OG0000000	N	N
RIR_1753300	233	25	9	Homology:Motif:Expression	g23.t1	g23.t1	GBC32409	Serine/threonine protein kinase	N	Protein tyrosine kinase;Sel1 repeat	PF07714;PF08238	N	N	#N/A	N	N	Y	Y	Y		jgi|Rhiir2_1|1883822|estExt_Genemark1.C_3560015	#N/A	EXX50996.1		OG0000000	N	N
RIR_1732300	127	11	0	Homology:Motif	g4486.t1	g4486.t1	GBC32150	serine/threonine protein kinase	N	Protein tyrosine kinase;Sel1 repeat	PF07714;PF08238	N	N	#N/A	N	N	N	Y	Y		#N/A	#N/A	EXX52961.1		OG0000000	N	N
RIR_1716900	55	10	0	Homology:Motif	g4332.t1	g4332.t1	GBC31932	serine/threonine protein kinase	N	Protein tyrosine kinase;Sel1 repeat	PF07714;PF08238	N	N	#N/A	N	N	N	Y	Y		#N/A	#N/A	#N/A		OG0000000	N	N
RIR_1715100	121	19	0	Homology:Motif	g4314.t1	g4314.t1	GBC31909	SEL1 protein	N	Protein tyrosine kinase;Sel1 repeat	PF07714;PF08238	N	N	#N/A	N	N	N	Y	Y		#N/A	#N/A	EXX68156.1		OG0000000	N	N
RIR_1713700	212	27	1	Homology:Motif:Expression	g4300.t1	g4300.t1	GBC31894	serine/threonine protein kinase	N	Protein tyrosine kinase;Sel1 repeat	PF07714;PF08238	N	N	#N/A	N	N	N	Y	Y		#N/A	#N/A	#N/A		OG0000000	N	N
RIR_1702900	225	36	5	Homology:Motif:Expression	g19585.t1	g19585.t1	GBC31760	chitin synthase regulatory factor chr2	N	Protein tyrosine kinase;Sel1 repeat	PF07714;PF08238	N	N	#N/A	N	N	N	Y	Y		jgi|Rhiir2_1|1843175|estExt_fgenesh1_pg.C_1580016	jgi|Gloin1|12530|gm1.12530_g	EXX53294.1		OG0000000	N	N
RIR_1701900	139	19	0	Homology:Motif	g19575.t1	g19575.t1	GBC31749	serine/threonine protein kinase	N	Protein tyrosine kinase;Sel1 repeat	PF07714;PF08238	N	N	#N/A	N	N	N	Y	Y		#N/A	jgi|Gloin1|69755|e_gw1.6213.1.1	#N/A		OG0000000	N	N
RIR_1699300	132	2	6	Homology:Motif:Expression	g19549.t1	g19549.t1	GBC31717	serine/threonine protein kinase	N	Protein tyrosine kinase;Sel1 repeat	PF07714;PF08238	N	N	#N/A	N	N	N	Y	Y		jgi|Rhiir2_1|1819678|MIX27239_67_72	#N/A	EXX63635.1		OG0000000	N	N
RIR_1699200	119	2	11	Homology:Motif:Expression	g19548.t1	g19548.t1	GBC31716	serine/threonine protein kinase	N	Protein tyrosine kinase;Sel1 repeat	PF07714;PF08238	N	N	#N/A	N	N	N	Y	Y		jgi|Rhiir2_1|1725563|fgenesh1_kg.479_#_13_#_TRINITY_DN12687_c0_g1_i3	jgi|Gloin1|129525|CE29513_556	EXX61812.1		OG0000000	N	N
RIR_1681100	216	39	15	Homology:Motif:Expression	g30599.t1	g30599.t1	GBC31495	serine/threonine protein kinase	N	Protein tyrosine kinase;Sel1 repeat	PF07714;PF08238	N	N	#N/A	N	N	N	Y	Y		#N/A	#N/A	EXX54393.1		OG0000000	N	N
RIR_1666300	0	6	20	Motif:Expression	g30451.t1	g30451.t1	GBC31307	calmodulin-dependent protein kinase	N	Protein tyrosine kinase;Sel1 repeat	PF07714;PF08238	N	N	#N/A	N	N	N	Y	Y		jgi|Rhiir2_1|927873|CE927872_3219	#N/A	EXX54087.1		OG0000000	N	N
RIR_1664700	106	17	0	Homology:Motif	g30435.t1	g30435.t1	GBC31285	SEL1 protein	N	Protein tyrosine kinase;Sel1 repeat	PF07714;PF08238	N	N	#N/A	N	N	N	Y	Y		#N/A	#N/A	#N/A		OG0000000	N	N
RIR_1663200	106	22	1	Homology:Motif:Expression	g30420.t1	g30420.t1	GBC31261	SEL1 protein	N	Protein tyrosine kinase;Sel1 repeat	PF07714;PF08238	N	N	#N/A	N	N	N	Y	Y		#N/A	jgi|Gloin1|4076|gm1.4076_g	EXX58203.1		OG0000000	N	N
RIR_1663100	0	6	28	Motif:Expression	g30419.t1	g30419.t1	GBC31259	calmodulin-dependent protein kinase	N	Protein tyrosine kinase;Sel1 repeat	PF07714;PF08238	N	N	#N/A	N	N	N	Y	Y		jgi|Rhiir2_1|1787509|gm1.26395_g	#N/A	EXX58202.1		OG0000000	N	N
RIR_1643000	160	34	0	Homology:Motif	g30218.t1	g30218.t1	GBC31033	sel1 repeat domain-containing protein	N	Protein tyrosine kinase;Sel1 repeat	PF07714;PF08238	N	N	#N/A	N	N	N	Y	Y		#N/A	#N/A	EXX57675.1		OG0000000	N	N
RIR_1641500	0	6	30	Motif:Expression	g30203.t1	g30203.t1	GBC31015	calmodulin-dependent protein kinase	N	Protein tyrosine kinase;Sel1 repeat	PF07714;PF08238	N	N	#N/A	N	N	N	Y	Y		jgi|Rhiir2_1|1530574|fgenesh1_kg.27_#_867_#_TRINITY_DN12068_c1_g1_i1	jgi|Gloin1|123892|CE23880_298	EXX77780.1		OG0000000	N	N
RIR_1635800	0	6	3	Motif:Expression	g30146.t1	g30146.t1	GBC30939	calmodulin-dependent protein kinase	N	Protein tyrosine kinase;Sel1 repeat	PF07714;PF08238	N	N	#N/A	N	N	N	Y	Y		#N/A	#N/A	#N/A		OG0000000	N	N
RIR_1630300	341	50	0	Homology:Motif	g30091.t1	g30091.t1	GBC30865	sel1 repeat-containing protein	N	Protein tyrosine kinase;Sel1 repeat	PF07714;PF08238	N	N	#N/A	N	N	N	Y	Y		#N/A	jgi|Gloin1|13579|gm1.13579_g	EXX56408.1		OG0000000	N	N
RIR_1629700	106	18	0	Homology:Motif	g30085.t1	g30085.t1	GBC30859	SEL1 protein	N	Protein tyrosine kinase;Sel1 repeat	PF07714;PF08238	N	N	#N/A	N	N	N	Y	Y		jgi|Rhiir2_1|1877918|estExt_Genemark1.C_1440007	#N/A	EXX67305.1		OG0000000	N	N
RIR_1627300	70	19	0	Homology:Motif	g30061.t1	g30061.t1	GBC30828	SEL1 protein	N	Protein tyrosine kinase;Sel1 repeat	PF07714;PF08238	N	N	#N/A	N	N	N	Y	Y		#N/A	#N/A	EXX74393.1		OG0000000	N	N
RIR_1620500	167	22	1	Homology:Motif:Expression	g29993.t1	g29993.t1	GBC30744	SEL1 protein	N	Protein tyrosine kinase;Sel1 repeat	PF07714;PF08238	N	N	#N/A	N	N	N	Y	Y		#N/A	#N/A	#N/A		OG0000000	N	N
RIR_1620000	94	14	2	Homology:Motif:Expression	g29988.t1	g29988.t1	GBC30739	SEL1 protein	N	Protein tyrosine kinase;Sel1 repeat	PF07714;PF08238	N	N	#N/A	N	N	N	Y	Y		jgi|Rhiir2_1|1780764|gm1.19650_g	#N/A	EXX79801.1		OG0000000	N	N
RIR_1618900	215	31	0	Homology:Motif	g29977.t1	g29977.t1	GBC30723	serine/threonine protein kinase	N	Protein tyrosine kinase;Sel1 repeat	PF07714;PF08238	N	N	#N/A	N	N	N	Y	Y		jgi|Rhiir2_1|1780775|gm1.19661_g	#N/A	#N/A		OG0000000	N	N
RIR_1618300	102	11	0	Homology:Motif	g29971.t1	g29971.t1	GBC30717	SEL1 protein	N	Protein tyrosine kinase;Sel1 repeat	PF07714;PF08238	N	N	#N/A	N	N	N	Y	Y		#N/A	jgi|Gloin1|20951|gm1.20951_g	EXX59472.1		OG0000000	N	N
RIR_1618000	92	13	0	Homology:Motif	g29968.t1	g29968.t1	GBC30713	sel1 domain-containing protein	N	Protein tyrosine kinase;Sel1 repeat	PF07714;PF08238	N	N	#N/A	N	N	N	Y	Y		jgi|Rhiir2_1|1880006|estExt_Genemark1.C_1950046	#N/A	EXX58657.1		OG0000000	N	N
RIR_1490100	0	5	0	Motif	g11989.t1	g11989.t1	GBC29114	serine/threonine protein kinase	N	Protein tyrosine kinase;Sel1 repeat	PF07714;PF08238	N	N	#N/A	N	N	N	Y	Y		jgi|Rhiir2_1|1809108|MIX16669_5_22	#N/A	EXX64963.1		OG0000000	N	N
RIR_1463600	172	26	12	Homology:Motif:Expression	g25663.t1	g25663.t1	GBC28794	calmodulin-dependent protein kinase	N	Protein tyrosine kinase;Sel1 repeat	PF07714;PF08238	N	N	#N/A	N	N	N	Y	Y		#N/A	jgi|Gloin1|8322|gm1.8322_g	EXX75054.1		OG0000000	N	N
RIR_1461300	0	6	1	Motif:Expression	g25640.t1	g25640.t1	GBC28769	calmodulin-dependent protein kinase	N	Protein tyrosine kinase;Sel1 repeat	PF07714;PF08238	N	N	#N/A	N	N	N	Y	Y		jgi|Rhiir2_1|816085|CE816084_1070	#N/A	EXX57993.1		OG0000000	N	N
RIR_1459600	150	23	1	Homology:Motif:Expression	g25623.t1	g25623.t1	GBC28749	cobalamin biosynthesis protein cobt	N	Protein tyrosine kinase;Sel1 repeat	PF07714;PF08238	N	N	#N/A	N	N	N	Y	Y		#N/A	#N/A	#N/A		OG0000000	N	N
RIR_1454400	105	16	0	Homology:Motif	g25571.t1	g25571.t1	GBC28688	calmodulin-dependent protein kinase	N	Protein tyrosine kinase;Sel1 repeat	PF07714;PF08238	N	N	#N/A	N	N	N	Y	Y		jgi|Rhiir2_1|1844187|estExt_fgenesh1_pg.C_1910021	#N/A	#N/A		OG0000000	N	N
RIR_1443500	238	30	4	Homology:Motif:Expression	g25462.t1	g25462.t1	GBC28555	serine/threonine protein kinase	N	Protein tyrosine kinase;Sel1 repeat	PF07714;PF08238	N	N	#N/A	N	N	N	Y	Y		#N/A	#N/A	#N/A		OG0000000	N	N
RIR_1404600	56	7	0	Homology:Motif	g12435.t1	g12435.t1	GBC28103	calmodulin-dependent protein kinase	N	Protein tyrosine kinase;Sel1 repeat	PF07714;PF08238	N	N	#N/A	N	N	N	Y	Y		jgi|Rhiir2_1|1884606|estExt_Genemark1.C_4150005	#N/A	EXX72244.1		OG0000000	N	N
RIR_1403700	120	14	0	Homology:Motif	g12426.t1	g12426.t1	GBC28089	sel1 repeat protein	N	Protein tyrosine kinase;Sel1 repeat	PF07714;PF08238	N	N	#N/A	N	N	N	Y	Y		#N/A	#N/A	#N/A		OG0000000	N	N
RIR_1371300	133	23	2	Homology:Motif:Expression	g27258.t1	g27258.t1	GBC27675	cobalamin biosynthesis protein cobt	N	Protein tyrosine kinase;Sel1 repeat	PF07714;PF08238	N	N	#N/A	N	N	N	Y	Y		#N/A	#N/A	#N/A		OG0000000	N	N
RIR_1369300	130	19	1	Homology:Motif:Expression	g27237.t1	g27237.t1	GBC27648	SEL1 protein	N	Protein tyrosine kinase;Sel1 repeat	PF07714;PF08238	N	N	#N/A	N	N	N	Y	Y		#N/A	#N/A	#N/A		OG0000000	N	N
RIR_1368500	128	11	1	Homology:Motif:Expression	g27229.t1	g27229.t1	GBC27640	SEL1 protein	N	Protein tyrosine kinase;Sel1 repeat	PF07714;PF08238	N	N	#N/A	N	N	N	Y	Y		#N/A	#N/A	#N/A		OG0000000	N	N
RIR_1363700	0	7	0	Motif	g27181.t1	g27181.t1	GBC27568	serine/threonine protein kinase	N	Protein tyrosine kinase;Sel1 repeat	PF07714;PF08238	N	N	#N/A	N	N	N	Y	Y		#N/A	#N/A	EXX52070.1		OG0000000	N	N
RIR_1349500	56	6	28	Homology:Motif:Expression	g12968.t1	g12968.t1	GBC27379	calmodulin-dependent protein kinase	N	Protein tyrosine kinase;Sel1 repeat	PF07714;PF08238	N	N	#N/A	N	N	N	Y	Y		jgi|Rhiir2_1|1470764|fgenesh1_pg.11_#_18	jgi|Gloin1|273808|CE173796_149	EXX60867.1		OG0000000	N	N
RIR_1349400	101	13	3	Homology:Motif:Expression	g12967.t1	g12967.t1	GBC27378	SEL1 protein	N	Protein tyrosine kinase;Sel1 repeat	PF07714;PF08238	N	N	#N/A	N	N	N	Y	Y		#N/A	#N/A	EXX60861.1		OG0000000	N	N
RIR_1349100	0	5	5	Motif:Expression	g12964.t1	g12964.t1	GBC27375	calmodulin-dependent protein kinase	N	Protein tyrosine kinase;Sel1 repeat	PF07714;PF08238	N	N	#N/A	N	N	N	Y	Y		jgi|Rhiir2_1|1835034|estExt_fgenesh1_pg.C_110020	jgi|Gloin1|35478|gm1.35478_g	EXX55866.1		OG0000000	N	N
RIR_1334500	0	7	17	Motif:Expression	g12818.t1	g12818.t1	GBC27191	calmodulin-dependent protein kinase	N	Protein tyrosine kinase;Sel1 repeat	PF07714;PF08238	N	N	#N/A	N	N	N	Y	Y		jgi|Rhiir2_1|1862889|estExt_Genewise1.C_2560002	#N/A	EXX60541.1		OG0000000	N	N
RIR_1326000	52	10	0	Homology:Motif	g22585.t1	g22585.t1	GBC27102	serine/threonine protein kinase	N	Protein tyrosine kinase;Sel1 repeat	PF07714;PF08238	N	N	#N/A	N	N	N	Y	Y		#N/A	#N/A	EXX77297.1		OG0000000	N	N
RIR_1324600	0	6	9	Motif:Expression	g22571.t1	g22571.t1	GBC27087	calmodulin-dependent protein kinase	N	Protein tyrosine kinase;Sel1 repeat	PF07714;PF08238	N	N	#N/A	N	N	N	Y	Y		#N/A	#N/A	#N/A		OG0000000	N	N
RIR_1323500	0	3	13	Motif:Expression	g22560.t1	g22560.t1	GBC27075	sel1 repeat domain-containing protein	N	Protein tyrosine kinase;Sel1 repeat	PF07714;PF08238	N	N	#N/A	N	N	N	Y	Y		jgi|Rhiir2_1|1884766|estExt_Genemark1.C_4280011	jgi|Gloin1|14002|gm1.14002_g	EXX62334.1		OG0000000	N	N
RIR_1323100	0	3	31	Motif:Expression	g22556.t1	g22556.t1	GBC27071	sel1 repeat domain-containing protein	N	Protein tyrosine kinase;Sel1 repeat	PF07714;PF08238	N	N	#N/A	N	N	N	Y	Y		#N/A	#N/A	#N/A		OG0000000	N	N
RIR_1322900	0	3	33	Motif:Expression	g22554.t1	g22554.t1	GBC27068	sel1 repeat domain-containing protein	N	Protein tyrosine kinase;Sel1 repeat	PF07714;PF08238	N	N	#N/A	N	N	N	Y	Y		jgi|Rhiir2_1|1719160|fgenesh1_kg.428_#_196_#_remain_c738	#N/A	EXX64560.1		OG0000000	N	N
RIR_1322800	0	3	28	Motif:Expression	g22553.t1	g22553.t1	GBC27067	sel1 repeat domain-containing protein	N	Protein tyrosine kinase;Sel1 repeat	PF07714;PF08238	N	N	#N/A	N	N	N	Y	Y		#N/A	#N/A	#N/A		OG0000000	N	N
RIR_1322700	0	3	1	Motif:Expression	g22552.t1	g22552.t1	GBC27066	sel1 repeat domain-containing protein	N	Protein tyrosine kinase;Sel1 repeat	PF07714;PF08238	N	N	#N/A	N	N	N	Y	Y		#N/A	jgi|Gloin1|15111|gm1.15111_g	EXX77584.1		OG0000000	N	N
RIR_1303200	122	19	2	Homology:Motif:Expression	g22357.t1	g22357.t1	GBC26836	SEL1 protein	N	Protein tyrosine kinase;Sel1 repeat	PF07714;PF08238	N	N	#N/A	N	N	N	Y	Y		jgi|Rhiir2_1|1874409|estExt_Genemark1.C_830044	#N/A	EXX77102.1		OG0000000	N	N
RIR_1254000	282	3	30	Homology:Motif:Expression	g21865.t1	g21865.t1	GBC26222	serine/threonine protein kinase	N	Protein tyrosine kinase;Sel1 repeat	PF07714;PF08238	N	N	#N/A	N	N	N	Y	Y		jgi|Rhiir2_1|1634760|fgenesh1_kg.150_#_63_#_TRINITY_DN9617_c1_g1_i1	jgi|Gloin1|190685|CE90673_458	EXX60047.1		OG0000000	N	N
RIR_1253200	91	17	0	Homology:Motif	g21857.t1	g21857.t1	GBC26213	serine/threonine protein kinase	N	Protein tyrosine kinase;Sel1 repeat	PF07714;PF08238	N	N	#N/A	N	N	N	Y	Y		#N/A	#N/A	EXX60052.1		OG0000000	N	N
RIR_1252300	120	10	0	Homology:Motif	g21848.t1	g21848.t1	GBC26201	serine/threonine protein kinase	N	Protein tyrosine kinase;Sel1 repeat	PF07714;PF08238	N	N	#N/A	N	N	N	Y	Y		#N/A	jgi|Gloin1|26334|gm1.26334_g	EXX66778.1		OG0000000	N	N
RIR_1252100	330	56	0	Homology:Motif	g21846.t1	g21846.t1	GBC26197	chitin synthase regulatory factor chr2	N	Protein tyrosine kinase;Sel1 repeat	PF07714;PF08238	N	N	#N/A	N	N	N	Y	Y		jgi|Rhiir2_1|1787683|gm1.26569_g	#N/A	#N/A		OG0000000	N	N
RIR_1251900	164	18	0	Homology:Motif	g21844.t1	g21844.t1	GBC26195	SEL1 protein	N	Protein tyrosine kinase;Sel1 repeat	PF07714;PF08238	N	N	#N/A	Y	N	Y	Y	Y		#N/A	#N/A	EXX61768.1		OG0000000	N	N
RIR_1217500	225	29	1	Homology:Motif:Expression	g21500.t1	g21500.t1	GBC25787	serine/threonine protein kinase	N	Protein tyrosine kinase;Sel1 repeat	PF07714;PF08238	N	N	#N/A	N	N	N	Y	Y		#N/A	#N/A	#N/A		OG0000000	N	N
RIR_1201500	210	26	5	Homology:Motif:Expression	g26425.t1	g26425.t1	GBC25586	serine/threonine protein kinase	N	Protein tyrosine kinase;Sel1 repeat	PF07714;PF08238	N	N	#N/A	N	N	N	Y	Y		#N/A	#N/A	EXX76963.1		OG0000000	N	N
RIR_1201400	161	23	1	Homology:Motif:Expression	g26424.t1	g26424.t1	GBC25584	cobalamin biosynthesis protein cobt	N	Protein tyrosine kinase;Sel1 repeat	PF07714;PF08238	N	N	#N/A	N	N	N	Y	Y		jgi|Rhiir2_1|1860974|estExt_Genewise1.C_1820048	#N/A	EXX62626.1		OG0000000	N	N
RIR_1197000	181	3	0	Homology:Motif	g26380.t1	g26380.t1	GBC25537	serine/threonine protein kinase	N	Protein tyrosine kinase;Sel1 repeat	PF07714;PF08238	N	N	#N/A	N	N	N	Y	Y		#N/A	#N/A	EXX65041.1		OG0000000	N	N
RIR_1195900	150	3	32	Homology:Motif:Expression	g26369.t1	g26369.t1	GBC25524	serine/threonine protein kinase	N	Protein tyrosine kinase;Sel1 repeat	PF07714;PF08238	N	N	#N/A	N	N	N	Y	Y		#N/A	jgi|Gloin1|25252|gm1.25252_g	#N/A		OG0000000	N	N
RIR_1195800	176	3	27	Homology:Motif:Expression	g26368.t1	g26368.t1	GBC25523	serine/threonine protein kinase	N	Protein tyrosine kinase;Sel1 repeat	PF07714;PF08238	N	N	#N/A	N	N	N	Y	Y		#N/A	#N/A	#N/A		OG0000000	N	N
RIR_1195700	187	3	28	Homology:Motif:Expression	g26367.t1	g26367.t1	GBC25522	serine/threonine protein kinase	N	Protein tyrosine kinase;Sel1 repeat	PF07714;PF08238	N	N	#N/A	N	N	N	Y	Y		#N/A	jgi|Gloin1|24662|gm1.24662_g	#N/A		OG0000000	N	N
RIR_1195600	176	3	32	Homology:Motif:Expression	g26366.t1	g26366.t1	GBC25521	serine/threonine protein kinase	N	Protein tyrosine kinase;Sel1 repeat	PF07714;PF08238	N	N	#N/A	N	N	N	Y	Y		jgi|Rhiir2_1|1607115|fgenesh1_kg.109_#_656_#_MblContig3131	#N/A	#N/A		OG0000000	N	N
RIR_1170400	102	19	0	Homology:Motif	g15462.t1	g15462.t1	GBC25202	SEL1 protein	N	Protein tyrosine kinase;Sel1 repeat	PF07714;PF08238	N	N	#N/A	N	N	N	Y	Y		#N/A	#N/A	EXX72858.1		OG0000000	N	N
RIR_1151200	0	7	6	Motif:Expression	g15270.t1	g15270.t1	GBC24962	calmodulin-dependent protein kinase	N	Protein tyrosine kinase;Sel1 repeat	PF07714;PF08238	N	N	#N/A	N	N	N	Y	Y		jgi|Rhiir2_1|1744313|estExt_Genewise1Plus.C_70005	jgi|Gloin1|320046|MIX1827_65_100	EXX51422.1		OG0000000	N	N
RIR_1151000	6	7	1	Homology:Motif:Expression	g15268.t1	g15268.t1	GBC24960	calmodulin-dependent protein kinase	N	Protein tyrosine kinase;Sel1 repeat	PF07714;PF08238	N	N	#N/A	N	N	N	Y	Y		jgi|Rhiir2_1|1867705|estExt_Genemark1.C_70023	#N/A	EXX51449.1		OG0000000	N	N
RIR_1074100	169	3	27	Homology:Motif:Expression	g14498.t1	g14498.t1	GBC23999	serine/threonine protein kinase	N	Protein tyrosine kinase;Sel1 repeat	PF07714;PF08238	N	N	#N/A	N	N	N	Y	Y		#N/A	#N/A	EXX66482.1		OG0000000	N	N
RIR_1050100	223	33	22	Homology:Motif:Expression	g11688.t1	g11688.t1	GBC23705	sel1 repeat domain-containing protein	N	Protein tyrosine kinase;Sel1 repeat	PF07714;PF08238	N	N	#N/A	N	N	N	Y	Y		#N/A	jgi|Gloin1|8140|gm1.8140_g	EXX50677.1		OG0000000	N	N
RIR_1003200	0	7	31	Motif:Expression	g3667.t1	g3667.t1	GBC23151	calmodulin-dependent protein kinase	N	Protein tyrosine kinase;Sel1 repeat	PF07714;PF08238	N	N	#N/A	N	N	N	Y	Y		jgi|Rhiir2_1|1835424|estExt_fgenesh1_pg.C_150019	jgi|Gloin1|44755|gw1.18925.4.1	EXX77574.1		OG0000000	N	N
RIR_1000500	337	48	0	Homology:Motif	g3640.t1	g3640.t1	GBC23117	sel1 repeat-containing protein	N	Protein tyrosine kinase;Sel1 repeat	PF07714;PF08238	N	N	#N/A	N	N	N	Y	Y		#N/A	#N/A	#N/A		OG0000000	N	N
RIR_0995500	227	3	20	Homology:Motif:Expression	g3590.t1	g3590.t1	GBC23062	serine/threonine protein kinase	N	Protein tyrosine kinase;Sel1 repeat	PF07714;PF08238	N	N	#N/A	N	N	N	Y	Y		jgi|Rhiir2_1|1552536|fgenesh1_kg.46_#_316_#_TRINITY_DN30694_c1_g1_i1	jgi|Gloin1|334995|fgenesh1_kg.1590_#_1_#_ACTTGA_L001_R1_(paired)_contig_7917	EXX58999.1		OG0000000	N	N
RIR_0983500	149	20	2	Homology:Motif:Expression	g34089.t1	g34089.t1	GBC22908	SEL1 protein	N	Protein tyrosine kinase;Sel1 repeat	PF07714;PF08238	N	N	#N/A	N	N	N	Y	Y		#N/A	#N/A	#N/A		OG0000000	N	N
RIR_0981000	298	50	5	Homology:Motif:Expression	g34064.t1	g34064.t1	GBC22878	sel1 repeat-containing protein	N	Protein tyrosine kinase;Sel1 repeat	PF07714;PF08238	N	N	#N/A	N	N	N	Y	Y		#N/A	#N/A	#N/A		OG0000000	N	N
RIR_0980900	144	24	2	Homology:Motif:Expression	g34063.t1	g34063.t1	GBC22877	cobalamin biosynthesis protein cobt	N	Protein tyrosine kinase;Sel1 repeat	PF07714;PF08238	N	N	#N/A	N	N	N	Y	Y		#N/A	#N/A	#N/A		OG0000000	N	N
RIR_0979300	141	23	0	Homology:Motif	g34047.t1	g34047.t1	GBC22861	cobalamin biosynthesis protein cobt	N	Protein tyrosine kinase;Sel1 repeat	PF07714;PF08238	N	N	#N/A	N	N	N	Y	Y		#N/A	#N/A	#N/A		OG0000000	N	N
RIR_0976100	128	19	0	Homology:Motif	g34015.t1	g34015.t1	GBC22823	SEL1 protein	N	Protein tyrosine kinase;Sel1 repeat	PF07714;PF08238	N	N	#N/A	N	N	N	Y	Y		#N/A	#N/A	EXX57930.1		OG0000000	N	N
RIR_0974500	210	30	1	Homology:Motif:Expression	g33999.t1	g33999.t1	GBC22804	calmodulin-dependent protein kinase	N	Protein tyrosine kinase;Sel1 repeat	PF07714;PF08238	N	N	#N/A	N	N	N	Y	Y		#N/A	#N/A	#N/A		OG0000000	N	N
RIR_0973600	136	21	4	Homology:Motif:Expression	g33990.t1	g33990.t1	GBC22792	SEL1 protein	N	Protein tyrosine kinase;Sel1 repeat	PF07714;PF08238	N	N	#N/A	N	N	N	Y	Y		#N/A	#N/A	#N/A		OG0000000	N	N
RIR_0973400	91	10	14	Homology:Motif:Expression	g33988.t1	g33988.t1	GBC22789	calmodulin-dependent protein kinase	N	Protein tyrosine kinase;Sel1 repeat	PF07714;PF08238	N	N	#N/A	N	N	N	Y	Y		#N/A	#N/A	#N/A		OG0000000	N	N
RIR_0970200	80	11	1	Homology:Motif:Expression	g33956.t1	g33956.t1	GBC22747	SEL1 protein	N	Protein tyrosine kinase;Sel1 repeat	PF07714;PF08238	N	N	#N/A	N	N	N	Y	Y		#N/A	jgi|Gloin1|4750|gm1.4750_g	#N/A		OG0000000	N	N
RIR_0968700	169	23	1	Homology:Motif:Expression	g33941.t1	g33941.t1	GBC22730	cobalamin biosynthesis protein cobt	N	Protein tyrosine kinase;Sel1 repeat	PF07714;PF08238	N	N	#N/A	N	N	N	Y	Y		#N/A	#N/A	EXX63699.1		OG0000000	N	N
RIR_0968100	268	33	0	Homology:Motif	g33935.t1	g33935.t1	GBC22723	serine/threonine protein kinase	N	Protein tyrosine kinase;Sel1 repeat	PF07714;PF08238	N	N	#N/A	N	N	N	Y	Y		#N/A	#N/A	#N/A		OG0000000	N	N
RIR_0958000	4	7	14	Homology:Motif:Expression	g3021.t1	g3021.t1	GBC22604	calmodulin-dependent protein kinase	N	Protein tyrosine kinase;Sel1 repeat	PF07714;PF08238	N	N	#N/A	N	N	N	Y	Y		jgi|Rhiir2_1|1882852|estExt_Genemark1.C_2990006	#N/A	EXX64790.1		OG0000000	N	N
RIR_0957300	9	7	5	Homology:Motif:Expression	g3014.t1	g3014.t1	GBC22596	calmodulin-dependent protein kinase	N	Protein tyrosine kinase;Sel1 repeat	PF07714;PF08238	N	N	#N/A	N	N	N	Y	Y		jgi|Rhiir2_1|1757970|estExt_Genewise1Plus.C_2990010	#N/A	EXX62365.1		OG0000000	N	N
RIR_0957000	0	7	16	Motif:Expression	g3011.t1	g3011.t1	GBC22592	calmodulin-dependent protein kinase	N	Protein tyrosine kinase;Sel1 repeat	PF07714;PF08238	N	N	#N/A	N	N	N	Y	Y		jgi|Rhiir2_1|1846462|estExt_fgenesh1_pg.C_2990014	#N/A	EXX60355.1		OG0000000	N	N
RIR_0956900	0	7	17	Motif:Expression	g3010.t1	g3010.t1	GBC22591	calmodulin-dependent protein kinase	N	Protein tyrosine kinase;Sel1 repeat	PF07714;PF08238	N	N	#N/A	N	N	N	Y	Y		#N/A	#N/A	EXX64859.1		OG0000000	N	N
RIR_0956800	9	7	23	Homology:Motif:Expression	g3009.t1	g3009.t1	GBC22590	calmodulin-dependent protein kinase	N	Protein tyrosine kinase;Sel1 repeat	PF07714;PF08238	N	N	#N/A	N	N	N	Y	Y		jgi|Rhiir2_1|1785263|gm1.24149_g	#N/A	EXX72669.1		OG0000000	N	N
RIR_0956400	4	7	17	Homology:Motif:Expression	g3005.t1	g3005.t1	GBC22584	calmodulin-dependent protein kinase	N	Protein tyrosine kinase;Sel1 repeat	PF07714;PF08238	N	N	#N/A	N	N	N	Y	Y		jgi|Rhiir2_1|1785269|gm1.24155_g	#N/A	EXX53930.1		OG0000000	N	N
RIR_0954500	38	7	12	Homology:Motif:Expression	g2986.t1	g2986.t1	GBC22562	calmodulin-dependent protein kinase	N	Protein tyrosine kinase;Sel1 repeat	PF07714;PF08238	N	N	#N/A	N	N	N	Y	Y		jgi|Rhiir2_1|1872987|estExt_Genemark1.C_620088	#N/A	EXX63956.1		OG0000000	N	N
RIR_0954300	112	6	3	Homology:Motif:Expression	g2984.t1	g2984.t1	GBC22559	sel1 repeat domain-containing protein	N	Protein tyrosine kinase;Sel1 repeat	PF07714;PF08238	N	N	#N/A	N	N	N	Y	Y		#N/A	#N/A	EXX63954.1		OG0000000	N	N
RIR_0954200	0	7	2	Motif:Expression	g2983.t1	g2983.t1	GBC22558	calmodulin-dependent protein kinase	N	Protein tyrosine kinase;Sel1 repeat	PF07714;PF08238	N	N	#N/A	N	N	N	Y	Y		#N/A	#N/A	EXX76601.1		OG0000000	N	N
RIR_0952800	0	5	0	Motif	g2969.t1	g2969.t1	GBC22536	calmodulin-dependent protein kinase	N	Protein tyrosine kinase;Sel1 repeat	PF07714;PF08238	N	N	#N/A	N	N	N	Y	Y		#N/A	#N/A	EXX66802.1		OG0000000	N	N
RIR_0952600	0	7	0	Motif	g2967.t1	g2967.t1	GBC22533	calmodulin-dependent protein kinase	N	Protein tyrosine kinase;Sel1 repeat	PF07714;PF08238	N	N	#N/A	N	N	N	Y	Y		#N/A	#N/A	EXX54586.1		OG0000000	N	N
RIR_0952500	8	7	20	Homology:Motif:Expression	g2966.t1	g2966.t1	GBC22532	calmodulin-dependent protein kinase	N	Protein tyrosine kinase;Sel1 repeat	PF07714;PF08238	N	N	#N/A	N	N	N	Y	Y		jgi|Rhiir2_1|990080|CE990079_3844	#N/A	EXX54585.1		OG0000000	N	N
RIR_0952400	0	7	24	Motif:Expression	g2965.t1	g2965.t1	GBC22531	calmodulin-dependent protein kinase	N	Protein tyrosine kinase;Sel1 repeat	PF07714;PF08238	N	N	#N/A	N	N	N	Y	Y		jgi|Rhiir2_1|1770365|gm1.9251_g	#N/A	EXX54584.1		OG0000000	N	N
RIR_0952100	0	5	7	Motif:Expression	g2962.t1	g2962.t1	GBC22528	calmodulin-dependent protein kinase	N	Protein tyrosine kinase;Sel1 repeat	PF07714;PF08238	N	N	#N/A	N	N	N	Y	Y		jgi|Rhiir2_1|1770362|gm1.9248_g	#N/A	EXX54581.1		OG0000000	N	N
RIR_0952000	0	4	14	Motif:Expression	g2961.t1	g2961.t1	GBC22527	calmodulin-dependent protein kinase	N	Protein tyrosine kinase;Sel1 repeat	PF07714;PF08238	N	N	#N/A	N	N	N	Y	Y		#N/A	#N/A	EXX54580.1		OG0000000	N	N
RIR_0951900	0	5	12	Motif:Expression	g2960.t1	g2960.t1	GBC22526	calmodulin-dependent protein kinase	N	Protein tyrosine kinase;Sel1 repeat	PF07714;PF08238	N	N	#N/A	N	N	N	Y	Y		jgi|Rhiir2_1|1872963|estExt_Genemark1.C_620059	#N/A	EXX54579.1		OG0000000	N	N
RIR_0951800	0	5	11	Motif:Expression	g2959.t1	g2959.t1	GBC22525	calmodulin-dependent protein kinase	N	Protein tyrosine kinase;Sel1 repeat	PF07714;PF08238	N	N	#N/A	N	N	N	Y	Y		jgi|Rhiir2_1|1872962|estExt_Genemark1.C_620058	#N/A	EXX54578.1		OG0000000	N	N
RIR_0951700	0	5	10	Motif:Expression	g2958.t1	g2958.t1	GBC22521	calmodulin-dependent protein kinase	N	Protein tyrosine kinase;Sel1 repeat	PF07714;PF08238	N	N	#N/A	N	N	N	Y	Y		#N/A	#N/A	EXX55082.1		OG0000000	N	N
RIR_0951100	38	6	0	Homology:Motif	g2952.t1	g2952.t1	GBC22514	serine/threonine protein kinase	N	Protein tyrosine kinase;Sel1 repeat	PF07714;PF08238	N	N	#N/A	N	N	N	Y	Y		#N/A	jgi|Gloin1|8900|gm1.8900_g	#N/A		OG0000000	N	N
RIR_0950900	0	6	2	Motif:Expression	g2950.t1	g2950.t1	GBC22512	calmodulin-dependent protein kinase	N	Protein tyrosine kinase;Sel1 repeat	PF07714;PF08238	N	N	#N/A	N	N	N	Y	Y		jgi|Rhiir2_1|1770346|gm1.9232_g	#N/A	EXX53387.1		OG0000000	N	N
RIR_0950800	0	7	0	Motif	g2949.t1	g2949.t1	GBC22509	calmodulin-dependent protein kinase	N	Protein tyrosine kinase;Sel1 repeat	PF07714;PF08238	N	N	#N/A	N	N	N	Y	Y		jgi|Rhiir2_1|1770344|gm1.9230_g	#N/A	EXX66713.1		OG0000000	N	N
RIR_0950200	0	7	15	Motif:Expression	g2943.t1	g2943.t1	GBC22500	calmodulin-dependent protein kinase	N	Protein tyrosine kinase;Sel1 repeat	PF07714;PF08238	N	N	#N/A	N	N	N	Y	Y		jgi|Rhiir2_1|1770335|gm1.9221_g	#N/A	EXX54256.1		OG0000000	N	N
RIR_0950000	0	5	15	Motif:Expression	g2941.t1	g2941.t1	GBC22497	calmodulin-dependent protein kinase	N	Protein tyrosine kinase;Sel1 repeat	PF07714;PF08238	N	N	#N/A	N	N	N	Y	Y		jgi|Rhiir2_1|1838799|estExt_fgenesh1_pg.C_620019	#N/A	#N/A		OG0000000	N	N
RIR_0949800	85	7	0	Homology:Motif	g2939.t1	g2939.t1	GBC22495	calmodulin-dependent protein kinase	N	Protein tyrosine kinase;Sel1 repeat	PF07714;PF08238	N	N	#N/A	N	N	Y	Y	Y		#N/A	#N/A	EXX70275.1		OG0000000	N	N
RIR_0949700	14	7	4	Homology:Motif:Expression	g2938.t1	g2938.t1	GBC22494	calmodulin-dependent protein kinase	N	Protein tyrosine kinase;Sel1 repeat	PF07714;PF08238	N	N	#N/A	N	N	N	Y	Y		jgi|Rhiir2_1|1872948|estExt_Genemark1.C_620029	#N/A	EXX70273.1		OG0000000	N	N
RIR_0948800	8	7	1	Homology:Motif:Expression	g2929.t1	g2929.t1	GBC22483	calmodulin-dependent protein kinase	N	Protein tyrosine kinase;Sel1 repeat	PF07714;PF08238	N	N	#N/A	N	N	N	Y	Y		jgi|Rhiir2_1|1770318|gm1.9204_g	#N/A	#N/A		OG0000000	N	N
RIR_0948200	0	7	15	Motif:Expression	g2923.t1	g2923.t1	GBC22476	calmodulin-dependent protein kinase	N	Protein tyrosine kinase;Sel1 repeat	PF07714;PF08238	N	N	#N/A	N	N	N	Y	Y		jgi|Rhiir2_1|1748815|estExt_Genewise1Plus.C_620015	#N/A	EXX54164.1		OG0000000	N	N
RIR_0948100	0	7	3	Motif:Expression	g2922.t1	g2922.t1	GBC22475	calmodulin-dependent protein kinase	N	Protein tyrosine kinase;Sel1 repeat	PF07714;PF08238	N	N	#N/A	N	N	N	Y	Y		jgi|Rhiir2_1|1872933|estExt_Genemark1.C_620008	#N/A	EXX54165.1		OG0000000	N	N
RIR_0947500	7	7	1	Homology:Motif:Expression	g2916.t1	g2916.t1	GBC22469	calmodulin-dependent protein kinase	N	Protein tyrosine kinase;Sel1 repeat	PF07714;PF08238	N	N	#N/A	N	N	N	Y	Y		#N/A	#N/A	EXX54555.1		OG0000000	N	N
RIR_0945500	236	3	4	Homology:Motif:Expression	g2896.t1	g2896.t1	GBC22448	serine/threonine protein kinase	N	Protein tyrosine kinase;Sel1 repeat	PF07714;PF08238	N	N	#N/A	N	N	N	Y	Y		#N/A	#N/A	#N/A		OG0000000	N	N
RIR_0945200	82	10	0	Homology:Motif	g2893.t1	g2893.t1	GBC22442	calmodulin-dependent protein kinase	N	Protein tyrosine kinase;Sel1 repeat	PF07714;PF08238	N	N	#N/A	N	N	N	Y	Y		#N/A	#N/A	EXX66616.1		OG0000000	N	N
RIR_0945000	186	34	0	Homology:Motif	g2891.t1	g2891.t1	GBC22439	sel1 repeat domain-containing protein	N	Protein tyrosine kinase;Sel1 repeat	PF07714;PF08238	N	N	#N/A	N	N	N	Y	Y		jgi|Rhiir2_1|1770789|gm1.9675_g	#N/A	#N/A		OG0000000	N	N
RIR_0944800	0	7	8	Motif:Expression	g2889.t1	g2889.t1	GBC22437	calmodulin-dependent protein kinase	N	Protein tyrosine kinase;Sel1 repeat	PF07714;PF08238	N	N	#N/A	N	N	N	Y	Y		jgi|Rhiir2_1|1873243|estExt_Genemark1.C_660071	#N/A	EXX65153.1		OG0000000	N	N
RIR_0944600	0	7	2	Motif:Expression	g2887.t1	g2887.t1	GBC22434	calmodulin-dependent protein kinase	N	Protein tyrosine kinase;Sel1 repeat	PF07714;PF08238	N	N	#N/A	N	N	N	Y	Y		jgi|Rhiir2_1|1873241|estExt_Genemark1.C_660068	#N/A	EXX68524.1		OG0000000	N	N
RIR_0944300	0	6	16	Motif:Expression	g2884.t1	g2884.t1	GBC22429	calmodulin-dependent protein kinase	N	Protein tyrosine kinase;Sel1 repeat	PF07714;PF08238	N	N	#N/A	N	N	N	Y	Y		jgi|Rhiir2_1|1014899|CE1014898_212	#N/A	EXX74405.1		OG0000000	N	N
RIR_0944100	0	6	22	Motif:Expression	g2882.t1	g2882.t1	GBC22427	calmodulin-dependent protein kinase	N	Protein tyrosine kinase;Sel1 repeat	PF07714;PF08238	N	N	#N/A	N	N	N	Y	Y		jgi|Rhiir2_1|1873236|estExt_Genemark1.C_660062	#N/A	EXX74407.1		OG0000000	N	N
RIR_0944000	0	6	1	Motif:Expression	g2881.t1	g2881.t1	GBC22426	calmodulin-dependent protein kinase	N	Protein tyrosine kinase;Sel1 repeat	PF07714;PF08238	N	N	#N/A	N	N	N	Y	Y		#N/A	#N/A	#N/A		OG0000000	N	N
RIR_0943200	0	6	3	Motif:Expression	g2873.t1	g2873.t1	GBC22417	calmodulin-dependent protein kinase	N	Protein tyrosine kinase;Sel1 repeat	PF07714;PF08238	N	N	#N/A	N	N	N	Y	Y		#N/A	#N/A	#N/A		OG0000000	N	N
RIR_0942400	0	7	16	Motif:Expression	g2865.t1	g2865.t1	GBC22407	calmodulin-dependent protein kinase	N	Protein tyrosine kinase;Sel1 repeat	PF07714;PF08238	N	N	#N/A	N	N	N	Y	Y		jgi|Rhiir2_1|1749106|estExt_Genewise1Plus.C_660023	#N/A	EXX55530.1		OG0000000	N	N
RIR_0942300	6	7	2	Homology:Motif:Expression	g2864.t1	g2864.t1	GBC22406	calmodulin-dependent protein kinase	N	Protein tyrosine kinase;Sel1 repeat	PF07714;PF08238	N	N	#N/A	N	N	N	Y	Y		#N/A	#N/A	EXX55529.1		OG0000000	N	N
RIR_0942100	0	7	15	Motif:Expression	g2862.t1	g2862.t1	GBC22404	calmodulin-dependent protein kinase	N	Protein tyrosine kinase;Sel1 repeat	PF07714;PF08238	N	N	#N/A	N	N	N	Y	Y		#N/A	#N/A	EXX55525.1		OG0000000	N	N
RIR_0941700	0	6	13	Motif:Expression	g2858.t1	g2858.t1	GBC22399	calmodulin-dependent protein kinase	N	Protein tyrosine kinase;Sel1 repeat	PF07714;PF08238	N	N	#N/A	N	N	N	Y	Y		#N/A	#N/A	#N/A		OG0000000	N	N
RIR_0932600	5	7	10	Homology:Motif:Expression	g2767.t1	g2767.t1	GBC22302	calmodulin-dependent protein kinase	N	Protein tyrosine kinase;Sel1 repeat	PF07714;PF08238	N	N	#N/A	N	N	N	Y	Y		#N/A	#N/A	EXX77290.1		OG0000000	N	N
RIR_0932500	0	5	11	Motif:Expression	g2766.t1	g2766.t1	GBC22301	calmodulin-dependent protein kinase	N	Protein tyrosine kinase;Sel1 repeat	PF07714;PF08238	N	N	#N/A	N	N	N	Y	Y		#N/A	#N/A	EXX77289.1		OG0000000	N	N
RIR_0931200	0	7	30	Motif:Expression	g2753.t1	g2753.t1	GBC22285	sel1 repeat domain-containing protein	N	Protein tyrosine kinase;Sel1 repeat	PF07714;PF08238	N	N	#N/A	N	N	N	Y	Y		jgi|Rhiir2_1|1551917|fgenesh1_kg.45_#_768_#_TRINITY_DN10977_c6_g1_i1	jgi|Gloin1|142322|CE42310_500	EXX76683.1		OG0000000	N	N
RIR_0925500	0	6	3	Motif:Expression	g2696.t1	g2696.t1	GBC22202	calmodulin-dependent protein kinase	N	Protein tyrosine kinase;Sel1 repeat	PF07714;PF08238	N	N	#N/A	N	N	N	Y	Y		jgi|Rhiir2_1|1871741|estExt_Genemark1.C_450030	#N/A	#N/A		OG0000000	N	N
RIR_0925400	0	6	1	Motif:Expression	g2695.t1	g2695.t1	GBC22201	calmodulin-dependent protein kinase	N	Protein tyrosine kinase;Sel1 repeat	PF07714;PF08238	N	N	#N/A	N	N	N	Y	Y		#N/A	#N/A	#N/A		OG0000000	N	N
RIR_0924500	10	7	16	Homology:Motif:Expression	g2686.t1	g2686.t1	GBC22190	calmodulin-dependent protein kinase	N	Protein tyrosine kinase;Sel1 repeat	PF07714;PF08238	N	N	#N/A	N	N	N	Y	Y		jgi|Rhiir2_1|1871736|estExt_Genemark1.C_450020	#N/A	#N/A		OG0000000	N	N
RIR_0924200	0	7	3	Motif:Expression	g2683.t1	g2683.t1	GBC22187	calmodulin-dependent protein kinase	N	Protein tyrosine kinase;Sel1 repeat	PF07714;PF08238	N	N	#N/A	N	N	N	Y	Y		jgi|Rhiir2_1|1768366|gm1.7252_g	#N/A	#N/A		OG0000000	N	N
RIR_0924100	0	5	29	Motif:Expression	g2682.t1	g2682.t1	GBC22186	calmodulin-dependent protein kinase	N	Protein tyrosine kinase;Sel1 repeat	PF07714;PF08238	N	N	#N/A	N	N	N	Y	Y		#N/A	jgi|Gloin1|5454|gm1.5454_g	EXX65640.1		OG0000000	N	N
RIR_0924000	0	5	27	Motif:Expression	g2681.t1	g2681.t1	GBC22185	calmodulin-dependent protein kinase	N	Protein tyrosine kinase;Sel1 repeat	PF07714;PF08238	N	N	#N/A	N	N	N	Y	Y		jgi|Rhiir2_1|1551226|fgenesh1_kg.45_#_77_#_MblContig3690	jgi|Gloin1|240622|CE140610_207	EXX65641.1		OG0000000	N	N
RIR_0923900	0	5	20	Motif:Expression	g2680.t1	g2680.t1	GBC22183	Sterile alpha motif and leucine zipper	N	Protein tyrosine kinase;Sel1 repeat	PF07714;PF08238	N	N	#N/A	N	N	N	Y	Y		jgi|Rhiir2_1|1768363|gm1.7249_g	jgi|Gloin1|20785|gm1.20785_g	EXX65642.1		OG0000000	N	N
RIR_0923700	0	5	27	Motif:Expression	g2678.t1	g2678.t1	GBC22180	calmodulin-dependent protein kinase	N	Protein tyrosine kinase;Sel1 repeat	PF07714;PF08238	N	N	#N/A	N	N	N	Y	Y		jgi|Rhiir2_1|1551186|fgenesh1_kg.45_#_37_#_MblContig3023	#N/A	#N/A		OG0000000	N	N
RIR_0923600	0	7	6	Motif:Expression	g2677.t1	g2677.t1	GBC22179	calmodulin-dependent protein kinase	N	Protein tyrosine kinase;Sel1 repeat	PF07714;PF08238	N	N	#N/A	N	N	N	Y	Y		#N/A	#N/A	EXX77607.1		OG0000000	N	N
RIR_0923500	0	4	5	Motif:Expression	g2676.t1	g2676.t1	GBC22178	calmodulin-dependent protein kinase	N	Protein tyrosine kinase;Sel1 repeat	PF07714;PF08238	N	N	#N/A	N	N	N	Y	Y		jgi|Rhiir2_1|1837804|estExt_fgenesh1_pg.C_450006	#N/A	EXX77608.1		OG0000000	N	N
RIR_0923400	5	7	0	Homology:Motif	g2675.t1	g2675.t1	GBC22177	calmodulin-dependent protein kinase	N	Protein tyrosine kinase;Sel1 repeat	PF07714;PF08238	N	N	#N/A	N	N	N	Y	Y		jgi|Rhiir2_1|1768358|gm1.7244_g	#N/A	EXX64377.1		OG0000000	N	N
RIR_0923200	0	7	14	Motif:Expression	g2673.t1	g2673.t1	GBC22174	calmodulin-dependent protein kinase	N	Protein tyrosine kinase;Sel1 repeat	PF07714;PF08238	N	N	#N/A	N	N	N	Y	Y		#N/A	jgi|Gloin1|7293|gm1.7293_g	EXX63265.1		OG0000000	N	N
RIR_0921900	0	6	2	Motif:Expression	g2660.t1	g2660.t1	GBC22155	calmodulin-dependent protein kinase	N	Protein tyrosine kinase;Sel1 repeat	PF07714;PF08238	N	N	#N/A	N	N	N	Y	Y		jgi|Rhiir2_1|1881282|estExt_Genemark1.C_2380028	#N/A	EXX50424.1		OG0000000	N	N
RIR_0921800	48	9	18	Homology:Motif:Expression	g2659.t1	g2659.t1	GBC22154	calmodulin-dependent protein kinase	N	Protein tyrosine kinase;Sel1 repeat	PF07714;PF08238	N	N	#N/A	N	N	N	Y	Y		jgi|Rhiir2_1|1862333|estExt_Genewise1.C_2380023	#N/A	EXX50423.1		OG0000000	N	N
RIR_0921600	0	7	12	Motif:Expression	g2657.t1	g2657.t1	GBC22150	calmodulin-dependent protein kinase	N	Protein tyrosine kinase;Sel1 repeat	PF07714;PF08238	N	N	#N/A	N	N	N	Y	Y		jgi|Rhiir2_1|1881280|estExt_Genemark1.C_2380025	#N/A	EXX50421.1		OG0000000	N	N
RIR_0921300	0	7	11	Motif:Expression	g2654.t1	g2654.t1	GBC22147	calmodulin-dependent protein kinase	N	Protein tyrosine kinase;Sel1 repeat	PF07714;PF08238	N	N	#N/A	N	N	N	Y	Y		#N/A	#N/A	EXX50418.1		OG0000000	N	N
RIR_0921200	0	7	17	Motif:Expression	g2653.t1	g2653.t1	GBC22146	calmodulin-dependent protein kinase	N	Protein tyrosine kinase;Sel1 repeat	PF07714;PF08238	N	N	#N/A	N	N	N	Y	Y		#N/A	#N/A	EXX50417.1		OG0000000	N	N
RIR_0921000	7	6	0	Homology:Motif	g2651.t1	g2651.t1	GBC22141	calmodulin-dependent protein kinase	N	Protein tyrosine kinase;Sel1 repeat	PF07714;PF08238	N	N	#N/A	N	N	N	Y	Y		jgi|Rhiir2_1|1881274|estExt_Genemark1.C_2380018	#N/A	EXX66399.1		OG0000000	N	N
RIR_0920100	37	7	21	Homology:Motif:Expression	g2642.t1	g2642.t1	GBC22126	calmodulin-dependent protein kinase	N	Protein tyrosine kinase;Sel1 repeat	PF07714;PF08238	N	N	#N/A	N	N	N	Y	Y		jgi|Rhiir2_1|1845256|estExt_fgenesh1_pg.C_2380005	jgi|Gloin1|790|gm1.790_g	EXX72240.1		OG0000000	N	N
RIR_0919900	0	7	1	Motif:Expression	g2640.t1	g2640.t1	GBC22124	calmodulin-dependent protein kinase	N	Protein tyrosine kinase;Sel1 repeat	PF07714;PF08238	N	N	#N/A	N	N	N	Y	Y		jgi|Rhiir2_1|1881266|estExt_Genemark1.C_2380007	#N/A	EXX57408.1		OG0000000	N	N
RIR_0919700	0	6	1	Motif:Expression	g2638.t1	g2638.t1	GBC22121	calmodulin-dependent protein kinase	N	Protein tyrosine kinase;Sel1 repeat	PF07714;PF08238	N	N	#N/A	N	N	N	Y	Y		jgi|Rhiir2_1|1761085|estExt_Genewise1Plus.C_8870003	#N/A	EXX57405.1		OG0000000	N	N
RIR_0919000	71	7	17	Homology:Motif:Expression	g2631.t1	g2631.t1	GBC22113	calmodulin-dependent protein kinase	N	Protein tyrosine kinase;Sel1 repeat	PF07714;PF08238	N	N	#N/A	N	N	N	Y	Y		jgi|Rhiir2_1|1787291|gm1.26177_g	#N/A	EXX71188.1		OG0000000	N	N
RIR_0918900	0	6	21	Motif:Expression	g2630.t1	g2630.t1	GBC22112	calmodulin-dependent protein kinase	N	Protein tyrosine kinase;Sel1 repeat	PF07714;PF08238	N	N	#N/A	N	N	N	Y	Y		jgi|Rhiir2_1|1883981|estExt_Genemark1.C_3660003	#N/A	EXX71187.1		OG0000000	N	N
RIR_0918500	14	6	11	Homology:Motif:Expression	g2626.t1	g2626.t1	GBC22107	calmodulin-dependent protein kinase	N	Protein tyrosine kinase;Sel1 repeat	PF07714;PF08238	N	N	#N/A	N	N	N	Y	Y		#N/A	#N/A	EXX71353.1		OG0000000	N	N
RIR_0918300	0	7	25	Motif:Expression	g2624.t1	g2624.t1	GBC22104	calmodulin-dependent protein kinase	N	Protein tyrosine kinase;Sel1 repeat	PF07714;PF08238	N	N	#N/A	N	N	N	Y	Y		jgi|Rhiir2_1|1787299|gm1.26185_g	jgi|Gloin1|17480|gm1.17480_g	EXX77909.1		OG0000000	N	N
RIR_0918200	0	6	1	Motif:Expression	g2623.t1	g2623.t1	GBC22102	calmodulin-dependent protein kinase	N	Protein tyrosine kinase;Sel1 repeat	PF07714;PF08238	N	N	#N/A	N	N	N	Y	Y		#N/A	#N/A	#N/A		OG0000000	N	N
RIR_0917900	35	8	7	Homology:Motif:Expression	g2620.t1	g2620.t1	GBC22098	calmodulin-dependent protein kinase	N	Protein tyrosine kinase;Sel1 repeat	PF07714;PF08238	N	N	#N/A	N	N	N	Y	Y		jgi|Rhiir2_1|1883988|estExt_Genemark1.C_3660016	#N/A	#N/A		OG0000000	N	N
RIR_0917800	0	7	0	Motif	g2619.t1	g2619.t1	GBC22097	calmodulin-dependent protein kinase	N	Protein tyrosine kinase;Sel1 repeat	PF07714;PF08238	N	N	#N/A	N	N	N	Y	Y		jgi|Rhiir2_1|1847344|estExt_fgenesh1_pg.C_3660010	#N/A	#N/A		OG0000000	N	N
RIR_0915100	0	7	14	Motif:Expression	g2592.t1	g2592.t1	GBC22065	calmodulin-dependent protein kinase	N	Protein tyrosine kinase;Sel1 repeat	PF07714;PF08238	N	N	#N/A	N	N	N	Y	Y		jgi|Rhiir2_1|1878359|estExt_Genemark1.C_1540003	#N/A	#N/A		OG0000000	N	N
RIR_0914600	81	11	0	Homology:Motif	g2587.t1	g2587.t1	GBC22057	calmodulin-dependent protein kinase	N	Protein tyrosine kinase;Sel1 repeat	PF07714;PF08238	N	N	#N/A	N	N	N	Y	Y		#N/A	#N/A	EXX50457.1		OG0000000	N	N
RIR_0914500	24	8	26	Homology:Motif:Expression	g2586.t1	g2586.t1	GBC22056	calmodulin-dependent protein kinase	N	Protein tyrosine kinase;Sel1 repeat	PF07714;PF08238	N	N	#N/A	N	N	N	Y	Y		jgi|Rhiir2_1|1754040|estExt_Genewise1Plus.C_1540013	jgi|Gloin1|179984|CE79972_162	EXX50458.1		OG0000000	N	N
RIR_0914200	0	7	1	Motif:Expression	g2583.t1	g2583.t1	GBC22053	calmodulin-dependent protein kinase	N	Protein tyrosine kinase;Sel1 repeat	PF07714;PF08238	N	N	#N/A	N	N	N	Y	Y		jgi|Rhiir2_1|1778338|gm1.17224_g	jgi|Gloin1|10131|gm1.10131_g	EXX67283.1		OG0000000	N	N
RIR_0914100	0	7	11	Motif:Expression	g2582.t1	g2582.t1	GBC22051	calmodulin-dependent protein kinase	N	Protein tyrosine kinase;Sel1 repeat	PF07714;PF08238	N	N	#N/A	N	N	N	Y	Y		jgi|Rhiir2_1|1878366|estExt_Genemark1.C_1540012	jgi|Gloin1|22779|gm1.22779_g	EXX67282.1		OG0000000	N	N
RIR_0913500	0	7	0	Motif	g2576.t1	g2576.t1	GBC22043	calmodulin-dependent protein kinase	N	Protein tyrosine kinase;Sel1 repeat	PF07714;PF08238	N	N	#N/A	N	N	N	Y	Y		jgi|Rhiir2_1|1778346|gm1.17232_g	#N/A	EXX50569.1		OG0000000	N	N
RIR_0913300	7	7	16	Homology:Motif:Expression	g2574.t1	g2574.t1	GBC22041	calmodulin-dependent protein kinase	N	Protein tyrosine kinase;Sel1 repeat	PF07714;PF08238	N	N	#N/A	Y	Y	Y	Y	Y		jgi|Rhiir2_1|1843002|estExt_fgenesh1_pg.C_1540015	#N/A	#N/A		OG0000000	N	N
RIR_0913200	7	7	2	Homology:Motif:Expression	g2573.t1	g2573.t1	GBC22040	calmodulin-dependent protein kinase	N	Protein tyrosine kinase;Sel1 repeat	PF07714;PF08238	N	N	#N/A	N	N	N	Y	Y		jgi|Rhiir2_1|1778349|gm1.17235_g	#N/A	#N/A		OG0000000	N	N
RIR_0913100	5	7	13	Homology:Motif:Expression	g2572.t1	g2572.t1	GBC22038	calmodulin-dependent protein kinase	N	Protein tyrosine kinase;Sel1 repeat	PF07714;PF08238	N	N	#N/A	N	N	N	Y	Y		jgi|Rhiir2_1|1859797|estExt_Genewise1.C_1540036	#N/A	EXX50181.1		OG0000000	N	N
RIR_0913000	0	7	15	Motif:Expression	g2571.t1	g2571.t1	GBC22037	calmodulin-dependent protein kinase	N	Protein tyrosine kinase;Sel1 repeat	PF07714;PF08238	N	N	#N/A	N	N	N	Y	Y		jgi|Rhiir2_1|1843005|estExt_fgenesh1_pg.C_1540018	#N/A	EXX50180.1		OG0000000	N	N
RIR_0912600	0	6	8	Motif:Expression	g2567.t1	g2567.t1	GBC22032	calmodulin-dependent protein kinase	N	Protein tyrosine kinase;Sel1 repeat	PF07714;PF08238	N	N	#N/A	N	N	N	Y	Y		#N/A	#N/A	EXX60026.1		OG0000000	N	N
RIR_0911600	0	6	10	Motif:Expression	g2557.t1	g2557.t1	GBC22017	calmodulin-dependent protein kinase	N	Protein tyrosine kinase;Sel1 repeat	PF07714;PF08238	N	N	#N/A	N	N	N	Y	Y		#N/A	#N/A	EXX54337.1		OG0000000	N	N
RIR_0911100	0	6	18	Motif:Expression	g2552.t1	g2552.t1	GBC22010	calmodulin-dependent protein kinase	N	Protein tyrosine kinase;Sel1 repeat	PF07714;PF08238	N	N	#N/A	N	N	N	Y	Y		jgi|Rhiir2_1|1878389|estExt_Genemark1.C_1540043	jgi|Gloin1|177201|CE77189_153	EXX72277.1		OG0000000	N	N
RIR_0910800	0	6	0	Motif	g2549.t1	g2549.t1	GBC22007	calmodulin-dependent protein kinase	N	Protein tyrosine kinase;Sel1 repeat	PF07714;PF08238	N	N	#N/A	N	N	N	Y	Y		jgi|Rhiir2_1|1878391|estExt_Genemark1.C_1540046	#N/A	EXX64222.1		OG0000000	N	N
RIR_0910700	38	6	15	Homology:Motif:Expression	g2548.t1	g2548.t1	GBC22006	calmodulin-dependent protein kinase	N	Protein tyrosine kinase;Sel1 repeat	PF07714;PF08238	N	N	#N/A	N	N	N	Y	Y		jgi|Rhiir2_1|1638132|fgenesh1_kg.154_#_371_#_MblContig4275	jgi|Gloin1|328241|MIX10022_133_100	EXX64221.1		OG0000000	N	N
RIR_0910300	86	11	10	Homology:Motif:Expression	g2544.t1	g2544.t1	GBC22002	calmodulin-dependent protein kinase	N	Protein tyrosine kinase;Sel1 repeat	PF07714;PF08238	N	N	#N/A	N	N	N	Y	Y		jgi|Rhiir2_1|1878394|estExt_Genemark1.C_1540051	#N/A	EXX61358.1		OG0000000	N	N
RIR_0909200	0	7	6	Motif:Expression	g2533.t1	g2533.t1	GBC21990	calmodulin-dependent protein kinase	N	Protein tyrosine kinase;Sel1 repeat	PF07714;PF08238	N	N	#N/A	N	N	N	Y	Y		#N/A	#N/A	EXX61791.1		OG0000000	N	N
RIR_0909100	0	7	0	Motif	g2532.t1	g2532.t1	GBC21989	Sterile alpha motif and leucine zipper	N	Protein tyrosine kinase;Sel1 repeat	PF07714;PF08238	N	N	#N/A	N	N	N	Y	Y		jgi|Rhiir2_1|1778384|gm1.17270_g	#N/A	EXX61790.1		OG0000000	N	N
RIR_0908500	89	12	12	Homology:Motif:Expression	g2526.t1	g2526.t1	GBC21982	calmodulin-dependent protein kinase	N	Protein tyrosine kinase;Sel1 repeat	PF07714;PF08238	N	N	#N/A	N	N	N	Y	Y		jgi|Rhiir2_1|1780648|gm1.19534_g	#N/A	EXX73886.1		OG0000000	N	N
RIR_0908400	0	7	22	Motif:Expression	g2525.t1	g2525.t1	GBC21979	calmodulin-dependent protein kinase	N	Protein tyrosine kinase;Sel1 repeat	PF07714;PF08238	N	N	#N/A	N	N	N	Y	Y		jgi|Rhiir2_1|1780647|gm1.19533_g	#N/A	EXX62836.1		OG0000000	N	N
RIR_0908200	0	7	0	Motif	g2523.t1	g2523.t1	GBC21975	calmodulin-dependent protein kinase	N	Protein tyrosine kinase;Sel1 repeat	PF07714;PF08238	N	N	#N/A	N	N	N	Y	Y		#N/A	#N/A	#N/A		OG0000000	N	N
RIR_0908000	6	7	0	Homology:Motif	g2521.t1	g2521.t1	GBC21973	calmodulin-dependent protein kinase	N	Protein tyrosine kinase;Sel1 repeat	PF07714;PF08238	N	N	#N/A	N	N	N	Y	Y		jgi|Rhiir2_1|1780642|gm1.19528_g	#N/A	#N/A		OG0000000	N	N
RIR_0907900	0	7	4	Motif:Expression	g2520.t1	g2520.t1	GBC21972	calmodulin-dependent protein kinase	N	Protein tyrosine kinase;Sel1 repeat	PF07714;PF08238	N	N	#N/A	N	N	N	Y	Y		jgi|Rhiir2_1|1657472|fgenesh1_kg.192_#_268_#_MblContig6659	#N/A	EXX50443.1		OG0000000	N	N
RIR_0907800	15	7	17	Homology:Motif:Expression	g2519.t1	g2519.t1	GBC21971	calmodulin-dependent protein kinase	N	Protein tyrosine kinase;Sel1 repeat	PF07714;PF08238	N	N	#N/A	N	N	N	Y	Y		jgi|Rhiir2_1|1780640|gm1.19526_g	jgi|Gloin1|64444|e_gw1.923.4.1	EXX50442.1		OG0000000	N	N
RIR_0907600	71	12	17	Homology:Motif:Expression	g2517.t1	g2517.t1	GBC21969	calmodulin-dependent protein kinase	N	Protein tyrosine kinase;Sel1 repeat	PF07714;PF08238	N	N	#N/A	N	N	N	Y	Y		jgi|Rhiir2_1|1755528|estExt_Genewise1Plus.C_1920032	#N/A	#N/A		OG0000000	N	N
RIR_0907500	0	4	2	Motif:Expression	g2516.t1	g2516.t1	GBC21968	calmodulin-dependent protein kinase	N	Protein tyrosine kinase;Sel1 repeat	PF07714;PF08238	N	N	#N/A	N	N	N	Y	Y		#N/A	#N/A	#N/A		OG0000000	N	N
RIR_0906600	95	13	1	Homology:Motif:Expression	g2507.t1	g2507.t1	GBC21956	SEL1 protein	N	Protein tyrosine kinase;Sel1 repeat	PF07714;PF08238	N	N	#N/A	N	N	N	Y	Y		jgi|Rhiir2_1|1879909|estExt_Genemark1.C_1920024	#N/A	EXX68629.1		OG0000000	N	N
RIR_0905800	35	8	11	Homology:Motif:Expression	g2499.t1	g2499.t1	GBC21947	calmodulin-dependent protein kinase	N	Protein tyrosine kinase;Sel1 repeat	PF07714;PF08238	N	N	#N/A	N	N	N	Y	Y		#N/A	jgi|Gloin1|321592|MIX3373_89_100	EXX62070.1		OG0000000	N	N
RIR_0905700	6	8	27	Homology:Motif:Expression	g2498.t1	g2498.t1	GBC21945	calmodulin-dependent protein kinase	N	Protein tyrosine kinase;Sel1 repeat	PF07714;PF08238	N	N	#N/A	N	N	N	Y	Y		jgi|Rhiir2_1|1657304|fgenesh1_kg.192_#_100_#_TRINITY_DN862_c0_g2_i1	#N/A	EXX62069.1		OG0000000	N	N
RIR_0905600	73	10	0	Homology:Motif	g2497.t1	g2497.t1	GBC21944	calmodulin-dependent protein kinase	N	Protein tyrosine kinase;Sel1 repeat	PF07714;PF08238	N	N	#N/A	N	N	N	Y	Y		jgi|Rhiir2_1|1780616|gm1.19502_g	#N/A	#N/A		OG0000000	N	N
RIR_0905200	0	4	12	Motif:Expression	g2493.t1	g2493.t1	GBC21940	calmodulin-dependent protein kinase	N	Protein tyrosine kinase;Sel1 repeat	PF07714;PF08238	N	N	#N/A	N	N	N	Y	Y		jgi|Rhiir2_1|1780612|gm1.19498_g	#N/A	EXX72394.1		OG0000000	N	N
RIR_0905100	68	16	7	Homology:Motif:Expression	g2492.t1	g2492.t1	GBC21938	SEL1 protein	N	Protein tyrosine kinase;Sel1 repeat	PF07714;PF08238	N	N	#N/A	N	N	N	Y	Y		#N/A	#N/A	EXX61762.1		OG0000000	N	N
RIR_0904900	79	12	0	Homology:Motif	g2490.t1	g2490.t1	GBC21935	calmodulin-dependent protein kinase	N	Protein tyrosine kinase;Sel1 repeat	PF07714;PF08238	N	N	#N/A	N	N	N	Y	Y		#N/A	#N/A	EXX61759.1		OG0000000	N	N
RIR_0904700	118	8	0	Homology:Motif	g2488.t1	g2488.t1	GBC21932	sel1 repeat domain-containing protein	N	Protein tyrosine kinase;Sel1 repeat	PF07714;PF08238	N	N	#N/A	N	N	N	Y	Y		#N/A	#N/A	#N/A		OG0000000	N	N
RIR_0904400	0	6	29	Motif:Expression	g2485.t1	g2485.t1	GBC21929	calmodulin-dependent protein kinase	N	Protein tyrosine kinase;Sel1 repeat	PF07714;PF08238	N	N	#N/A	N	N	N	Y	Y		jgi|Rhiir2_1|1657206|fgenesh1_kg.192_#_2_#_MblContig1719	jgi|Gloin1|7224|gm1.7224_g	#N/A		OG0000000	N	N
RIR_0898300	184	35	0	Homology:Motif	g9881.t1	g9881.t1	GBC21857	serine/threonine protein kinase	N	Protein tyrosine kinase;Sel1 repeat	PF07714;PF08238	N	N	#N/A	N	N	N	Y	Y		#N/A	#N/A	EXX67939.1		OG0000000	N	N
RIR_0859200	216	39	8	Homology:Motif:Expression	g9490.t1	g9490.t1	GBC21359	chitin synthase regulatory factor chr2	N	Protein tyrosine kinase;Sel1 repeat	PF07714;PF08238	N	N	#N/A	N	N	N	Y	Y		jgi|Rhiir2_1|1782886|gm1.21772_g	#N/A	EXX59262.1		OG0000000	N	N
RIR_0820400	73	12	0	Homology:Motif	g10986.t1	g10986.t1	GBC20900	calmodulin-dependent protein kinase	N	Protein tyrosine kinase;Sel1 repeat	PF07714;PF08238	N	N	#N/A	N	N	N	Y	Y		#N/A	#N/A	EXX57230.1		OG0000000	N	N
RIR_0820200	80	19	2	Homology:Motif:Expression	g10984.t1	g10984.t1	GBC20896	SEL1 protein	N	Protein tyrosine kinase;Sel1 repeat	PF07714;PF08238	N	N	#N/A	N	N	N	Y	Y		#N/A	jgi|Gloin1|78858|e_gw1.18852.11.1	EXX57234.1		OG0000000	N	N
RIR_0820100	78	16	1	Homology:Motif:Expression	g10983.t1	g10983.t1	GBC20895	SEL1 protein	N	Protein tyrosine kinase;Sel1 repeat	PF07714;PF08238	N	N	#N/A	N	N	N	Y	Y		#N/A	jgi|Gloin1|331022|MIX12803_22_100	EXX57235.1		OG0000000	N	N
RIR_0820000	48	8	1	Homology:Motif:Expression	g10982.t1	g10982.t1	GBC20894	calmodulin-dependent protein kinase	N	Protein tyrosine kinase;Sel1 repeat	PF07714;PF08238	N	N	#N/A	N	N	N	Y	Y		jgi|Rhiir2_1|1786699|gm1.25585_g	#N/A	EXX57236.1		OG0000000	N	N
RIR_0819800	0	6	0	Motif	g10980.t1	g10980.t1	GBC20889	calmodulin-dependent protein kinase	N	Protein tyrosine kinase;Sel1 repeat	PF07714;PF08238	N	N	#N/A	N	N	N	Y	Y		jgi|Rhiir2_1|1786701|gm1.25587_g	#N/A	EXX57231.1		OG0000000	N	N
RIR_0819700	49	8	1	Homology:Motif:Expression	g10979.t1	g10979.t1	GBC20888	calmodulin-dependent protein kinase	N	Protein tyrosine kinase;Sel1 repeat	PF07714;PF08238	N	N	#N/A	N	N	N	Y	Y		jgi|Rhiir2_1|1786703|gm1.25589_g	#N/A	EXX52205.1		OG0000000	N	N
RIR_0819300	0	6	19	Motif:Expression	g10975.t1	g10975.t1	GBC20882	calmodulin-dependent protein kinase	N	Protein tyrosine kinase;Sel1 repeat	PF07714;PF08238	N	N	#N/A	N	N	N	Y	Y		jgi|Rhiir2_1|1883621|estExt_Genemark1.C_3440019	jgi|Gloin1|347178|fgenesh1_kg.19522_#_1_#_ACTTGA_L001_R1_(paired)_contig_7212	#N/A		OG0000000	N	N
RIR_0819000	0	6	1	Motif:Expression	g10972.t1	g10972.t1	GBC20879	calmodulin-dependent protein kinase	N	Protein tyrosine kinase;Sel1 repeat	PF07714;PF08238	N	N	#N/A	N	N	N	Y	Y		#N/A	#N/A	EXX65206.1		OG0000000	N	N
RIR_0818400	0	6	0	Motif	g10966.t1	g10966.t1	GBC20871	calmodulin-dependent protein kinase	N	Protein tyrosine kinase;Sel1 repeat	PF07714;PF08238	N	N	#N/A	N	N	N	Y	Y		#N/A	#N/A	#N/A		OG0000000	N	N
RIR_0818300	0	7	10	Motif:Expression	g10965.t1	g10965.t1	GBC20870	calmodulin-dependent protein kinase	N	Protein tyrosine kinase;Sel1 repeat	PF07714;PF08238	N	N	#N/A	N	N	N	Y	Y		jgi|Rhiir2_1|1776513|gm1.15399_g	#N/A	EXX67414.1		OG0000000	N	N
RIR_0818200	82	13	5	Homology:Motif:Expression	g10964.t1	g10964.t1	GBC20869	calmodulin-dependent protein kinase	N	Protein tyrosine kinase;Sel1 repeat	PF07714;PF08238	N	N	#N/A	N	N	N	Y	Y		jgi|Rhiir2_1|1752926|estExt_Genewise1Plus.C_1290004	#N/A	EXX55602.1		OG0000000	N	N
RIR_0816800	241	3	28	Homology:Motif:Expression	g10950.t1	g10950.t1	GBC20852	serine/threonine protein kinase	N	Protein tyrosine kinase;Sel1 repeat	PF07714;PF08238	N	N	#N/A	N	N	N	Y	Y		jgi|Rhiir2_1|1479689|fgenesh1_pg.129_#_16	jgi|Gloin1|16016|gm1.16016_g	EXX59422.1		OG0000000	N	N
RIR_0816300	139	23	0	Homology:Motif	g10945.t1	g10945.t1	GBC20846	SEL1 protein	N	Protein tyrosine kinase;Sel1 repeat	PF07714;PF08238	N	N	#N/A	N	N	N	Y	Y		#N/A	#N/A	EXX54343.1		OG0000000	N	N
RIR_0816200	96	11	2	Homology:Motif:Expression	g10944.t1	g10944.t1	GBC20845	calmodulin-dependent protein kinase	N	Protein tyrosine kinase;Sel1 repeat	PF07714;PF08238	N	N	#N/A	N	N	N	Y	Y		#N/A	#N/A	EXX54344.1		OG0000000	N	N
RIR_0815800	192	27	0	Homology:Motif	g10940.t1	g10940.t1	GBC20840	SEL1 protein	N	Protein tyrosine kinase;Sel1 repeat	PF07714;PF08238	N	N	#N/A	N	N	N	Y	Y		jgi|Rhiir2_1|1877217|estExt_Genemark1.C_1290026	#N/A	#N/A		OG0000000	N	N
RIR_0815600	61	4	0	Homology:Motif	g10938.t1	g10938.t1	GBC20838	sel1 repeat domain-containing protein	N	Protein tyrosine kinase;Sel1 repeat	PF07714;PF08238	N	N	#N/A	N	N	N	Y	Y		#N/A	#N/A	#N/A		OG0000000	N	N
RIR_0815500	0	4	24	Motif:Expression	g10937.t1	g10937.t1	GBC20837	calmodulin-dependent protein kinase	N	Protein tyrosine kinase;Sel1 repeat	PF07714;PF08238	N	N	#N/A	N	N	N	Y	Y		jgi|Rhiir2_1|1776540|gm1.15426_g	#N/A	EXX67730.1		OG0000000	N	N
RIR_0815300	101	11	0	Homology:Motif	g10935.t1	g10935.t1	GBC20835	calmodulin-dependent protein kinase	N	Protein tyrosine kinase;Sel1 repeat	PF07714;PF08238	N	N	#N/A	N	N	N	Y	Y		jgi|Rhiir2_1|1776544|gm1.15430_g	#N/A	EXX75061.1		OG0000000	N	N
RIR_0815200	0	6	22	Motif:Expression	g10934.t1	g10934.t1	GBC20834	calmodulin-dependent protein kinase	N	Protein tyrosine kinase;Sel1 repeat	PF07714;PF08238	N	N	#N/A	N	N	N	Y	Y		jgi|Rhiir2_1|1622537|fgenesh1_kg.129_#_260_#_TRINITY_DN11364_c4_g2_i1	#N/A	EXX75060.1		OG0000000	N	N
RIR_0815100	58	10	27	Homology:Motif:Expression	g10933.t1	g10933.t1	GBC20833	calmodulin-dependent protein kinase	N	Protein tyrosine kinase;Sel1 repeat	PF07714;PF08238	N	N	#N/A	N	N	N	Y	Y		jgi|Rhiir2_1|1877224|estExt_Genemark1.C_1290036	jgi|Gloin1|342894|fgenesh1_kg.11828_#_1_#_ACTTGA_L001_R1_(paired)_contig_8568	EXX75059.1		OG0000000	N	N
RIR_0814900	0	7	28	Motif:Expression	g10931.t1	g10931.t1	GBC20831	calmodulin-dependent protein kinase	N	Protein tyrosine kinase;Sel1 repeat	PF07714;PF08238	N	N	#N/A	N	N	N	Y	Y		jgi|Rhiir2_1|1622577|fgenesh1_kg.129_#_300_#_step3_rep_c1357	#N/A	EXX75057.1		OG0000000	N	N
RIR_0814800	0	4	28	Motif:Expression	g10930.t1	g10930.t1	GBC20830	calmodulin-dependent protein kinase	N	Protein tyrosine kinase;Sel1 repeat	PF07714;PF08238	N	N	#N/A	N	N	N	Y	Y		jgi|Rhiir2_1|1776549|gm1.15435_g	#N/A	EXX75056.1		OG0000000	N	N
RIR_0814600	121	11	32	Homology:Motif:Expression	g10928.t1	g10928.t1	GBC20828	calmodulin-dependent protein kinase	N	Protein tyrosine kinase;Sel1 repeat	PF07714;PF08238	N	N	#N/A	N	N	N	Y	Y		jgi|Rhiir2_1|1622621|fgenesh1_kg.129_#_344_#_TRINITY_DN11565_c5_g5_i2	jgi|Gloin1|156415|CE56403_591	EXX57651.1		OG0000000	N	N
RIR_0814000	98	11	1	Homology:Motif:Expression	g10922.t1	g10922.t1	GBC20819	calmodulin-dependent protein kinase	N	Protein tyrosine kinase;Sel1 repeat	PF07714;PF08238	N	N	#N/A	N	N	N	Y	Y		#N/A	#N/A	EXX58943.1		OG0000000	N	N
RIR_0813000	112	8	9	Homology:Motif:Expression	g10912.t1	g10912.t1	GBC20806	calmodulin-dependent protein kinase	N	Protein tyrosine kinase;Sel1 repeat	PF07714;PF08238	N	N	#N/A	N	N	N	Y	Y		jgi|Rhiir2_1|1752960|estExt_Genewise1Plus.C_1290069	#N/A	EXX61960.1		OG0000000	N	N
RIR_0812900	123	9	23	Homology:Motif:Expression	g10911.t1	g10911.t1	GBC20805	calmodulin-dependent protein kinase	N	Protein tyrosine kinase;Sel1 repeat	PF07714;PF08238	N	N	#N/A	N	N	N	Y	Y		jgi|Rhiir2_1|1858733|estExt_Genewise1.C_1290073	jgi|Gloin1|246091|CE146079_180	EXX61958.1		OG0000000	N	N
RIR_0811600	114	23	1	Homology:Motif:Expression	g10898.t1	g10898.t1	GBC20787	calmodulin-dependent protein kinase	N	Protein tyrosine kinase;Sel1 repeat	PF07714;PF08238	N	N	#N/A	N	N	N	Y	Y		jgi|Rhiir2_1|149098|CE149097_1189	#N/A	EXX57746.1		OG0000000	N	N
RIR_0810500	117	7	0	Homology:Motif	g10887.t1	g10887.t1	GBC20776	sel1 repeat domain-containing protein	N	Protein tyrosine kinase;Sel1 repeat	PF07714;PF08238	N	N	#N/A	N	N	N	Y	Y		#N/A	#N/A	#N/A		OG0000000	N	N
RIR_0810100	80	9	16	Homology:Motif:Expression	g10883.t1	g10883.t1	GBC20770	calmodulin-dependent protein kinase	N	Protein tyrosine kinase;Sel1 repeat	PF07714;PF08238	N	N	#N/A	N	N	Y	Y	Y		jgi|Rhiir2_1|551811|CE551810_1505	#N/A	EXX63134.1		OG0000000	N	N
RIR_0810000	0	3	33	Motif:Expression	g10882.t1	g10882.t1	GBC20769	sel1 repeat domain-containing protein	N	Protein tyrosine kinase;Sel1 repeat	PF07714;PF08238	N	N	#N/A	N	N	N	Y	Y		jgi|Rhiir2_1|1784011|gm1.22897_g	jgi|Gloin1|2309|gm1.2309_g	EXX63133.1		OG0000000	N	N
RIR_0809900	0	6	1	Motif:Expression	g10881.t1	g10881.t1	GBC20767	sterile alpha motif and leucine zipper	N	Protein tyrosine kinase;Sel1 repeat	PF07714;PF08238	N	N	#N/A	N	N	N	Y	Y		#N/A	#N/A	EXX63132.1		OG0000000	N	N
RIR_0809100	8	8	0	Homology:Motif	g10873.t1	g10873.t1	GBC20759	calmodulin-dependent protein kinase	N	Protein tyrosine kinase;Sel1 repeat	PF07714;PF08238	N	N	#N/A	N	N	N	Y	Y		jgi|Rhiir2_1|1784019|gm1.22905_g	#N/A	EXX60061.1		OG0000000	N	N
RIR_0809000	0	7	4	Motif:Expression	g10872.t1	g10872.t1	GBC20758	calmodulin-dependent protein kinase	N	Protein tyrosine kinase;Sel1 repeat	PF07714;PF08238	N	N	#N/A	N	N	N	Y	Y		#N/A	#N/A	EXX60063.1		OG0000000	N	N
RIR_0804500	22	7	1	Homology:Motif:Expression	g10827.t1	g10827.t1	GBC20705	calmodulin-dependent protein kinase	N	Protein tyrosine kinase;Sel1 repeat	PF07714;PF08238	N	N	#N/A	N	N	N	Y	Y		jgi|Rhiir2_1|462891|CE462890_987	jgi|Gloin1|151929|CE51917_32	#N/A		OG0000000	N	N
RIR_0802200	64	11	2	Homology:Motif:Expression	g10804.t1	g10804.t1	GBC20674	SEL1 protein	N	Protein tyrosine kinase;Sel1 repeat	PF07714;PF08238	N	N	#N/A	N	N	N	Y	Y		jgi|Rhiir2_1|1781745|gm1.20631_g	#N/A	EXX76220.1		OG0000000	N	N
RIR_0801700	0	6	30	Motif:Expression	g10799.t1	g10799.t1	GBC20666	calmodulin-dependent protein kinase	N	Protein tyrosine kinase;Sel1 repeat	PF07714;PF08238	N	N	#N/A	N	N	N	Y	Y		#N/A	#N/A	#N/A		OG0000000	N	N
RIR_0801600	0	7	18	Motif:Expression	g10798.t1	g10798.t1	GBC20665	calmodulin-dependent protein kinase	N	Protein tyrosine kinase;Sel1 repeat	PF07714;PF08238	N	N	#N/A	N	N	N	Y	Y		jgi|Rhiir2_1|1781739|gm1.20625_g	jgi|Gloin1|327507|MIX9288_32_100	EXX50268.1		OG0000000	N	N
RIR_0801200	86	11	2	Homology:Motif:Expression	g10794.t1	g10794.t1	GBC20659	calmodulin-dependent protein kinase	N	Protein tyrosine kinase;Sel1 repeat	PF07714;PF08238	N	N	#N/A	N	N	N	Y	Y		#N/A	#N/A	EXX75411.1		OG0000000	N	N
RIR_0801100	121	21	0	Homology:Motif	g10793.t1	g10793.t1	GBC20658	calmodulin-dependent protein kinase	N	Protein tyrosine kinase;Sel1 repeat	PF07714;PF08238	N	N	#N/A	N	N	N	Y	Y		#N/A	#N/A	EXX54660.1		OG0000000	N	N
RIR_0800100	0	6	2	Motif:Expression	g10783.t1	g10783.t1	GBC20643	calmodulin-dependent protein kinase	N	Protein tyrosine kinase;Sel1 repeat	PF07714;PF08238	N	N	#N/A	N	N	N	Y	Y		#N/A	#N/A	EXX50158.1		OG0000000	N	N
RIR_0800000	0	6	22	Motif:Expression	g10782.t1	g10782.t1	GBC20642	calmodulin-dependent protein kinase	N	Protein tyrosine kinase;Sel1 repeat	PF07714;PF08238	N	N	#N/A	N	N	N	Y	Y		jgi|Rhiir2_1|1880593|estExt_Genemark1.C_2140011	jgi|Gloin1|22685|gm1.22685_g	EXX50155.1		OG0000000	N	N
RIR_0796000	16	7	16	Homology:Motif:Expression	g10742.t1	g10742.t1	GBC20596	calmodulin-dependent protein kinase	N	Protein tyrosine kinase;Sel1 repeat	PF07714;PF08238	N	N	#N/A	N	N	N	Y	Y		#N/A	#N/A	EXX64383.1		OG0000000	N	N
RIR_0794100	0	7	27	Motif:Expression	g10723.t1	g10723.t1	GBC20576	calmodulin-dependent protein kinase	N	Protein tyrosine kinase;Sel1 repeat	PF07714;PF08238	N	N	#N/A	N	N	N	Y	Y		jgi|Rhiir2_1|1877748|estExt_Genemark1.C_1400023	#N/A	EXX72687.1		OG0000000	N	N
RIR_0788100	0	7	19	Motif:Expression	g10663.t1	g10663.t1	GBC20506	calmodulin-dependent protein kinase	N	Protein tyrosine kinase;Sel1 repeat	PF07714;PF08238	N	N	#N/A	N	N	N	Y	Y		jgi|Rhiir2_1|1745157|estExt_Genewise1Plus.C_140098	#N/A	EXX54376.1		OG0000000	N	N
RIR_0787800	243	31	1	Homology:Motif:Expression	g10660.t1	g10660.t1	GBC20501	serine/threonine protein kinase	N	Protein tyrosine kinase;Sel1 repeat	PF07714;PF08238	N	N	#N/A	N	N	N	Y	Y		#N/A	#N/A	EXX54372.1		OG0000000	N	N
RIR_0786900	0	7	20	Motif:Expression	g10651.t1	g10651.t1	GBC20491	calmodulin-dependent protein kinase	N	Protein tyrosine kinase;Sel1 repeat	PF07714;PF08238	N	N	#N/A	N	N	N	Y	Y		jgi|Rhiir2_1|1763929|gm1.2815_g	#N/A	EXX54385.1		OG0000000	N	N
RIR_0786600	233	46	1	Homology:Motif:Expression	g10648.t1	g10648.t1	GBC20487	sel1 repeat-containing protein	N	Protein tyrosine kinase;Sel1 repeat	PF07714;PF08238	N	N	#N/A	N	N	N	Y	Y		#N/A	#N/A	#N/A		OG0000000	N	N
RIR_0785600	6	7	9	Homology:Motif:Expression	g10638.t1	g10638.t1	GBC20476	calmodulin-dependent protein kinase	N	Protein tyrosine kinase;Sel1 repeat	PF07714;PF08238	N	N	#N/A	N	N	N	Y	Y		jgi|Rhiir2_1|1763917|gm1.2803_g	#N/A	EXX62696.1		OG0000000	N	N
RIR_0779900	18	7	1	Homology:Motif:Expression	g10581.t1	g10581.t1	GBC20408	calmodulin-dependent protein kinase	N	Protein tyrosine kinase;Sel1 repeat	PF07714;PF08238	N	N	#N/A	N	N	N	Y	Y		#N/A	#N/A	EXX74750.1		OG0000000	N	N
RIR_0779800	17	7	1	Homology:Motif:Expression	g10580.t1	g10580.t1	GBC20407	calmodulin-dependent protein kinase	N	Protein tyrosine kinase;Sel1 repeat	PF07714;PF08238	N	N	#N/A	N	N	N	Y	Y		#N/A	jgi|Gloin1|15491|gm1.15491_g	EXX74749.1		OG0000000	N	N
RIR_0779600	72	10	11	Homology:Motif:Expression	g10578.t1	g10578.t1	GBC20405	calmodulin-dependent protein kinase	N	Protein tyrosine kinase;Sel1 repeat	PF07714;PF08238	N	N	#N/A	N	N	N	Y	Y		jgi|Rhiir2_1|1855639|estExt_Genewise1.C_760025	#N/A	EXX74747.1		OG0000000	N	N
RIR_0777600	0	7	11	Motif:Expression	g10558.t1	g10558.t1	GBC20381	calmodulin-dependent protein kinase	N	Protein tyrosine kinase;Sel1 repeat	PF07714;PF08238	N	N	#N/A	N	N	N	Y	Y		jgi|Rhiir2_1|1873932|estExt_Genemark1.C_760039	jgi|Gloin1|9492|gm1.9492_g	EXX76878.1		OG0000000	N	N
RIR_0777100	16	6	8	Homology:Motif:Expression	g10553.t1	g10553.t1	GBC20375	calmodulin-dependent protein kinase	N	Protein tyrosine kinase;Sel1 repeat	PF07714;PF08238	N	N	#N/A	N	N	N	Y	Y		#N/A	#N/A	EXX61951.1		OG0000000	N	N
RIR_0776600	0	7	0	Motif	g10548.t1	g10548.t1	GBC20367	calmodulin-dependent protein kinase	N	Protein tyrosine kinase;Sel1 repeat	PF07714;PF08238	N	N	#N/A	N	N	N	Y	Y		jgi|Rhiir2_1|1873937|estExt_Genemark1.C_760052	#N/A	#N/A		OG0000000	N	N
RIR_0773600	160	28	9	Homology:Motif:Expression	g10518.t1	g10518.t1	GBC20333	serine/threonine protein kinase	N	Protein tyrosine kinase;Sel1 repeat	PF07714;PF08238	N	N	#N/A	N	N	N	Y	Y		#N/A	jgi|Gloin1|8329|gm1.8329_g	EXX64264.1		OG0000000	N	N
RIR_0772900	0	7	20	Motif:Expression	g10511.t1	g10511.t1	GBC20326	calmodulin-dependent protein kinase	N	Protein tyrosine kinase;Sel1 repeat	PF07714;PF08238	N	N	#N/A	N	N	N	Y	Y		jgi|Rhiir2_1|1771849|gm1.10735_g	#N/A	EXX55071.1		OG0000000	N	N
RIR_0744700	65	6	33	Homology:Motif:Expression	g6106.t1	g6106.t1	GBC19987	serine/threonine protein kinase	N	Protein tyrosine kinase;Sel1 repeat	PF07714;PF08238	N	N	#N/A	N	N	N	Y	Y		jgi|Rhiir2_1|426830|CE426829_10511	jgi|Gloin1|27101|gm1.27101_g	EXX79809.1		OG0000000	N	N
RIR_0705800	111	19	0	Homology:Motif	g32110.t1	g32110.t1	GBC19508	SEL1 protein	N	Protein tyrosine kinase;Sel1 repeat	PF07714;PF08238	N	N	#N/A	N	N	N	Y	Y		jgi|Rhiir2_1|1769099|gm1.7985_g	#N/A	EXX54991.1		OG0000000	N	N
RIR_0702100	0	7	18	Motif:Expression	g32073.t1	g32073.t1	GBC19456	calmodulin-dependent protein kinase	N	Protein tyrosine kinase;Sel1 repeat	PF07714;PF08238	N	N	#N/A	N	N	N	Y	Y		#N/A	#N/A	EXX57134.1		OG0000000	N	N
RIR_0693300	13	9	10	Homology:Motif:Expression	g31985.t1	g31985.t1	GBC19339	sel1 repeat-containing protein	N	Protein tyrosine kinase;Sel1 repeat	PF07714;PF08238	N	N	#N/A	N	N	N	Y	Y		#N/A	jgi|Gloin1|17242|gm1.17242_g	EXX61972.1		OG0000000	N	N
RIR_0693000	1	5	1	Homology:Motif:Expression	g31982.t1	g31982.t1	GBC19335	serine/threonine/tyrosine protein kinase rad53	N	Protein tyrosine kinase;Sel1 repeat	PF07714;PF08238	N	N	#N/A	N	N	N	Y	Y		jgi|Rhiir2_1|1487398|fgenesh1_pg.417_#_10	jgi|Gloin1|8553|gm1.8553_g	#N/A		OG0000000	N	N
RIR_0691400	0	4	21	Motif:Expression	g31966.t1	g31966.t1	GBC19315	serine/threonine/tyrosine protein kinase rad53	N	Protein tyrosine kinase;Sel1 repeat	PF07714;PF08238	N	N	#N/A	N	N	N	Y	Y		jgi|Rhiir2_1|1752920|estExt_Genewise1Plus.C_1280041	jgi|Gloin1|4607|gm1.4607_g	EXX67442.1		OG0000000	N	N
RIR_0689700	0	5	8	Motif:Expression	g31949.t1	g31949.t1	GBC19291	serine/threonine/tyrosine protein kinase rad53	N	Protein tyrosine kinase;Sel1 repeat	PF07714;PF08238	N	N	#N/A	N	N	N	Y	Y		#N/A	#N/A	#N/A		OG0000000	N	N
RIR_0655500	327	52	0	Homology:Motif	g31003.t1	g31003.t1	GBC18877	sel1 repeat-containing protein	N	Protein tyrosine kinase;Sel1 repeat	PF07714;PF08238	N	N	#N/A	N	N	N	Y	Y		#N/A	#N/A	EXX74384.1		OG0000000	N	N
RIR_0612500	123	8	20	Homology:Motif:Expression	g13178.t1	g13178.t1	GBC18343	serine/threonine protein kinase	N	Protein tyrosine kinase;Sel1 repeat	PF07714;PF08238	N	N	#N/A	N	N	N	Y	Y		jgi|Rhiir2_1|1526440|fgenesh1_kg.24_#_815_#_MblContig550	jgi|Gloin1|8205|gm1.8205_g	EXX54984.1		OG0000000	N	N
RIR_0593500	225	42	1	Homology:Motif:Expression	g5587.t1	g5587.t1	GBC18102	sel1 repeat-containing protein	N	Protein tyrosine kinase;Sel1 repeat	PF07714;PF08238	N	N	#N/A	N	N	N	Y	Y		#N/A	jgi|Gloin1|336112|fgenesh1_kg.2885_#_1_#_remain_c25717	#N/A		OG0000000	N	N
RIR_0553600	5	7	1	Homology:Motif:Expression	g34286.t1	g34286.t1	GBC17633	calmodulin-dependent protein kinase	N	Protein tyrosine kinase;Sel1 repeat	PF07714;PF08238	N	N	#N/A	N	N	N	Y	Y		jgi|Rhiir2_1|1769276|gm1.8162_g	#N/A	EXX76915.1		OG0000000	N	N
RIR_0523800	56	13	23	Homology:Motif:Expression	g29677.t1	g29677.t1	GBC17274	SEL1 protein	N	Protein tyrosine kinase;Sel1 repeat	PF07714;PF08238	N	N	#N/A	N	N	N	Y	Y		jgi|Rhiir2_1|1748808|estExt_Genewise1Plus.C_610069	jgi|Gloin1|234584|CE134572_254	EXX68420.1		OG0000000	N	N
RIR_0523700	152	25	23	Homology:Motif:Expression	g29676.t1	g29676.t1	GBC17272	SEL1 protein	N	Protein tyrosine kinase;Sel1 repeat	PF07714;PF08238	N	N	#N/A	N	N	N	Y	Y		#N/A	jgi|Gloin1|4668|gm1.4668_g	EXX68421.1		OG0000000	N	N
RIR_0522600	112	18	8	Homology:Motif:Expression	g29665.t1	g29665.t1	GBC17256	SEL1 protein	N	Protein tyrosine kinase;Sel1 repeat	PF07714;PF08238	N	N	#N/A	N	N	N	Y	Y		jgi|Rhiir2_1|1452847|e_gw1.61.69.1	jgi|Gloin1|25955|gm1.25955_g	EXX67476.1		OG0000000	N	N
RIR_0522200	140	28	0	Homology:Motif	g29661.t1	g29661.t1	GBC17249	sel1 repeat domain-containing protein	N	Protein tyrosine kinase;Sel1 repeat	PF07714;PF08238	N	N	#N/A	N	N	N	Y	Y		#N/A	jgi|Gloin1|8152|gm1.8152_g	EXX64103.1		OG0000000	N	N
RIR_0482000	105	12	1	Homology:Motif:Expression	g29259.t1	g29259.t1	GBC16770	sel1 domain-containing protein	N	Protein tyrosine kinase;Sel1 repeat	PF07714;PF08238	N	N	#N/A	N	N	N	Y	Y		jgi|Rhiir2_1|1764562|gm1.3448_g	#N/A	EXX76760.1		OG0000000	N	N
RIR_0474400	218	39	0	Homology:Motif	g29183.t1	g29183.t1	GBC16662	sel1 repeat domain-containing protein	N	Protein tyrosine kinase;Sel1 repeat	PF07714;PF08238	N	N	#N/A	N	N	N	Y	Y		#N/A	#N/A	#N/A		OG0000000	N	N
RIR_0468700	69	11	0	Homology:Motif	g29126.t1	g29126.t1	GBC16581	SEL1 protein	N	Protein tyrosine kinase;Sel1 repeat	PF07714;PF08238	N	N	#N/A	N	N	N	Y	Y		#N/A	#N/A	EXX77715.1		OG0000000	N	N
RIR_0440300	243	3	33	Homology:Motif:Expression	g27059.t1	g27059.t1	GBC16171	serine/threonine protein kinase	N	Protein tyrosine kinase;Sel1 repeat	PF07714;PF08238	N	N	#N/A	N	N	N	Y	Y		jgi|Rhiir2_1|1484703|fgenesh1_pg.268_#_14	#N/A	EXX76483.1		OG0000000	N	N
RIR_0378000	116	22	3	Homology:Motif:Expression	g21111.t1	g21111.t1	GBC15410	SEL1 protein	N	Protein tyrosine kinase;Sel1 repeat	PF07714;PF08238	N	N	#N/A	N	N	N	Y	Y		#N/A	#N/A	EXX68985.1		OG0000000	N	N
RIR_0327800	111	15	1	Homology:Motif:Expression	g26046.t1	g26046.t1	GBC14801	SEL1 protein	N	Protein tyrosine kinase;Sel1 repeat	PF07714;PF08238	N	N	#N/A	N	N	N	Y	Y		#N/A	#N/A	EXX56432.1		OG0000000	N	N
RIR_0320700	269	33	1	Homology:Motif:Expression	g25975.t1	g25975.t1	GBC14711	serine/threonine protein kinase	N	Protein tyrosine kinase;Sel1 repeat	PF07714;PF08238	N	N	#N/A	N	N	N	Y	Y		#N/A	#N/A	EXX55977.1		OG0000000	N	N
RIR_0310700	181	39	1	Homology:Motif:Expression	g25875.t1	g25875.t1	GBC14587	sel1 repeat-containing protein	N	Protein tyrosine kinase;Sel1 repeat	PF07714;PF08238	N	N	#N/A	N	N	N	Y	Y		#N/A	#N/A	EXX53602.1		OG0000000	N	N
RIR_0283500	66	10	25	Homology:Motif:Expression	g20216.t1	g20216.t1	GBC14265	SEL1 protein	N	Protein tyrosine kinase;Sel1 repeat	PF07714;PF08238	N	N	#N/A	N	N	N	Y	Y		#N/A	jgi|Gloin1|132714|CE32702_180	EXX72209.1		OG0000000	N	N
RIR_0281500	93	4	0	Homology:Motif	g20196.t1	g20196.t1	GBC14240	sel1 repeat domain-containing protein	N	Protein tyrosine kinase;Sel1 repeat	PF07714;PF08238	N	N	#N/A	N	N	N	Y	Y		#N/A	#N/A	EXX63784.1		OG0000000	N	N
RIR_0279800	0	5	4	Motif:Expression	g20179.t1	g20179.t1	GBC14218	sterile alpha motif and leucine zipper	N	Protein tyrosine kinase;Sel1 repeat	PF07714;PF08238	N	N	#N/A	N	N	N	Y	Y		#N/A	#N/A	EXX66379.1		OG0000000	N	N
RIR_0265400	109	16	0	Homology:Motif	g34828.t1	g34828.t1	GBC14047	SEL1 protein	N	Protein tyrosine kinase;Sel1 repeat	PF07714;PF08238	N	N	#N/A	N	N	N	Y	Y		jgi|Rhiir2_1|1814148|MIX21709_14_21	#N/A	#N/A		OG0000000	N	N
RIR_0262400	202	28	24	Homology:Motif:Expression	g34798.t1	g34798.t1	GBC14009	calmodulin-dependent protein kinase	N	Protein tyrosine kinase;Sel1 repeat	PF07714;PF08238	N	N	#N/A	N	N	N	Y	Y		#N/A	jgi|Gloin1|225133|CE125121_372	EXX60798.1		OG0000000	N	N
RIR_0260300	0	5	0	Motif	g34777.t1	g34777.t1	GBC13975	serine/threonine protein kinase	N	Protein tyrosine kinase;Sel1 repeat	PF07714;PF08238	N	N	#N/A	N	N	N	Y	Y		#N/A	#N/A	#N/A		OG0000000	N	N
RIR_0258600	156	24	0	Homology:Motif	g34760.t1	g34760.t1	GBC13955	sel1 repeat protein	N	Protein tyrosine kinase;Sel1 repeat	PF07714;PF08238	N	N	#N/A	N	N	N	Y	Y		jgi|Rhiir2_1|1145418|CE1145417_383	#N/A	#N/A		OG0000000	N	N
RIR_0258300	32	10	12	Homology:Motif:Expression	g34757.t1	g34757.t1	GBC13951	chitin synthase regulatory factor chr2	N	Protein tyrosine kinase;Sel1 repeat	PF07714;PF08238	N	N	#N/A	N	N	N	Y	Y		#N/A	#N/A	EXX59377.1		OG0000000	N	N
RIR_0258200	0	3	0	Motif	g34756.t1	g34756.t1	GBC13948	serine/threonine protein kinase	N	Protein tyrosine kinase;Sel1 repeat	PF07714;PF08238	N	N	#N/A	N	N	N	Y	Y		#N/A	jgi|Gloin1|5412|gm1.5412_g	EXX59378.1		OG0000000	N	N
RIR_0253600	50	9	23	Homology:Motif:Expression	g34710.t1	g34710.t1	GBC13887	sel1 repeat-containing protein	N	Protein tyrosine kinase;Sel1 repeat	PF07714;PF08238	N	N	#N/A	N	N	Y	Y	Y		jgi|Rhiir2_1|1733465|fgenesh1_kg.568_#_26_#_ACTTGA_L001_R1_(paired)_contig_6092	jgi|Gloin1|25116|gm1.25116_g	EXX61148.1		OG0000000	N	N
RIR_0235500	52	9	9	Homology:Motif:Expression	g34576.t1	g34576.t1	GBC13668	calmodulin-dependent protein kinase	N	Protein tyrosine kinase;Sel1 repeat	PF07714;PF08238	N	N	#N/A	N	N	N	Y	Y		jgi|Rhiir2_1|1773571|gm1.12457_g	jgi|Gloin1|21970|gm1.21970_g	EXX50209.1		OG0000000	N	N
RIR_0211300	159	3	30	Homology:Motif:Expression	g13794.t1	g13794.t1	GBC13380	serine/threonine protein kinase	N	Protein tyrosine kinase;Sel1 repeat	PF07714;PF08238	N	N	#N/A	N	N	N	Y	Y		jgi|Rhiir2_1|539459|CE539458_19590	jgi|Gloin1|346650|fgenesh1_kg.18343_#_1_#_ACTTGA_L001_R1_(paired)_contig_1076	EXX70242.1		OG0000000	N	N
RIR_0197000	70	12	8	Homology:Motif:Expression	g16846.t1	g16846.t1	GBC13199	sel1 repeat domain-containing protein	N	Protein tyrosine kinase;Sel1 repeat	PF07714;PF08238	N	N	#N/A	N	N	N	Y	Y		jgi|Rhiir2_1|1706043|fgenesh1_kg.353_#_26_#_TRINITY_DN10511_c13_g2_i4	jgi|Gloin1|50573|gw1.21655.1.1	EXX65048.1		OG0000000	N	N
RIR_0055900	106	8	9	Homology:Motif:Expression	g23017.t1	g23017.t1	GBC11525	calmodulin-dependent protein kinase	N	Protein tyrosine kinase;Sel1 repeat	PF07714;PF08238	N	N	#N/A	N	N	N	Y	Y		jgi|Rhiir2_1|471940|CE471939_2151	#N/A	EXX62523.1		OG0000000	N	N
RIR_0052900	215	30	2	Homology:Motif:Expression	g22987.t1	g22987.t1	GBC11491	calmodulin-dependent protein kinase	N	Protein tyrosine kinase;Sel1 repeat	PF07714;PF08238	N	N	#N/A	N	N	N	Y	Y		jgi|Rhiir2_1|1845808|estExt_fgenesh1_pg.C_2620018	#N/A	EXX57306.1		OG0000000	N	N
RIR_0027900	205	27	1	Homology:Motif:Expression	g22737.t1	g22737.t1	GBC11187	cobalamin biosynthesis protein cobt	N	Protein tyrosine kinase;Sel1 repeat	PF07714;PF08238	N	N	#N/A	N	N	N	Y	Y		jgi|Rhiir2_1|617213|CE617212_2696	#N/A	EXX57311.1		OG0000000	N	N
RIR_2453900	315	5	33	Homology:Motif:Expression	g18121.t1	g18121.t1	GBC41070	serine/threonine/tyrosine protein kinase rad53	N	Protein tyrosine kinase;Sel1 repeat;Conserved region of unknown function on GLTSCR protein	PF07714;PF08238;PF15249	N	N	#N/A	N	N	N	N	N		jgi|Rhiir2_1|1685665|fgenesh1_kg.264_#_527_#_TRINITY_DN5951_c0_g1_i2	jgi|Gloin1|94365|fgenesh1_pg.16317_#_1	EXX66130.1		OG0000000	N	N
RIR_3525700	111	6	1	Homology:Motif:Expression	g32923.t1	g32923.t1	GBC54192	sel1 repeat domain-containing protein	N	Sel1 repeat	PF08238	N	N	#N/A	N	N	N	Y	Y		#N/A	#N/A	EXX63844.1		OG0000000	N	N
RIR_3426700	275	16	0	Homology:Motif	g2474.t1	g2474.t1	GBC53011	SEL1 protein	N	Sel1 repeat	PF08238	N	N	#N/A	N	N	N	Y	Y		jgi|Rhiir2_1|1874682|estExt_Genemark1.C_870090	#N/A	EXX53755.1		OG0000000	N	N
RIR_3424200	140	7	0	Homology:Motif	g2449.t1	g2449.t1	GBC52979	sel1 repeat domain-containing protein	N	Sel1 repeat	PF08238	N	N	#N/A	N	N	N	Y	Y		#N/A	#N/A	EXX73632.1		OG0000000	N	N
RIR_3424100	142	11	0	Homology:Motif	g2448.t1	g2448.t1	GBC52978	SEL1 protein	N	Sel1 repeat	PF08238	N	N	#N/A	N	N	N	Y	Y		#N/A	#N/A	EXX73631.1		OG0000000	N	N
RIR_3422500	374	16	8	Homology:Motif:Expression	g2432.t1	g2432.t1	GBC52961	SEL1 protein	N	Sel1 repeat	PF08238	N	N	#N/A	N	N	N	Y	Y		#N/A	jgi|Gloin1|3252|gm1.3252_g	EXX63093.1		OG0000000	N	N
RIR_3419700	494	27	1	Homology:Motif:Expression	g2404.t1	g2404.t1	GBC52922	SEL1 protein	N	Sel1 repeat	PF08238	N	N	#N/A	N	N	N	Y	Y		#N/A	jgi|Gloin1|7413|gm1.7413_g	EXX50480.1		OG0000000	N	N
RIR_3419300	281	18	1	Homology:Motif:Expression	g2400.t1	g2400.t1	GBC52916	SEL1 protein	N	Sel1 repeat	PF08238	N	N	#N/A	N	N	N	Y	Y		#N/A	jgi|Gloin1|21969|gm1.21969_g	EXX67676.1		OG0000000	N	N
RIR_3419100	281	16	4	Homology:Motif:Expression	g2398.t1	g2398.t1	GBC52913	SEL1 protein	N	Sel1 repeat	PF08238	N	N	#N/A	N	N	N	Y	Y		#N/A	#N/A	EXX67673.1		OG0000000	N	N
RIR_3414600	385	26	3	Homology:Motif:Expression	g2353.t1	g2353.t1	GBC52859	SEL1 protein	N	Sel1 repeat	PF08238	N	N	#N/A	N	N	N	Y	Y		#N/A	jgi|Gloin1|21941|gm1.21941_g	EXX50139.1		OG0000000	N	N
RIR_3414400	191	4	0	Homology:Motif	g2351.t1	g2351.t1	GBC52855	sel1 domain-containing protein	N	Sel1 repeat	PF08238	N	N	#N/A	N	N	N	Y	Y		#N/A	#N/A	EXX50136.1		OG0000000	N	N
RIR_3413800	409	25	0	Homology:Motif	g2345.t1	g2345.t1	GBC52848	SEL1 protein	N	Sel1 repeat	PF08238	N	N	#N/A	N	N	N	Y	Y		jgi|Rhiir2_1|1779760|gm1.18646_g	#N/A	EXX60536.1		OG0000000	N	N
RIR_3413000	268	16	4	Homology:Motif:Expression	g2337.t1	g2337.t1	GBC52839	SEL1 protein	N	Sel1 repeat	PF08238	N	N	#N/A	N	N	N	Y	Y		#N/A	jgi|Gloin1|29010|gm1.29010_g	EXX52543.1		OG0000000	N	N
RIR_3412900	272	16	10	Homology:Motif:Expression	g2336.t1	g2336.t1	GBC52837	SEL1 protein	N	Sel1 repeat	PF08238	N	N	#N/A	N	N	N	Y	Y		#N/A	jgi|Gloin1|29774|gm1.29774_g	EXX63532.1		OG0000000	N	N
RIR_3412700	383	27	0	Homology:Motif	g2334.t1	g2334.t1	GBC52835	SEL1 protein	N	Sel1 repeat	PF08238	N	N	#N/A	N	N	N	Y	Y		#N/A	jgi|Gloin1|14773|gm1.14773_g	#N/A		OG0000000	N	N
RIR_3408700	469	27	2	Homology:Motif:Expression	g2294.t1	g2294.t1	GBC52785	sel1 repeat domain-containing protein	N	Sel1 repeat	PF08238	N	N	#N/A	N	N	N	Y	Y		#N/A	jgi|Gloin1|27773|gm1.27773_g	EXX67832.1		OG0000000	N	N
RIR_3408500	558	39	1	Homology:Motif:Expression	g2292.t1	g2292.t1	GBC52781	sel1 repeat domain-containing protein	N	Sel1 repeat	PF08238	N	N	#N/A	N	N	N	Y	Y		#N/A	jgi|Gloin1|8312|gm1.8312_g	EXX63426.1		OG0000000	N	N
RIR_3408400	131	9	3	Homology:Motif:Expression	g2291.t1	g2291.t1	GBC52780	sel1 repeat-containing protein	N	Sel1 repeat	PF08238	N	N	#N/A	N	N	N	Y	Y		#N/A	#N/A	EXX72192.1		OG0000000	N	N
RIR_3408000	397	17	8	Homology:Motif:Expression	g2287.t1	g2287.t1	GBC52776	SEL1 protein	N	Sel1 repeat	PF08238	N	N	#N/A	N	N	N	Y	Y		#N/A	jgi|Gloin1|3183|gm1.3183_g	EXX72188.1		OG0000000	N	N
RIR_3407000	335	18	17	Homology:Motif:Expression	g2277.t1	g2277.t1	GBC52765	SEL1 protein	N	Sel1 repeat	PF08238	N	N	#N/A	N	N	N	Y	Y		#N/A	jgi|Gloin1|225183|CE125171_152	EXX52199.1		OG0000000	N	N
RIR_3404800	213	9	32	Homology:Motif:Expression	g2255.t1	g2255.t1	GBC52742	SEL1 protein	N	Sel1 repeat	PF08238	N	N	#N/A	N	N	N	Y	Y		#N/A	jgi|Gloin1|2589|gm1.2589_g	#N/A		OG0000000	N	N
RIR_3404600	290	13	0	Homology:Motif	g2253.t1	g2253.t1	GBC52740	SEL1 protein	N	Sel1 repeat	PF08238	N	N	#N/A	N	N	N	Y	Y		#N/A	#N/A	EXX52316.1		OG0000000	N	N
RIR_3404500	357	16	1	Homology:Motif:Expression	g2252.t1	g2252.t1	GBC52739	SEL1 protein	N	Sel1 repeat	PF08238	N	N	#N/A	N	N	N	Y	Y		#N/A	#N/A	EXX52317.1		OG0000000	N	N
RIR_3404200	210	10	6	Homology:Motif:Expression	g2249.t1	g2249.t1	GBC52736	SEL1 protein	N	Sel1 repeat	PF08238	N	N	#N/A	N	N	N	Y	Y		#N/A	#N/A	EXX52320.1		OG0000000	N	N
RIR_3404100	404	20	0	Homology:Motif	g2248.t1	g2248.t1	GBC52735	SEL1 protein	N	Sel1 repeat	PF08238	N	N	#N/A	N	N	N	Y	Y		#N/A	jgi|Gloin1|10419|gm1.10419_g	#N/A		OG0000000	N	N
RIR_3404000	382	14	1	Homology:Motif:Expression	g2247.t1	g2247.t1	GBC52734	SEL1 protein	N	Sel1 repeat	PF08238	N	N	#N/A	N	N	N	Y	Y		jgi|Rhiir2_1|1746178|estExt_Genewise1Plus.C_250083	jgi|Gloin1|3184|gm1.3184_g	EXX71291.1		OG0000000	N	N
RIR_3403100	154	3	0	Homology:Motif	g2238.t1	g2238.t1	GBC52723	sel1 repeat domain-containing protein	N	Sel1 repeat	PF08238	N	N	#N/A	N	N	N	Y	Y		#N/A	#N/A	EXX62644.1		OG0000000	N	N
RIR_3398600	239	11	30	Homology:Motif:Expression	g2193.t1	g2193.t1	GBC52671	SEL1 protein	N	Sel1 repeat	PF08238	N	N	#N/A	N	N	N	Y	Y		jgi|Rhiir2_1|1527465|fgenesh1_kg.25_#_789_#_TRINITY_DN11777_c6_g1_i1	jgi|Gloin1|210734|CE110722_150	EXX73690.1		OG0000000	N	N
RIR_3395800	331	18	2	Homology:Motif:Expression	g2165.t1	g2165.t1	GBC52638	SEL1 protein	N	Sel1 repeat	PF08238	N	N	#N/A	N	N	N	Y	Y		#N/A	jgi|Gloin1|3278|gm1.3278_g	EXX55221.1		OG0000000	N	N
RIR_3395000	554	17	5	Homology:Motif:Expression	g2157.t1	g2157.t1	GBC52627	SEL1 protein	N	Sel1 repeat	PF08238	N	N	#N/A	N	N	N	Y	Y		#N/A	#N/A	EXX55217.1		OG0000000	N	N
RIR_3393400	309	14	15	Homology:Motif:Expression	g2141.t1	g2141.t1	GBC52608	SEL1 protein	N	Sel1 repeat	PF08238	N	N	#N/A	N	N	N	Y	Y		#N/A	jgi|Gloin1|323402|MIX5183_22_46	EXX52948.1		OG0000000	N	N
RIR_3392300	116	2	0	Homology:Motif	g2130.t1	g2130.t1	GBC52593	sel1 repeat protein	N	Sel1 repeat	PF08238	N	N	#N/A	N	N	N	Y	Y		#N/A	#N/A	EXX71852.1		OG0000000	N	N
RIR_3387600	304	18	2	Homology:Motif:Expression	g2083.t1	g2083.t1	GBC52540	SEL1 protein	N	Sel1 repeat	PF08238	N	N	#N/A	N	N	N	Y	Y		#N/A	jgi|Gloin1|25976|gm1.25976_g	EXX75112.1		OG0000000	N	N
RIR_3213500	121	5	28	Homology:Motif:Expression	g13447.t1	g13447.t1	GBC50400	sel1 repeat protein	N	Sel1 repeat	PF08238	N	N	#N/A	N	N	N	Y	Y		#N/A	jgi|Gloin1|346257|fgenesh1_kg.17573_#_1_#_ACTTGA_L001_R1_(paired)_contig_16549	EXX51568.1		OG0000000	N	N
RIR_3104200	178	14	23	Homology:Motif:Expression	g18046.t1	g18046.t1	GBC49096	SEL1 protein	N	Sel1 repeat	PF08238	N	N	#N/A	N	N	N	Y	Y		#N/A	jgi|Gloin1|299720|CE199708_150	EXX73044.1		OG0000000	N	N
RIR_3097300	197	11	25	Homology:Motif:Expression	g17977.t1	g17977.t1	GBC49010	SEL1 protein	N	Sel1 repeat	PF08238	N	N	#N/A	N	N	N	Y	Y		#N/A	jgi|Gloin1|15378|gm1.15378_g	EXX61200.1		OG0000000	N	N
RIR_3094100	178	11	1	Homology:Motif:Expression	g17945.t1	g17945.t1	GBC48973	SEL1 protein	N	Sel1 repeat	PF08238	N	N	#N/A	N	N	N	Y	Y		#N/A	jgi|Gloin1|1409|gm1.1409_g	EXX63529.1		OG0000000	N	N
RIR_2985000	137	6	0	Homology:Motif	g6614.t1	g6614.t1	GBC47668	sel1 repeat domain-containing protein	N	Sel1 repeat	PF08238	N	N	#N/A	N	N	N	Y	Y		#N/A	#N/A	EXX66764.1		OG0000000	N	N
RIR_2982900	165	3	4	Homology:Motif:Expression	g6593.t1	g6593.t1	GBC47634	sel1 domain-containing protein repeat-containing	N	Sel1 repeat	PF08238	N	N	#N/A	N	N	N	Y	Y		#N/A	jgi|Gloin1|78247|e_gw1.17745.2.1	EXX60770.1		OG0000000	N	N
RIR_2959500	179	6	1	Homology:Motif:Expression	g24555.t1	g24555.t1	GBC47351	sel1 repeat-containing protein	N	Sel1 repeat	PF08238	N	N	#N/A	N	Y	Y	Y	Y		#N/A	#N/A	EXX71402.1		OG0000000	N	N
RIR_2944300	197	8	1	Homology:Motif:Expression	g24403.t1	g24403.t1	GBC47174	SEL1 protein	N	Sel1 repeat	PF08238	N	N	#N/A	N	N	N	Y	Y		jgi|Rhiir2_1|1803406|MIX10967_76_89	jgi|Gloin1|41209|gw1.10130.1.1	EXX51071.1		OG0000000	N	N
RIR_2942300	484	26	0	Homology:Motif	g24383.t1	g24383.t1	GBC47151	SEL1 protein	N	Sel1 repeat	PF08238	N	N	#N/A	N	N	N	Y	Y		#N/A	jgi|Gloin1|6868|gm1.6868_g	EXX61271.1		OG0000000	N	N
RIR_2932700	173	5	2	Homology:Motif:Expression	g24287.t1	g24287.t1	GBC47032	sel1 repeat protein	N	Sel1 repeat	PF08238	N	N	#N/A	N	N	N	Y	Y		#N/A	#N/A	#N/A		OG0000000	N	N
RIR_2926900	129	7	0	Homology:Motif	g24229.t1	g24229.t1	GBC46962	cobalamin biosynthesis protein cobt	N	Sel1 repeat	PF08238	N	N	#N/A	N	N	N	Y	Y		#N/A	#N/A	EXX68413.1		OG0000000	N	N
RIR_2790500	178	16	0	Homology:Motif	g17326.t1	g17326.t1	GBC45290	SEL1 protein	N	Sel1 repeat	PF08238	N	N	#N/A	N	N	N	Y	Y		#N/A	jgi|Gloin1|11787|gm1.11787_g	EXX64216.1		OG0000000	N	N
RIR_2787700	416	27	1	Homology:Motif:Expression	g17298.t1	g17298.t1	GBC45258	SEL1 protein	N	Sel1 repeat	PF08238	N	N	#N/A	N	N	N	Y	Y		#N/A	#N/A	#N/A		OG0000000	N	N
RIR_2786700	418	25	0	Homology:Motif	g17288.t1	g17288.t1	GBC45244	SEL1 protein	N	Sel1 repeat	PF08238	N	N	#N/A	N	N	N	Y	Y		#N/A	#N/A	EXX55672.1		OG0000000	N	N
RIR_2779100	576	30	0	Homology:Motif	g17212.t1	g17212.t1	GBC45148	sel1 repeat domain-containing protein	N	Sel1 repeat	PF08238	N	N	#N/A	N	N	N	Y	Y		#N/A	#N/A	EXX58385.1		OG0000000	N	N
RIR_2777600	128	5	0	Homology:Motif	g17197.t1	g17197.t1	GBC45129	sel1 domain-containing protein	N	Sel1 repeat	PF08238	N	N	#N/A	N	N	N	Y	Y		#N/A	#N/A	EXX55357.1		OG0000000	N	N
RIR_2771900	354	21	2	Homology:Motif:Expression	g17140.t1	g17140.t1	GBC45053	SEL1 protein	N	Sel1 repeat	PF08238	N	N	#N/A	N	N	N	Y	Y		#N/A	jgi|Gloin1|21774|gm1.21774_g	EXX58879.1		OG0000000	N	N
RIR_2771100	735	40	1	Homology:Motif:Expression	g17132.t1	g17132.t1	GBC45044	sel1 repeat domain-containing protein	N	Sel1 repeat	PF08238	N	N	#N/A	N	N	N	Y	Y		#N/A	#N/A	#N/A		OG0000000	N	N
RIR_2766400	159	6	1	Homology:Motif:Expression	g17085.t1	g17085.t1	GBC44987	sel1 repeat-containing protein	N	Sel1 repeat	PF08238	N	N	#N/A	N	N	N	Y	Y		#N/A	jgi|Gloin1|3664|gm1.3664_g	EXX66638.1		OG0000000	N	N
RIR_2762800	272	15	0	Homology:Motif	g17049.t1	g17049.t1	GBC44942	SEL1 protein	N	Sel1 repeat	PF08238	N	N	#N/A	N	N	N	Y	Y		#N/A	jgi|Gloin1|22763|gm1.22763_g	#N/A		OG0000000	N	N
RIR_2757500	130	11	4	Homology:Motif:Expression	g16996.t1	g16996.t1	GBC44879	sel1 repeat-containing protein	N	Sel1 repeat	PF08238	N	N	#N/A	N	N	N	Y	Y		#N/A	#N/A	EXX54882.1		OG0000000	N	N
RIR_2617400	396	4	32	Homology:Motif:Expression	g35536.t1	g35536.t1	GBC43098	cell cycle inhibitor nif1	N	Sel1 repeat	PF08238	N	N	#N/A	N	N	N	Y	Y		jgi|Rhiir2_1|1866525|estExt_Genewise1.C_6630006	jgi|Gloin1|53336|gw1.22764.6.1	EXX56459.1		OG0000000	N	N
RIR_2605700	190	4	0	Homology:Motif	g3397.t1	g3397.t1	GBC42951	hypothetical protein	N	Sel1 repeat	PF08238	N	N	#N/A	N	N	N	Y	Y		#N/A	#N/A	EXX76839.1		OG0000000	N	N
RIR_2547700	586	5	33	Homology:Motif:Expression	g16107.t1	g16107.t1	GBC42235	protoplast regeneration and killer toxin	N	Sel1 repeat	PF08238	N	N	#N/A	N	N	N	N	N		jgi|Rhiir2_1|1451268|e_gw1.40.74.1	jgi|Gloin1|341737|fgenesh1_kg.10019_#_5_#_ACTTGA_L001_R1_(paired)_contig_2584	#N/A		OG0000000	N	N
RIR_2490100	137	7	32	Homology:Motif:Expression	g15531.t1	g15531.t1	GBC41528	sel1 repeat protein	N	Sel1 repeat	PF08238	N	N	#N/A	N	N	N	Y	Y		jgi|Rhiir2_1|1521125|fgenesh1_kg.20_#_529_#_TRINITY_DN12450_c0_g2_i2	jgi|Gloin1|335186|fgenesh1_kg.1738_#_9_#_ACTTGA_L001_R1_(paired)_contig_8759	EXX53967.1		OG0000000	N	N
RIR_2471100	266	12	0	Homology:Motif	g18294.t1	g18294.t1	GBC41294	sel1 repeat domain-containing protein	N	Sel1 repeat	PF08238	N	N	#N/A	N	N	N	Y	Y		#N/A	#N/A	EXX70554.1		OG0000000	N	N
RIR_2422600	176	4	0	Homology:Motif	g19780.t1	g19780.t1	GBC40696	sel1 domain-containing protein	N	Sel1 repeat	PF08238	N	N	#N/A	N	N	N	Y	Y		#N/A	#N/A	#N/A		OG0000000	N	N
RIR_2420800	363	12	20	Homology:Motif:Expression	g19762.t1	g19762.t1	GBC40676	sel1 repeat domain-containing protein	N	Sel1 repeat	PF08238	N	N	#N/A	N	N	N	Y	Y		#N/A	#N/A	EXX70340.1		OG0000000	N	N
RIR_2407500	125	6	2	Homology:Motif:Expression	g8117.t1	g8117.t1	GBC40514	sel1 repeat domain-containing protein	N	Sel1 repeat	PF08238	N	N	#N/A	N	N	N	Y	Y		#N/A	#N/A	EXX53710.1		OG0000000	N	N
RIR_2313700	201	5	0	Homology:Motif	g7178.t1	g7178.t1	GBC39363	sel1 repeat domain-containing protein	N	Sel1 repeat	PF08238	N	N	#N/A	N	N	Y	Y	Y		#N/A	#N/A	EXX54360.1		OG0000000	N	N
RIR_2264200	163	3	4	Homology:Motif:Expression	g26610.t1	g26610.t1	GBC38785	sel1 repeat domain-containing protein	N	Sel1 repeat	PF08238	N	N	#N/A	N	N	N	Y	Y		#N/A	#N/A	EXX70557.1		OG0000000	N	N
RIR_2251900	182	6	32	Homology:Motif:Expression	g26487.t1	g26487.t1	GBC38627	sel1 repeat domain-containing protein	N	Sel1 repeat	PF08238	N	N	#N/A	N	N	N	Y	Y		#N/A	jgi|Gloin1|44764|gw1.22341.1.1	EXX54005.1		OG0000000	N	N
RIR_2205500	166	9	17	Homology:Motif:Expression	g10010.t1	g10010.t1	GBC38043	SEL1 protein	N	Sel1 repeat	PF08238	N	N	#N/A	N	N	N	Y	Y		#N/A	jgi|Gloin1|64243|e_gw1.687.6.1	EXX56312.1		OG0000000	N	N
RIR_2166500	131	3	0	Homology:Motif	g9069.t1	g9069.t1	GBC37548	cobalamin biosynthesis protein cobt	N	Sel1 repeat	PF08238	N	N	#N/A	N	N	N	Y	Y		#N/A	#N/A	#N/A		OG0000000	N	N
RIR_2138700	125	7	9	Homology:Motif:Expression	g8791.t1	g8791.t1	GBC37185	sel1 repeat domain-containing protein	N	Sel1 repeat	PF08238	N	N	#N/A	N	N	N	Y	Y		jgi|Rhiir2_1|1877707|estExt_Genemark1.C_1390039	#N/A	EXX57355.1		OG0000000	N	N
RIR_2138500	165	7	0	Homology:Motif	g8789.t1	g8789.t1	GBC37180	SEL1 protein	N	Sel1 repeat	PF08238	N	N	#N/A	N	N	N	Y	Y		#N/A	#N/A	EXX60365.1		OG0000000	N	N
RIR_2131600	213	10	26	Homology:Motif:Expression	g8720.t1	g8720.t1	GBC37096	SEL1 protein	N	Sel1 repeat	PF08238	N	N	#N/A	N	N	N	Y	Y		#N/A	#N/A	EXX71089.1		OG0000000	N	N
RIR_2131500	249	9	15	Homology:Motif:Expression	g8719.t1	g8719.t1	GBC37095	SEL1 protein	N	Sel1 repeat	PF08238	N	N	#N/A	N	N	N	Y	Y		#N/A	jgi|Gloin1|51612|gw1.17476.3.1	EXX71088.1		OG0000000	N	N
RIR_2130900	164	8	11	Homology:Motif:Expression	g8713.t1	g8713.t1	GBC37088	sel1 repeat domain-containing protein	N	Sel1 repeat	PF08238	N	N	#N/A	N	N	N	Y	Y		jgi|Rhiir2_1|1754627|estExt_Genewise1Plus.C_1680046	#N/A	EXX57618.1		OG0000000	N	N
RIR_2130800	141	8	3	Homology:Motif:Expression	g8712.t1	g8712.t1	GBC37087	SEL1 protein	N	Sel1 repeat	PF08238	N	N	#N/A	N	N	N	Y	Y		#N/A	#N/A	EXX57619.1		OG0000000	N	N
RIR_2130700	200	8	25	Homology:Motif:Expression	g8711.t1	g8711.t1	GBC37085	sel1 repeat domain-containing protein	N	Sel1 repeat	PF08238	N	N	#N/A	N	N	N	Y	Y		#N/A	jgi|Gloin1|78017|e_gw1.17477.2.1	EXX57621.1		OG0000000	N	N
RIR_2130200	144	7	10	Homology:Motif:Expression	g8706.t1	g8706.t1	GBC37074	sel1 repeat domain-containing protein	N	Sel1 repeat	PF08238	N	N	#N/A	N	N	N	Y	Y		#N/A	#N/A	EXX78285.1		OG0000000	N	N
RIR_2130100	178	9	14	Homology:Motif:Expression	g8705.t1	g8705.t1	GBC37073	SEL1 protein	N	Sel1 repeat	PF08238	N	N	#N/A	N	N	N	Y	Y		jgi|Rhiir2_1|1460286|e_gw1.168.18.1	jgi|Gloin1|65137|e_gw1.1712.4.1	EXX78286.1		OG0000000	N	N
RIR_2130000	114	8	0	Homology:Motif	g8704.t1	g8704.t1	GBC37072	sel1 repeat domain-containing protein	N	Sel1 repeat	PF08238	N	N	#N/A	N	N	N	Y	Y		#N/A	#N/A	EXX78283.1		OG0000000	N	N
RIR_1994400	509	6	32	Homology:Motif:Expression	g31819.t1	g31819.t1	GBC35359	chitin synthase regulator 3	N	Sel1 repeat	PF08238	N	N	#N/A	N	N	N	N	N		jgi|Rhiir2_1|1458402|e_gw1.131.57.1	jgi|Gloin1|349223|fgenesh1_kg.24136_#_3_#_ACTTGA_L001_R1_(paired)_contig_3154	EXX69583.1		OG0000000	N	N
RIR_1872800	662	28	6	Homology:Motif:Expression	g23772.t1	g23772.t1	GBC33896	sel1 repeat domain-containing protein	N	Sel1 repeat	PF08238	N	N	#N/A	N	N	N	Y	Y		#N/A	jgi|Gloin1|323857|MIX5638_63_98	#N/A		OG0000000	N	N
RIR_1872400	331	13	0	Homology:Motif	g23768.t1	g23768.t1	GBC33888	SEL1 protein	N	Sel1 repeat	PF08238	N	N	#N/A	N	N	N	Y	Y		jgi|Rhiir2_1|759385|CE759384_1795	jgi|Gloin1|67279|e_gw1.3724.9.1	EXX68663.1		OG0000000	N	N
RIR_1778600	151	4	11	Homology:Motif:Expression	g276.t1	g276.t1	GBC32742	Sel1 repeat domain-containing protein	N	Sel1 repeat	PF08238	N	N	#N/A	N	N	N	Y	Y		#N/A	#N/A	EXX57545.1		OG0000000	N	N
RIR_1776800	99	4	0	Homology:Motif	g258.t1	g258.t1	GBC32716	Serine/threonine protein kinase	N	Sel1 repeat	PF08238	N	N	#N/A	N	N	N	Y	Y		jgi|Rhiir2_1|1767566|gm1.6452_g	jgi|Gloin1|71236|e_gw1.8051.1.1	EXX52021.1		OG0000000	N	N
RIR_1770800	141	5	4	Homology:Motif:Expression	g198.t1	g198.t1	GBC32629	Sel1 repeat-containing protein	N	Sel1 repeat	PF08238	N	N	#N/A	N	N	N	Y	Y		#N/A	#N/A	#N/A		OG0000000	N	N
RIR_1768000	132	5	3	Homology:Motif:Expression	g170.t1	g170.t1	GBC32589	Sel1 repeat-containing protein	N	Sel1 repeat	PF08238	N	N	#N/A	N	Y	N	Y	Y		jgi|Rhiir2_1|1666809|fgenesh1_kg.215_#_92_#_TRINITY_DN9853_c0_g2_i1	jgi|Gloin1|16864|gm1.16864_g	#N/A		OG0000000	N	N
RIR_1755800	222	7	17	Homology:Motif:Expression	g48.t1	g48.t1	GBC32442	Serine/threonine protein kinase	N	Sel1 repeat	PF08238	N	N	#N/A	N	N	N	Y	Y		#N/A	#N/A	EXX55414.1		OG0000000	N	N
RIR_1755000	358	20	5	Homology:Motif:Expression	g40.t1	g40.t1	GBC32431	SEL1 protein	N	Sel1 repeat	PF08238	N	N	#N/A	N	N	N	Y	Y		#N/A	#N/A	#N/A		OG0000000	N	N
RIR_1717000	189	6	0	Homology:Motif	g4333.t1	g4333.t1	GBC31933	sel1 domain-containing protein	N	Sel1 repeat	PF08238	N	N	#N/A	N	N	N	Y	Y		#N/A	#N/A	EXX68057.1		OG0000000	N	N
RIR_1667900	155	6	0	Homology:Motif	g30467.t1	g30467.t1	GBC31330	SEL1 protein	N	Sel1 repeat	PF08238	N	N	#N/A	N	N	N	Y	Y		#N/A	#N/A	EXX66779.1		OG0000000	N	N
RIR_1640400	17	2	0	Homology:Motif	g30192.t1	g30192.t1	GBC31001	sel1 repeat protein	N	Sel1 repeat	PF08238	N	N	#N/A	N	N	N	Y	Y		jgi|Rhiir2_1|1421852|gw1.27.12.1	jgi|Gloin1|16879|gm1.16879_g	EXX63899.1		OG0000000	N	N
RIR_1633500	122	6	22	Homology:Motif:Expression	g30123.t1	g30123.t1	GBC30906	sel1 repeat domain-containing protein	N	Sel1 repeat	PF08238	N	N	#N/A	N	N	N	Y	Y		#N/A	#N/A	EXX61304.1		OG0000000	N	N
RIR_1633400	122	6	5	Homology:Motif:Expression	g30122.t1	g30122.t1	GBC30905	sel1 repeat domain-containing protein	N	Sel1 repeat	PF08238	N	N	#N/A	N	N	N	Y	Y		#N/A	#N/A	EXX61314.1		OG0000000	N	N
RIR_1633300	113	6	19	Homology:Motif:Expression	g30121.t1	g30121.t1	GBC30904	sel1 repeat domain-containing protein	N	Sel1 repeat	PF08238	N	N	#N/A	N	N	N	Y	Y		#N/A	#N/A	EXX61313.1		OG0000000	N	N
RIR_1633100	115	6	25	Homology:Motif:Expression	g30119.t1	g30119.t1	GBC30902	sel1 repeat domain-containing protein	N	Sel1 repeat	PF08238	N	N	#N/A	N	N	N	Y	Y		jgi|Rhiir2_1|1463352|e_gw1.249.38.1	#N/A	EXX61311.1		OG0000000	N	N
RIR_1633000	114	5	0	Homology:Motif	g30118.t1	g30118.t1	GBC30901	similarity to skt5 protein	N	Sel1 repeat	PF08238	N	N	#N/A	N	N	N	Y	Y		#N/A	jgi|Gloin1|75128|e_gw1.13194.3.1	EXX61310.1		OG0000000	N	N
RIR_1628800	689	40	0	Homology:Motif	g30076.t1	g30076.t1	GBC30848	SEL1 protein	N	Sel1 repeat	PF08238	N	N	#N/A	N	N	N	Y	Y		#N/A	jgi|Gloin1|66165|e_gw1.2666.6.1	#N/A		OG0000000	N	N
RIR_1628400	215	6	0	Homology:Motif	g30072.t1	g30072.t1	GBC30842	sel1 repeat domain-containing protein	N	Sel1 repeat	PF08238	N	N	#N/A	N	N	N	Y	Y		#N/A	#N/A	EXX77099.1		OG0000000	N	N
RIR_1622800	137	5	7	Homology:Motif:Expression	g30016.t1	g30016.t1	GBC30770	sel1 repeat domain-containing protein	N	Sel1 repeat	PF08238	N	N	#N/A	N	N	N	Y	Y		#N/A	jgi|Gloin1|80360|e_gw1.21625.4.1	EXX51766.1		OG0000000	N	N
RIR_1618200	328	14	0	Homology:Motif	g29970.t1	g29970.t1	GBC30716	SEL1 protein	N	Sel1 repeat	PF08238	N	N	#N/A	N	N	N	Y	Y		jgi|Rhiir2_1|368147|CE368146_159	jgi|Gloin1|8762|gm1.8762_g	EXX59471.1		OG0000000	N	N
RIR_1579200	270	12	33	Homology:Motif:Expression	g18722.t1	g18722.t1	GBC30224	SEL1 protein	N	Sel1 repeat	PF08238	N	N	#N/A	N	N	N	N	N		jgi|Rhiir2_1|1555227|fgenesh1_kg.49_#_254_#_ACTTGA_L001_R1_(paired)_contig_562	jgi|Gloin1|344849|fgenesh1_kg.15145_#_2_#_ACTTGA_L001_R1_(paired)_contig_562	EXX76200.1		OG0000000	N	N
RIR_1509000	140	5	8	Homology:Motif:Expression	g12178.t1	g12178.t1	GBC29331	tpr repeat protein	N	Sel1 repeat	PF08238	N	N	#N/A	N	N	N	N	N		#N/A	#N/A	#N/A		OG0000000	N	N
RIR_1490300	217	10	0	Homology:Motif	g11991.t1	g11991.t1	GBC29116	sel1 repeat domain-containing protein	N	Sel1 repeat	PF08238	N	N	#N/A	N	N	N	Y	Y		jgi|Rhiir2_1|1784251|gm1.23137_g	#N/A	#N/A		OG0000000	N	N
RIR_1486400	209	4	2	Homology:Motif:Expression	g11952.t1	g11952.t1	GBC29063	sel1 repeat family protein	N	Sel1 repeat	PF08238	N	N	#N/A	N	N	N	Y	Y		#N/A	#N/A	EXX70884.1		OG0000000	N	N
RIR_1472200	405	16	1	Homology:Motif:Expression	g25749.t1	g25749.t1	GBC28898	SEL1 protein	N	Sel1 repeat	PF08238	N	N	#N/A	N	N	N	Y	Y		#N/A	jgi|Gloin1|266339|CE166327_51	EXX73385.1		OG0000000	N	N
RIR_1471300	343	12	0	Homology:Motif	g25740.t1	g25740.t1	GBC28885	SEL1 protein	N	Sel1 repeat	PF08238	N	N	#N/A	N	N	Y	Y	Y		#N/A	jgi|Gloin1|328418|MIX10199_3_19	EXX76151.1		OG0000000	N	N
RIR_1463900	300	11	0	Homology:Motif	g25666.t1	g25666.t1	GBC28797	chitin synthase regulatory factor chr2	N	Sel1 repeat	PF08238	N	N	#N/A	N	N	N	Y	Y		#N/A	#N/A	EXX64890.1		OG0000000	N	N
RIR_1463800	256	8	0	Homology:Motif	g25665.t1	g25665.t1	GBC28796	sel1 repeat-containing protein	N	Sel1 repeat	PF08238	N	N	#N/A	N	N	N	Y	Y		#N/A	#N/A	EXX64913.1		OG0000000	N	N
RIR_1462100	440	23	0	Homology:Motif	g25648.t1	g25648.t1	GBC28778	SEL1 protein	N	Sel1 repeat	PF08238	N	N	#N/A	N	N	N	Y	Y		#N/A	jgi|Gloin1|8263|gm1.8263_g	EXX57991.1		OG0000000	N	N
RIR_1403800	120	8	4	Homology:Motif:Expression	g12427.t1	g12427.t1	GBC28091	sel1 repeat-containing protein	N	Sel1 repeat	PF08238	N	N	#N/A	N	N	N	Y	Y		#N/A	jgi|Gloin1|59941|gw1.25241.3.1	EXX70696.1		OG0000000	N	N
RIR_1349300	177	3	0	Homology:Motif	g12966.t1	g12966.t1	GBC27377	sel1 repeat protein	N	Sel1 repeat	PF08238	N	N	#N/A	N	N	N	Y	Y		#N/A	#N/A	EXX67411.1		OG0000000	N	N
RIR_1349200	233	10	0	Homology:Motif	g12965.t1	g12965.t1	GBC27376	SEL1 protein	N	Sel1 repeat	PF08238	N	N	#N/A	N	N	N	Y	Y		#N/A	#N/A	EXX67410.1		OG0000000	N	N
RIR_1349000	380	18	0	Homology:Motif	g12963.t1	g12963.t1	GBC27374	SEL1 protein	N	Sel1 repeat	PF08238	N	N	#N/A	N	N	N	Y	Y		#N/A	#N/A	EXX52307.1		OG0000000	N	N
RIR_1343100	271	11	18	Homology:Motif:Expression	g12904.t1	g12904.t1	GBC27289	SEL1 protein	N	Sel1 repeat	PF08238	N	N	#N/A	N	N	N	Y	Y		#N/A	jgi|Gloin1|15989|gm1.15989_g	EXX58375.1		OG0000000	N	N
RIR_1335400	234	13	1	Homology:Motif:Expression	g12827.t1	g12827.t1	GBC27204	SEL1 protein	N	Sel1 repeat	PF08238	N	N	#N/A	N	N	N	Y	Y		#N/A	#N/A	#N/A		OG0000000	N	N
RIR_1325500	453	27	0	Homology:Motif	g22580.t1	g22580.t1	GBC27096	SEL1 protein	N	Sel1 repeat	PF08238	N	N	#N/A	N	N	N	Y	Y		#N/A	#N/A	#N/A		OG0000000	N	N
RIR_1303700	232	15	2	Homology:Motif:Expression	g22362.t1	g22362.t1	GBC26841	SEL1 protein	N	Sel1 repeat	PF08238	N	N	#N/A	N	N	N	Y	Y		#N/A	#N/A	EXX67095.1		OG0000000	N	N
RIR_1302600	238	15	0	Homology:Motif	g22351.t1	g22351.t1	GBC26828	SEL1 protein	N	Sel1 repeat	PF08238	N	N	#N/A	N	N	N	Y	Y		#N/A	jgi|Gloin1|64543|e_gw1.1032.6.1	EXX70786.1		OG0000000	N	N
RIR_1300200	121	8	15	Homology:Motif:Expression	g22327.t1	g22327.t1	GBC26798	sel1 repeat-containing protein	N	Sel1 repeat	PF08238	N	N	#N/A	N	N	N	Y	Y		#N/A	jgi|Gloin1|64190|e_gw1.612.2.1	#N/A		OG0000000	N	N
RIR_1300100	344	15	9	Homology:Motif:Expression	g22326.t1	g22326.t1	GBC26795	SEL1 protein	N	Sel1 repeat	PF08238	N	N	#N/A	N	N	N	Y	Y		#N/A	jgi|Gloin1|196168|CE96156_43	EXX77722.1		OG0000000	N	N
RIR_1297200	354	19	5	Homology:Motif:Expression	g22297.t1	g22297.t1	GBC26764	SEL1 protein	N	Sel1 repeat	PF08238	N	N	#N/A	N	N	N	Y	Y		#N/A	jgi|Gloin1|76726|e_gw1.15599.6.1	EXX61350.1		OG0000000	N	N
RIR_1294300	179	16	6	Homology:Motif:Expression	g22268.t1	g22268.t1	GBC26729	SEL1 protein	N	Sel1 repeat	PF08238	N	N	#N/A	N	N	N	Y	Y		#N/A	jgi|Gloin1|77484|e_gw1.16510.5.1	EXX60625.1		OG0000000	N	N
RIR_1294200	204	12	0	Homology:Motif	g22267.t1	g22267.t1	GBC26728	SEL1 protein	N	Sel1 repeat	PF08238	N	N	#N/A	N	N	N	Y	Y		#N/A	jgi|Gloin1|71582|e_gw1.8496.1.1	EXX60624.1		OG0000000	N	N
RIR_1293700	159	10	1	Homology:Motif:Expression	g22262.t1	g22262.t1	GBC26721	SEL1 protein	N	Sel1 repeat	PF08238	N	N	#N/A	N	N	N	Y	Y		#N/A	jgi|Gloin1|63385|gw1.16507.5.1	EXX58050.1		OG0000000	N	N
RIR_1293600	127	9	3	Homology:Motif:Expression	g22261.t1	g22261.t1	GBC26720	sel1 repeat-containing protein	N	Sel1 repeat	PF08238	N	N	#N/A	N	N	N	Y	Y		#N/A	#N/A	EXX58051.1		OG0000000	N	N
RIR_1293500	132	7	0	Homology:Motif	g22260.t1	g22260.t1	GBC26719	sel1 repeat-containing protein	N	Sel1 repeat	PF08238	N	N	#N/A	N	N	N	Y	Y		#N/A	#N/A	EXX58052.1		OG0000000	N	N
RIR_1293400	90	5	0	Homology:Motif	g22259.t1	g22259.t1	GBC26718	sel1 repeat protein	N	Sel1 repeat	PF08238	N	N	#N/A	N	N	N	Y	Y		#N/A	jgi|Gloin1|22962|gm1.22962_g	#N/A		OG0000000	N	N
RIR_1253100	136	7	0	Homology:Motif	g21856.t1	g21856.t1	GBC26212	sel1 repeat domain-containing protein	N	Sel1 repeat	PF08238	N	N	#N/A	N	N	N	Y	Y		#N/A	jgi|Gloin1|68423|e_gw1.4863.2.1	EXX60051.1		OG0000000	N	N
RIR_1252400	905	38	0	Homology:Motif	g21849.t1	g21849.t1	GBC26202	chitin synthase regulatory factor chr2	N	Sel1 repeat	PF08238	N	N	#N/A	N	N	N	Y	Y		#N/A	jgi|Gloin1|4319|gm1.4319_g	EXX66821.1		OG0000000	N	N
RIR_1252000	200	4	0	Homology:Motif	g21845.t1	g21845.t1	GBC26196	sel-1-like repeats-containing protein	N	Sel1 repeat	PF08238	N	N	#N/A	N	N	N	Y	Y		#N/A	#N/A	#N/A		OG0000000	N	N
RIR_1236500	354	19	12	Homology:Motif:Expression	g21690.t1	g21690.t1	GBC26009	SEL1 protein	N	Sel1 repeat	PF08238	N	N	#N/A	N	N	N	Y	Y		#N/A	#N/A	EXX59204.1		OG0000000	N	N
RIR_1207100	188	8	0	Homology:Motif	g21396.t1	g21396.t1	GBC25660	hcpa family protein	N	Sel1 repeat	PF08238	N	N	#N/A	N	N	N	Y	Y		#N/A	#N/A	EXX73706.1		OG0000000	N	N
RIR_1181700	207	11	3	Homology:Motif:Expression	g26227.t1	g26227.t1	GBC25348	chitin synthase regulatory factor chr2	N	Sel1 repeat	PF08238	N	N	#N/A	N	N	N	Y	Y		#N/A	jgi|Gloin1|69069|e_gw1.5536.4.1	EXX74662.1		OG0000000	N	N
RIR_1176000	363	3	33	Homology:Motif:Expression	g26170.t1	g26170.t1	GBC25272	cell cycle inhibitor nif1	N	Sel1 repeat	PF08238	N	N	#N/A	N	N	N	N	N		jgi|Rhiir2_1|1875808|estExt_Genemark1.C_1050079	jgi|Gloin1|335416|fgenesh1_kg.2028_#_5_#_remain_c4165	#N/A		OG0000000	N	N
RIR_1143300	227	3	0	Homology:Motif	g15191.t1	g15191.t1	GBC24857	sel1 domain protein repeat-containing protein	N	Sel1 repeat	PF08238	N	N	#N/A	N	N	N	Y	Y		#N/A	#N/A	#N/A		OG0000000	N	N
RIR_1143200	270	6	0	Homology:Motif	g15190.t1	g15190.t1	GBC24856	sel1 repeat protein	N	Sel1 repeat	PF08238	N	N	#N/A	N	N	N	Y	Y		#N/A	#N/A	EXX53890.1		OG0000000	N	N
RIR_1079400	252	7	1	Homology:Motif:Expression	g14551.t1	g14551.t1	GBC24064	sel1 repeat protein	N	Sel1 repeat	PF08238	N	N	#N/A	N	N	N	Y	Y		jgi|Rhiir2_1|1873802|estExt_Genemark1.C_740045	#N/A	EXX58303.1		OG0000000	N	N
RIR_1079300	180	7	0	Homology:Motif	g14550.t1	g14550.t1	GBC24063	sel1 repeat protein	N	Sel1 repeat	PF08238	N	N	#N/A	N	N	N	Y	Y		jgi|Rhiir2_1|1771612|gm1.10498_g	jgi|Gloin1|72123|e_gw1.9127.1.1	EXX58304.1		OG0000000	N	N
RIR_1079200	195	6	0	Homology:Motif	g14549.t1	g14549.t1	GBC24062	sel1 domain protein repeat-containing protein	N	Sel1 repeat	PF08238	N	N	#N/A	N	N	N	Y	Y		#N/A	#N/A	EXX63911.1		OG0000000	N	N
RIR_1079100	136	7	5	Homology:Motif:Expression	g14548.t1	g14548.t1	GBC24061	hypothetical protein	N	Sel1 repeat	PF08238	N	N	#N/A	N	N	N	Y	Y		jgi|Rhiir2_1|1771610|gm1.10496_g	#N/A	EXX63912.1		OG0000000	N	N
RIR_1079000	166	6	2	Homology:Motif:Expression	g14547.t1	g14547.t1	GBC24060	sel1 domain-containing protein	N	Sel1 repeat	PF08238	N	N	#N/A	N	N	N	Y	Y		jgi|Rhiir2_1|1578432|fgenesh1_kg.74_#_337_#_TRINITY_DN9869_c5_g2_i1	#N/A	EXX63913.1		OG0000000	N	N
RIR_1078800	200	6	2	Homology:Motif:Expression	g14545.t1	g14545.t1	GBC24057	sel1 repeat protein	N	Sel1 repeat	PF08238	N	N	#N/A	N	N	N	Y	Y		jgi|Rhiir2_1|1873798|estExt_Genemark1.C_740039	jgi|Gloin1|66596|e_gw1.3014.1.1	EXX63915.1		OG0000000	N	N
RIR_1078500	126	6	1	Homology:Motif:Expression	g14542.t1	g14542.t1	GBC24053	sel1 domain protein repeat-containing protein	N	Sel1 repeat	PF08238	N	N	#N/A	N	N	N	Y	Y		#N/A	jgi|Gloin1|85308|fgenesh1_pg.3013_#_1	EXX63919.1		OG0000000	N	N
RIR_1060000	420	15	33	Homology:Motif:Expression	g11787.t1	g11787.t1	GBC23829	SEL1 protein	N	Sel1 repeat	PF08238	N	N	#N/A	N	N	N	Y	Y		#N/A	jgi|Gloin1|64623|e_gw1.1113.2.1	EXX68980.1		OG0000000	N	N
RIR_0984800	271	13	0	Homology:Motif	g34102.t1	g34102.t1	GBC22925	SEL1 protein	N	Sel1 repeat	PF08238	N	N	#N/A	N	N	Y	Y	Y		#N/A	#N/A	EXX64527.1		OG0000000	N	N
RIR_0984400	289	11	1	Homology:Motif:Expression	g34098.t1	g34098.t1	GBC22921	SEL1 protein	N	Sel1 repeat	PF08238	N	N	#N/A	N	N	N	Y	Y		#N/A	#N/A	#N/A		OG0000000	N	N
RIR_0981500	310	19	6	Homology:Motif:Expression	g34069.t1	g34069.t1	GBC22884	SEL1 protein	N	Sel1 repeat	PF08238	N	N	#N/A	N	N	N	Y	Y		#N/A	jgi|Gloin1|322187|MIX3968_31_90	EXX77765.1		OG0000000	N	N
RIR_0979700	318	12	6	Homology:Motif:Expression	g34051.t1	g34051.t1	GBC22865	SEL1 protein	N	Sel1 repeat	PF08238	N	N	#N/A	N	N	N	Y	Y		#N/A	#N/A	EXX55826.1		OG0000000	N	N
RIR_0976200	246	12	0	Homology:Motif	g34016.t1	g34016.t1	GBC22824	SEL1 protein	N	Sel1 repeat	PF08238	N	N	#N/A	N	N	N	Y	Y		jgi|Rhiir2_1|1775339|gm1.14225_g	#N/A	EXX57929.1		OG0000000	N	N
RIR_0976000	178	13	13	Homology:Motif:Expression	g34014.t1	g34014.t1	GBC22822	SEL1 protein	N	Sel1 repeat	PF08238	N	N	#N/A	N	N	N	Y	Y		#N/A	jgi|Gloin1|78008|e_gw1.17475.5.1	#N/A		OG0000000	N	N
RIR_0974600	214	10	5	Homology:Motif:Expression	g34000.t1	g34000.t1	GBC22805	sel1 repeat-containing protein	N	Sel1 repeat	PF08238	N	N	#N/A	N	N	N	Y	Y		#N/A	jgi|Gloin1|80658|e_gw1.22197.3.1	EXX66372.1		OG0000000	N	N
RIR_0970400	185	7	0	Homology:Motif	g33958.t1	g33958.t1	GBC22749	sel1 repeat protein	N	Sel1 repeat	PF08238	N	N	#N/A	N	N	N	Y	Y		#N/A	#N/A	#N/A		OG0000000	N	N
RIR_0970300	330	14	0	Homology:Motif	g33957.t1	g33957.t1	GBC22748	SEL1 protein	N	Sel1 repeat	PF08238	N	N	#N/A	N	N	N	Y	Y		#N/A	#N/A	#N/A		OG0000000	N	N
RIR_0968000	128	8	3	Homology:Motif:Expression	g33934.t1	g33934.t1	GBC22722	sel1 repeat-containing protein	N	Sel1 repeat	PF08238	N	N	#N/A	N	N	N	Y	Y		jgi|Rhiir2_1|1876471|estExt_Genemark1.C_1160032	jgi|Gloin1|66792|e_gw1.3247.2.1	EXX58581.1		OG0000000	N	N
RIR_0955000	135	6	17	Homology:Motif:Expression	g2991.t1	g2991.t1	GBC22567	sel1 repeat domain-containing protein	N	Sel1 repeat	PF08238	N	N	#N/A	N	N	N	Y	Y		#N/A	jgi|Gloin1|61569|gw1.778.4.1	EXX63636.1		OG0000000	N	N
RIR_0954800	120	6	13	Homology:Motif:Expression	g2989.t1	g2989.t1	GBC22565	sel1 repeat domain-containing protein	N	Sel1 repeat	PF08238	N	N	#N/A	N	N	N	Y	Y		#N/A	jgi|Gloin1|67937|e_gw1.4282.5.1	EXX63959.1		OG0000000	N	N
RIR_0954700	130	6	17	Homology:Motif:Expression	g2988.t1	g2988.t1	GBC22564	sel1 repeat domain-containing protein	N	Sel1 repeat	PF08238	N	N	#N/A	N	N	N	Y	Y		#N/A	#N/A	EXX63958.1		OG0000000	N	N
RIR_0953600	115	6	4	Homology:Motif:Expression	g2977.t1	g2977.t1	GBC22544	sel1 repeat domain-containing protein	N	Sel1 repeat	PF08238	N	N	#N/A	N	N	N	Y	Y		#N/A	#N/A	EXX61493.1		OG0000000	N	N
RIR_0953400	123	6	1	Homology:Motif:Expression	g2975.t1	g2975.t1	GBC22542	sel1 repeat domain-containing protein	N	Sel1 repeat	PF08238	N	N	#N/A	N	N	N	Y	Y		#N/A	#N/A	EXX74946.1		OG0000000	N	N
RIR_0953000	126	6	11	Homology:Motif:Expression	g2971.t1	g2971.t1	GBC22538	sel1 repeat domain-containing protein	N	Sel1 repeat	PF08238	N	N	#N/A	N	N	N	Y	Y		#N/A	#N/A	EXX72270.1		OG0000000	N	N
RIR_0952900	110	6	8	Homology:Motif:Expression	g2970.t1	g2970.t1	GBC22537	sel1 repeat domain-containing protein	N	Sel1 repeat	PF08238	N	N	#N/A	N	N	N	Y	Y		#N/A	#N/A	EXX72269.1		OG0000000	N	N
RIR_0952700	117	6	4	Homology:Motif:Expression	g2968.t1	g2968.t1	GBC22535	sel1 repeat domain-containing protein	N	Sel1 repeat	PF08238	N	N	#N/A	N	N	N	Y	Y		#N/A	#N/A	EXX66803.1		OG0000000	N	N
RIR_0952300	139	6	14	Homology:Motif:Expression	g2964.t1	g2964.t1	GBC22530	sel1 repeat domain-containing protein	N	Sel1 repeat	PF08238	N	N	#N/A	N	N	N	Y	Y		#N/A	#N/A	EXX54583.1		OG0000000	N	N
RIR_0952200	129	6	20	Homology:Motif:Expression	g2963.t1	g2963.t1	GBC22529	sel1 repeat domain-containing protein	N	Sel1 repeat	PF08238	N	N	#N/A	N	N	N	Y	Y		#N/A	jgi|Gloin1|73975|e_gw1.11509.3.1	EXX54582.1		OG0000000	N	N
RIR_0949900	146	5	0	Homology:Motif	g2940.t1	g2940.t1	GBC22496	sel1 repeat protein	N	Sel1 repeat	PF08238	N	N	#N/A	N	N	N	Y	Y		#N/A	#N/A	EXX70276.1		OG0000000	N	N
RIR_0949600	125	6	3	Homology:Motif:Expression	g2937.t1	g2937.t1	GBC22492	sel1 repeat domain-containing protein	N	Sel1 repeat	PF08238	N	N	#N/A	N	N	N	Y	Y		#N/A	#N/A	EXX70272.1		OG0000000	N	N
RIR_0949300	116	6	1	Homology:Motif:Expression	g2934.t1	g2934.t1	GBC22489	sel1 repeat domain-containing protein	N	Sel1 repeat	PF08238	N	N	#N/A	N	N	N	Y	Y		#N/A	#N/A	EXX59512.1		OG0000000	N	N
RIR_0944510	111	2	21	Homology:Motif:Expression	Tis13_72912	Tis13_72912	GBC22433	Tis13_72912	N	Sel1 repeat	PF08238	N	N	#N/A	N	N	N	Y	Y		#N/A	jgi|Gloin1|72800|e_gw1.9869.2.1	#N/A		OG0000000	N	N
RIR_0943900	104	5	3	Homology:Motif:Expression	g2880.t1	g2880.t1	GBC22425	sel1 repeat domain-containing protein	N	Sel1 repeat	PF08238	N	N	#N/A	N	N	N	Y	Y		#N/A	#N/A	EXX76634.1		OG0000000	N	N
RIR_0943700	109	6	5	Homology:Motif:Expression	g2878.t1	g2878.t1	GBC22422	SEL1 protein	N	Sel1 repeat	PF08238	N	N	#N/A	N	N	N	Y	Y		#N/A	#N/A	EXX72927.1		OG0000000	N	N
RIR_0943600	123	6	0	Homology:Motif	g2877.t1	g2877.t1	GBC22421	sel1 repeat domain-containing protein	N	Sel1 repeat	PF08238	N	N	#N/A	N	N	N	Y	Y		#N/A	#N/A	#N/A		OG0000000	N	N
RIR_0943500	127	6	0	Homology:Motif	g2876.t1	g2876.t1	GBC22420	SEL1 protein	N	Sel1 repeat	PF08238	N	N	#N/A	N	N	N	Y	Y		#N/A	#N/A	#N/A		OG0000000	N	N
RIR_0943100	156	3	1	Homology:Motif:Expression	g2872.t1	g2872.t1	GBC22416	sel1 repeat domain-containing protein	N	Sel1 repeat	PF08238	N	N	#N/A	N	N	N	Y	Y		#N/A	#N/A	EXX55527.1		OG0000000	N	N
RIR_0942800	144	2	0	Homology:Motif	g2869.t1	g2869.t1	GBC22411	sel1 repeat domain-containing protein	N	Sel1 repeat	PF08238	N	N	#N/A	N	N	N	Y	Y		#N/A	#N/A	EXX55533.1		OG0000000	N	N
RIR_0942700	138	5	0	Homology:Motif	g2868.t1	g2868.t1	GBC22410	sel1 repeat domain-containing protein	N	Sel1 repeat	PF08238	N	N	#N/A	N	N	N	Y	Y		#N/A	#N/A	EXX55532.1		OG0000000	N	N
RIR_0942600	92	6	0	Homology:Motif	g2867.t1	g2867.t1	GBC22409	sel1 repeat domain-containing protein	N	Sel1 repeat	PF08238	N	N	#N/A	N	N	N	Y	Y		#N/A	jgi|Gloin1|57906|gw1.6077.2.1	EXX55531.1		OG0000000	N	N
RIR_0920200	145	6	14	Homology:Motif:Expression	g2643.t1	g2643.t1	GBC22130	sel1 repeat domain-containing protein	N	Sel1 repeat	PF08238	N	N	#N/A	N	N	N	Y	Y		#N/A	jgi|Gloin1|220765|CE120753_62	EXX72239.1		OG0000000	N	N
RIR_0914300	100	6	9	Homology:Motif:Expression	g2584.t1	g2584.t1	GBC22054	sel1 repeat domain-containing protein	N	Sel1 repeat	PF08238	N	N	#N/A	N	N	N	Y	Y		#N/A	#N/A	EXX67284.1		OG0000000	N	N
RIR_0908300	163	3	0	Homology:Motif	g2524.t1	g2524.t1	GBC21976	sel1 repeat domain-containing protein	N	Sel1 repeat	PF08238	N	N	#N/A	N	N	N	Y	Y		#N/A	#N/A	#N/A		OG0000000	N	N
RIR_0907400	162	6	4	Homology:Motif:Expression	g2515.t1	g2515.t1	GBC21967	sel1 repeat domain-containing protein	N	Sel1 repeat	PF08238	N	N	#N/A	N	N	N	Y	Y		#N/A	#N/A	#N/A		OG0000000	N	N
RIR_0905000	156	6	0	Homology:Motif	g2491.t1	g2491.t1	GBC21936	sel1 repeat domain-containing protein	N	Sel1 repeat	PF08238	N	N	#N/A	N	N	N	Y	Y		#N/A	#N/A	EXX61760.1		OG0000000	N	N
RIR_0816400	379	15	0	Homology:Motif	g10946.t1	g10946.t1	GBC20847	SEL1 protein	N	Sel1 repeat	PF08238	N	N	#N/A	N	N	N	Y	Y		#N/A	#N/A	EXX54342.1		OG0000000	N	N
RIR_0808400	161	5	0	Homology:Motif	g10866.t1	g10866.t1	GBC20750	cobalamin biosynthesis protein cobt	N	Sel1 repeat	PF08238	N	N	#N/A	N	N	N	Y	Y		#N/A	#N/A	EXX73766.1		OG0000000	N	N
RIR_0798700	142	6	13	Homology:Motif:Expression	g10769.t1	g10769.t1	GBC20624	sel1 repeat domain-containing protein	N	Sel1 repeat	PF08238	N	N	#N/A	N	N	N	Y	Y		#N/A	jgi|Gloin1|29207|gm1.29207_g	EXX76060.1		OG0000000	N	N
RIR_0798600	117	5	25	Homology:Motif:Expression	g10768.t1	g10768.t1	GBC20623	sel1 repeat domain-containing protein	N	Sel1 repeat	PF08238	N	N	#N/A	N	N	N	Y	Y		jgi|Rhiir2_1|1753496|estExt_Genewise1Plus.C_1400066	jgi|Gloin1|76065|e_gw1.14719.2.1	EXX76059.1		OG0000000	N	N
RIR_0797200	116	4	14	Homology:Motif:Expression	g10754.t1	g10754.t1	GBC20609	sel1 repeat domain-containing protein	N	Sel1 repeat	PF08238	N	N	#N/A	N	N	N	Y	Y		#N/A	jgi|Gloin1|58297|gw1.14439.4.1	EXX66850.1		OG0000000	N	N
RIR_0796800	137	8	0	Homology:Motif	g10750.t1	g10750.t1	GBC20604	sel1 repeat-containing protein	N	Sel1 repeat	PF08238	N	N	#N/A	N	N	N	Y	Y		jgi|Rhiir2_1|1877766|estExt_Genemark1.C_1400049	jgi|Gloin1|55486|gw1.5167.4.1	EXX64382.1		OG0000000	N	N
RIR_0796700	102	11	3	Homology:Motif:Expression	g10749.t1	g10749.t1	GBC20603	chitin synthase regulatory factor chr2	N	Sel1 repeat	PF08238	N	N	#N/A	N	N	N	Y	Y		jgi|Rhiir2_1|1777420|gm1.16306_g	jgi|Gloin1|63106|gw1.5168.4.1	EXX64384.1		OG0000000	N	N
RIR_0796600	105	6	5	Homology:Motif:Expression	g10748.t1	g10748.t1	GBC20602	sel1 repeat domain-containing protein	N	Sel1 repeat	PF08238	N	N	#N/A	N	N	N	Y	Y		#N/A	#N/A	EXX64386.1		OG0000000	N	N
RIR_0796500	128	6	2	Homology:Motif:Expression	g10747.t1	g10747.t1	GBC20601	sel1 repeat domain-containing protein	N	Sel1 repeat	PF08238	N	N	#N/A	N	N	N	Y	Y		#N/A	jgi|Gloin1|71104|e_gw1.7884.3.1	EXX64387.1		OG0000000	N	N
RIR_0796400	117	5	7	Homology:Motif:Expression	g10746.t1	g10746.t1	GBC20600	sel1 repeat domain-containing protein	N	Sel1 repeat	PF08238	N	N	#N/A	N	N	N	Y	Y		#N/A	#N/A	EXX64388.1		OG0000000	N	N
RIR_0796300	116	6	15	Homology:Motif:Expression	g10745.t1	g10745.t1	GBC20599	sel1 repeat domain-containing protein	N	Sel1 repeat	PF08238	N	N	#N/A	N	N	N	Y	Y		#N/A	jgi|Gloin1|51679|gw1.6836.4.1	EXX64389.1		OG0000000	N	N
RIR_0795900	118	6	1	Homology:Motif:Expression	g10741.t1	g10741.t1	GBC20595	sel1 repeat domain-containing protein	N	Sel1 repeat	PF08238	N	N	#N/A	N	N	N	Y	Y		#N/A	jgi|Gloin1|55479|gw1.18414.2.1	EXX58386.1		OG0000000	N	N
RIR_0795800	122	5	4	Homology:Motif:Expression	g10740.t1	g10740.t1	GBC20594	sel1 repeat domain-containing protein	N	Sel1 repeat	PF08238	N	N	#N/A	N	N	N	Y	Y		#N/A	#N/A	EXX58387.1		OG0000000	N	N
RIR_0795600	121	6	1	Homology:Motif:Expression	g10738.t1	g10738.t1	GBC20592	sel1 repeat domain-containing protein	N	Sel1 repeat	PF08238	N	N	#N/A	N	N	N	Y	Y		#N/A	jgi|Gloin1|77599|e_gw1.16677.4.1	EXX58389.1		OG0000000	N	N
RIR_0795500	118	5	20	Homology:Motif:Expression	g10737.t1	g10737.t1	GBC20591	sel1 repeat domain-containing protein	N	Sel1 repeat	PF08238	N	N	#N/A	N	N	N	Y	Y		#N/A	jgi|Gloin1|76579|e_gw1.15357.2.1	EXX62923.1		OG0000000	N	N
RIR_0794800	113	5	4	Homology:Motif:Expression	g10730.t1	g10730.t1	GBC20583	sel1 repeat domain-containing protein	N	Sel1 repeat	PF08238	N	N	#N/A	N	N	N	Y	Y		#N/A	jgi|Gloin1|65777|e_gw1.2287.2.1	EXX72084.1		OG0000000	N	N
RIR_0794600	109	6	6	Homology:Motif:Expression	g10728.t1	g10728.t1	GBC20581	sel1 repeat domain-containing protein	N	Sel1 repeat	PF08238	N	N	#N/A	N	N	N	Y	Y		#N/A	jgi|Gloin1|65774|e_gw1.2287.1.1	EXX72086.1		OG0000000	N	N
RIR_0794500	149	5	2	Homology:Motif:Expression	g10727.t1	g10727.t1	GBC20580	sel1 repeat domain-containing protein	N	Sel1 repeat	PF08238	N	N	#N/A	N	N	N	Y	Y		#N/A	#N/A	EXX72087.1		OG0000000	N	N
RIR_0794200	139	5	13	Homology:Motif:Expression	g10724.t1	g10724.t1	GBC20577	sel1 repeat domain-containing protein	N	Sel1 repeat	PF08238	N	N	#N/A	N	N	N	Y	Y		#N/A	#N/A	EXX72688.1		OG0000000	N	N
RIR_0793700	119	6	15	Homology:Motif:Expression	g10719.t1	g10719.t1	GBC20572	sel1 repeat domain-containing protein	N	Sel1 repeat	PF08238	N	N	#N/A	N	N	N	Y	Y		#N/A	jgi|Gloin1|72708|e_gw1.9770.5.1	#N/A		OG0000000	N	N
RIR_0793600	128	5	16	Homology:Motif:Expression	g10718.t1	g10718.t1	GBC20571	sel1 repeat domain-containing protein	N	Sel1 repeat	PF08238	N	N	#N/A	N	N	N	Y	Y		#N/A	jgi|Gloin1|69746|e_gw1.6211.4.1	EXX56805.1		OG0000000	N	N
RIR_0793500	133	6	8	Homology:Motif:Expression	g10717.t1	g10717.t1	GBC20570	sel1 repeat domain-containing protein	N	Sel1 repeat	PF08238	N	N	#N/A	N	N	N	Y	Y		#N/A	#N/A	EXX56806.1		OG0000000	N	N
RIR_0792300	123	6	3	Homology:Motif:Expression	g10705.t1	g10705.t1	GBC20555	sel1 repeat domain-containing protein	N	Sel1 repeat	PF08238	N	N	#N/A	N	N	N	Y	Y		#N/A	#N/A	EXX50765.1		OG0000000	N	N
RIR_0792000	139	5	0	Homology:Motif	g10702.t1	g10702.t1	GBC20552	sel1 repeat protein	N	Sel1 repeat	PF08238	N	N	#N/A	N	N	N	Y	Y		#N/A	#N/A	#N/A		OG0000000	N	N
RIR_0791900	127	4	9	Homology:Motif:Expression	g10701.t1	g10701.t1	GBC20551	sel1 repeat domain-containing protein	N	Sel1 repeat	PF08238	N	N	#N/A	N	N	N	Y	Y		#N/A	#N/A	EXX55299.1		OG0000000	N	N
RIR_0791800	137	6	0	Homology:Motif	g10700.t1	g10700.t1	GBC20550	sel1 repeat domain-containing protein	N	Sel1 repeat	PF08238	N	N	#N/A	N	N	N	Y	Y		#N/A	#N/A	EXX55300.1		OG0000000	N	N
RIR_0791200	135	4	3	Homology:Motif:Expression	g10694.t1	g10694.t1	GBC20544	sel1 repeat domain-containing protein	N	Sel1 repeat	PF08238	N	N	#N/A	N	N	N	Y	Y		#N/A	jgi|Gloin1|51441|gw1.22631.3.1	EXX53425.1		OG0000000	N	N
RIR_0791100	122	6	6	Homology:Motif:Expression	g10693.t1	g10693.t1	GBC20543	sel1 repeat domain-containing protein	N	Sel1 repeat	PF08238	N	N	#N/A	N	N	N	Y	Y		#N/A	#N/A	EXX53424.1		OG0000000	N	N
RIR_0791000	116	6	15	Homology:Motif:Expression	g10692.t1	g10692.t1	GBC20542	sel1 repeat domain-containing protein	N	Sel1 repeat	PF08238	N	N	#N/A	N	N	N	Y	Y		jgi|Rhiir2_1|1760755|estExt_Genewise1Plus.C_6040007	jgi|Gloin1|71795|e_gw1.8741.3.1	EXX53423.1		OG0000000	N	N
RIR_0789500	105	6	3	Homology:Motif:Expression	g10677.t1	g10677.t1	GBC20523	sel1 repeat domain-containing protein	N	Sel1 repeat	PF08238	N	N	#N/A	N	N	N	Y	Y		#N/A	jgi|Gloin1|46337|gw1.24794.3.1	EXX61782.1		OG0000000	N	N
RIR_0789400	116	6	15	Homology:Motif:Expression	g10676.t1	g10676.t1	GBC20522	sel1 repeat domain-containing protein	N	Sel1 repeat	PF08238	N	N	#N/A	N	N	N	Y	Y		#N/A	#N/A	EXX61781.1		OG0000000	N	N
RIR_0789300	112	6	20	Homology:Motif:Expression	g10675.t1	g10675.t1	GBC20521	sel1 repeat domain-containing protein	N	Sel1 repeat	PF08238	N	N	#N/A	N	N	N	Y	Y		#N/A	#N/A	EXX61780.1		OG0000000	N	N
RIR_0789100	92	4	1	Homology:Motif:Expression	g10673.t1	g10673.t1	GBC20519	sel1 repeat domain-containing protein	N	Sel1 repeat	PF08238	N	N	#N/A	N	N	N	Y	Y		#N/A	#N/A	EXX77750.1		OG0000000	N	N
RIR_0789000	120	6	16	Homology:Motif:Expression	g10672.t1	g10672.t1	GBC20518	sel1 repeat domain-containing protein	N	Sel1 repeat	PF08238	N	N	#N/A	N	N	N	Y	Y		#N/A	jgi|Gloin1|75752|e_gw1.14156.5.1	EXX77751.1		OG0000000	N	N
RIR_0788900	115	6	5	Homology:Motif:Expression	g10671.t1	g10671.t1	GBC20516	sel1 repeat domain-containing protein	N	Sel1 repeat	PF08238	N	N	#N/A	N	N	N	Y	Y		#N/A	jgi|Gloin1|646|gm1.646_g	EXX77758.1		OG0000000	N	N
RIR_0788800	151	5	3	Homology:Motif:Expression	g10670.t1	g10670.t1	GBC20515	sel1 repeat domain-containing protein	N	Sel1 repeat	PF08238	N	N	#N/A	N	N	N	Y	Y		#N/A	#N/A	#N/A		OG0000000	N	N
RIR_0788500	91	5	0	Homology:Motif	g10667.t1	g10667.t1	GBC20512	sel1 repeat domain-containing protein	N	Sel1 repeat	PF08238	N	N	#N/A	N	N	N	Y	Y		#N/A	jgi|Gloin1|4995|gm1.4995_g	EXX54382.1		OG0000000	N	N
RIR_0788400	109	6	6	Homology:Motif:Expression	g10666.t1	g10666.t1	GBC20511	sel1 repeat domain-containing protein	N	Sel1 repeat	PF08238	N	N	#N/A	N	N	N	Y	Y		jgi|Rhiir2_1|1448367|e_gw1.14.107.1	jgi|Gloin1|4996|gm1.4996_g	EXX54381.1		OG0000000	N	N
RIR_0788300	133	5	18	Homology:Motif:Expression	g10665.t1	g10665.t1	GBC20510	sel1 repeat domain-containing protein	N	Sel1 repeat	PF08238	N	N	#N/A	N	N	N	Y	Y		#N/A	#N/A	EXX54380.1		OG0000000	N	N
RIR_0788200	123	5	15	Homology:Motif:Expression	g10664.t1	g10664.t1	GBC20507	sel1 repeat domain-containing protein	N	Sel1 repeat	PF08238	N	N	#N/A	N	N	N	Y	Y		#N/A	#N/A	EXX54377.1		OG0000000	N	N
RIR_0787900	137	4	12	Homology:Motif:Expression	g10661.t1	g10661.t1	GBC20502	sel1 repeat domain-containing protein	N	Sel1 repeat	PF08238	N	N	#N/A	N	N	N	Y	Y		#N/A	jgi|Gloin1|47843|gw1.11204.1.1	EXX54373.1		OG0000000	N	N
RIR_0787700	124	4	18	Homology:Motif:Expression	g10659.t1	g10659.t1	GBC20500	sel1 repeat domain-containing protein	N	Sel1 repeat	PF08238	N	N	#N/A	N	N	N	Y	Y		#N/A	#N/A	EXX54371.1		OG0000000	N	N
RIR_0787600	121	4	6	Homology:Motif:Expression	g10658.t1	g10658.t1	GBC20499	sel1 repeat domain-containing protein	N	Sel1 repeat	PF08238	N	N	#N/A	N	N	N	Y	Y		jgi|Rhiir2_1|1448438|e_gw1.14.104.1	jgi|Gloin1|77279|e_gw1.16361.3.1	EXX54370.1		OG0000000	N	N
RIR_0786200	145	7	4	Homology:Motif:Expression	g10644.t1	g10644.t1	GBC20483	sel1 repeat domain-containing protein	N	Sel1 repeat	PF08238	N	N	#N/A	N	N	N	Y	Y		#N/A	jgi|Gloin1|31613|gm1.31613_g	EXX56612.1		OG0000000	N	N
RIR_0785500	120	6	2	Homology:Motif:Expression	g10637.t1	g10637.t1	GBC20475	sel1 repeat domain-containing protein	N	Sel1 repeat	PF08238	N	N	#N/A	N	N	N	Y	Y		#N/A	#N/A	EXX62697.1		OG0000000	N	N
RIR_0784000	108	6	6	Homology:Motif:Expression	g10622.t1	g10622.t1	GBC20460	sel1 repeat domain-containing protein	N	Sel1 repeat	PF08238	N	N	#N/A	N	N	N	Y	Y		#N/A	jgi|Gloin1|70462|e_gw1.7042.5.1	EXX55093.1		OG0000000	N	N
RIR_0783900	126	6	1	Homology:Motif:Expression	g10621.t1	g10621.t1	GBC20459	sel1 repeat domain-containing protein	N	Sel1 repeat	PF08238	N	N	#N/A	N	N	N	Y	Y		#N/A	#N/A	EXX55092.1		OG0000000	N	N
RIR_0783800	120	5	11	Homology:Motif:Expression	g10620.t1	g10620.t1	GBC20458	sel1 repeat domain-containing protein	N	Sel1 repeat	PF08238	N	N	#N/A	N	N	N	Y	Y		#N/A	#N/A	EXX55091.1		OG0000000	N	N
RIR_0783000	115	6	15	Homology:Motif:Expression	g10612.t1	g10612.t1	GBC20445	sel1 repeat domain-containing protein	N	Sel1 repeat	PF08238	N	N	#N/A	N	N	N	Y	Y		#N/A	jgi|Gloin1|63547|e_gw1.20.3.1	EXX58281.1		OG0000000	N	N
RIR_0782800	120	6	1	Homology:Motif:Expression	g10610.t1	g10610.t1	GBC20443	sel1 repeat domain-containing protein	N	Sel1 repeat	PF08238	N	N	#N/A	N	N	N	Y	Y		#N/A	jgi|Gloin1|74889|e_gw1.12755.1.1	EXX58283.1		OG0000000	N	N
RIR_0777500	120	6	0	Homology:Motif	g10557.t1	g10557.t1	GBC20380	sel1 repeat domain-containing protein	N	Sel1 repeat	PF08238	N	N	#N/A	N	N	Y	Y	Y		#N/A	#N/A	EXX76879.1		OG0000000	N	N
RIR_0776700	117	6	16	Homology:Motif:Expression	g10549.t1	g10549.t1	GBC20368	sel1 repeat domain-containing protein	N	Sel1 repeat	PF08238	N	N	#N/A	N	N	N	Y	Y		#N/A	jgi|Gloin1|339220|fgenesh1_kg.6575_#_1_#_ACTTGA_L001_R1_(paired)_contig_8251	#N/A		OG0000000	N	N
RIR_0776500	112	5	1	Homology:Motif:Expression	g10547.t1	g10547.t1	GBC20366	sel1 repeat domain-containing protein	N	Sel1 repeat	PF08238	N	N	#N/A	N	N	N	Y	Y		jgi|Rhiir2_1|1771815|gm1.10701_g	#N/A	#N/A		OG0000000	N	N
RIR_0776300	104	6	8	Homology:Motif:Expression	g10545.t1	g10545.t1	GBC20363	sel1 repeat domain-containing protein	N	Sel1 repeat	PF08238	N	N	#N/A	N	N	N	Y	Y		#N/A	jgi|Gloin1|329524|MIX11305_24_45	EXX71459.1		OG0000000	N	N
RIR_0776200	108	6	14	Homology:Motif:Expression	g10544.t1	g10544.t1	GBC20362	sel1 repeat domain-containing protein	N	Sel1 repeat	PF08238	N	N	#N/A	N	N	N	Y	Y		#N/A	#N/A	EXX71458.1		OG0000000	N	N
RIR_0775700	116	4	22	Homology:Motif:Expression	g10539.t1	g10539.t1	GBC20354	sel1 repeat domain-containing protein	N	Sel1 repeat	PF08238	N	N	#N/A	N	N	N	Y	Y		#N/A	jgi|Gloin1|75350|e_gw1.13544.2.1	EXX71462.1		OG0000000	N	N
RIR_0775500	109	6	25	Homology:Motif:Expression	g10537.t1	g10537.t1	GBC20352	sel1 repeat domain-containing protein	N	Sel1 repeat	PF08238	N	N	#N/A	N	N	N	Y	Y		#N/A	#N/A	EXX71460.1		OG0000000	N	N
RIR_0775400	134	8	25	Homology:Motif:Expression	g10536.t1	g10536.t1	GBC20351	SEL1 protein	N	Sel1 repeat	PF08238	N	N	#N/A	N	N	N	Y	Y		#N/A	jgi|Gloin1|72659|e_gw1.9698.8.1	EXX71457.1		OG0000000	N	N
RIR_0775100	94	6	18	Homology:Motif:Expression	g10533.t1	g10533.t1	GBC20348	sel1 repeat domain-containing protein	N	Sel1 repeat	PF08238	N	N	#N/A	N	N	N	Y	Y		#N/A	jgi|Gloin1|81496|e_gw1.23950.3.1	EXX68481.1		OG0000000	N	N
RIR_0774700	109	6	10	Homology:Motif:Expression	g10529.t1	g10529.t1	GBC20344	sel1 repeat domain-containing protein	N	Sel1 repeat	PF08238	N	N	#N/A	N	N	N	Y	Y		#N/A	jgi|Gloin1|42293|gw1.11781.2.1	#N/A		OG0000000	N	N
RIR_0774600	113	5	17	Homology:Motif:Expression	g10528.t1	g10528.t1	GBC20343	sel1 repeat domain-containing protein	N	Sel1 repeat	PF08238	N	N	#N/A	N	N	N	Y	Y		#N/A	#N/A	#N/A		OG0000000	N	N
RIR_0774500	104	6	3	Homology:Motif:Expression	g10527.t1	g10527.t1	GBC20342	sel1 repeat domain-containing protein	N	Sel1 repeat	PF08238	N	N	#N/A	N	N	N	Y	Y		#N/A	#N/A	#N/A		OG0000000	N	N
RIR_0774400	124	5	0	Homology:Motif	g10526.t1	g10526.t1	GBC20341	sel1 repeat domain-containing protein	N	Sel1 repeat	PF08238	N	N	#N/A	N	N	N	Y	Y		#N/A	#N/A	#N/A		OG0000000	N	N
RIR_0774300	105	6	10	Homology:Motif:Expression	g10525.t1	g10525.t1	GBC20340	sel1 repeat domain-containing protein	N	Sel1 repeat	PF08238	N	N	#N/A	N	N	N	Y	Y		#N/A	jgi|Gloin1|325403|MIX7184_31_62	#N/A		OG0000000	N	N
RIR_0774200	125	5	6	Homology:Motif:Expression	g10524.t1	g10524.t1	GBC20339	sel1 repeat domain-containing protein	N	Sel1 repeat	PF08238	N	N	#N/A	N	N	N	Y	Y		#N/A	#N/A	EXX64270.1		OG0000000	N	N
RIR_0774100	119	5	12	Homology:Motif:Expression	g10523.t1	g10523.t1	GBC20338	sel1 repeat domain-containing protein	N	Sel1 repeat	PF08238	N	N	#N/A	N	N	N	Y	Y		jgi|Rhiir2_1|1454228|e_gw1.76.24.1	jgi|Gloin1|68289|e_gw1.4729.2.1	EXX64269.1		OG0000000	N	N
RIR_0773900	118	3	20	Homology:Motif:Expression	g10521.t1	g10521.t1	GBC20336	sel1 repeat domain-containing protein	N	Sel1 repeat	PF08238	N	N	#N/A	N	N	N	Y	Y		#N/A	jgi|Gloin1|44316|gw1.5350.1.1	EXX64267.1		OG0000000	N	N
RIR_0773700	124	6	2	Homology:Motif:Expression	g10519.t1	g10519.t1	GBC20334	sel1 repeat domain-containing protein	N	Sel1 repeat	PF08238	N	N	#N/A	N	N	N	Y	Y		jgi|Rhiir2_1|1873962|estExt_Genemark1.C_760079	jgi|Gloin1|68861|e_gw1.5350.5.1	EXX64265.1		OG0000000	N	N
RIR_0773500	141	7	0	Homology:Motif	g10517.t1	g10517.t1	GBC20332	sel1 repeat domain-containing protein	N	Sel1 repeat	PF08238	N	N	#N/A	N	N	N	Y	Y		#N/A	jgi|Gloin1|64910|e_gw1.1456.1.1	EXX78460.1		OG0000000	N	N
RIR_0773200	136	5	7	Homology:Motif:Expression	g10514.t1	g10514.t1	GBC20329	sel1 repeat domain-containing protein	N	Sel1 repeat	PF08238	N	N	#N/A	N	N	N	Y	Y		#N/A	#N/A	EXX67664.1		OG0000000	N	N
RIR_0773100	129	6	5	Homology:Motif:Expression	g10513.t1	g10513.t1	GBC20328	sel1 repeat domain-containing protein	N	Sel1 repeat	PF08238	N	N	#N/A	N	N	N	Y	Y		#N/A	jgi|Gloin1|77883|e_gw1.17288.2.1	EXX67665.1		OG0000000	N	N
RIR_0773000	112	6	10	Homology:Motif:Expression	g10512.t1	g10512.t1	GBC20327	sel1 repeat domain-containing protein	N	Sel1 repeat	PF08238	N	N	#N/A	N	N	N	Y	Y		#N/A	jgi|Gloin1|44779|gw1.1176.2.1	EXX65063.1		OG0000000	N	N
RIR_0705900	476	25	0	Homology:Motif	g32111.t1	g32111.t1	GBC19509	SEL1 protein	N	Sel1 repeat	PF08238	N	N	#N/A	N	N	N	Y	Y		#N/A	#N/A	EXX54990.1		OG0000000	N	N
RIR_0705500	180	13	12	Homology:Motif:Expression	g32107.t1	g32107.t1	GBC19505	SEL1 protein	N	Sel1 repeat	PF08238	N	N	#N/A	N	N	N	Y	Y		#N/A	jgi|Gloin1|78147|e_gw1.17605.2.1	EXX76852.1		OG0000000	N	N
RIR_0702600	47	2	0	Homology:Motif	g32078.t1	g32078.t1	GBC19463	sel1 domain-containing protein	N	Sel1 repeat	PF08238	N	N	#N/A	N	N	N	Y	Y		jgi|Rhiir2_1|1769133|gm1.8019_g	#N/A	#N/A		OG0000000	N	N
RIR_0702200	503	27	3	Homology:Motif:Expression	g32074.t1	g32074.t1	GBC19458	SEL1 protein	N	Sel1 repeat	PF08238	N	N	#N/A	N	N	N	Y	Y		#N/A	jgi|Gloin1|24368|gm1.24368_g	EXX57133.1		OG0000000	N	N
RIR_0702000	98	5	21	Homology:Motif:Expression	g32072.t1	g32072.t1	GBC19455	sel1 repeat domain-containing protein	N	Sel1 repeat	PF08238	N	N	#N/A	N	N	N	Y	Y		#N/A	jgi|Gloin1|14187|gm1.14187_g	EXX57135.1		OG0000000	N	N
RIR_0657300	185	10	5	Homology:Motif:Expression	g31021.t1	g31021.t1	GBC18901	sel1 repeat-containing protein	N	Sel1 repeat	PF08238	N	N	#N/A	N	N	N	Y	Y		jgi|Rhiir2_1|1778894|gm1.17780_g	jgi|Gloin1|61838|gw1.23149.3.1	EXX69143.1		OG0000000	N	N
RIR_0598600	155	6	25	Homology:Motif:Expression	g13039.t1	g13039.t1	GBC18160	sel1 repeat domain-containing protein	N	Sel1 repeat	PF08238	N	N	#N/A	N	Y	N	Y	Y		#N/A	jgi|Gloin1|51985|gw1.11275.4.1	#N/A		OG0000000	N	N
RIR_0594300	344	20	0	Homology:Motif	g5595.t1	g5595.t1	GBC18111	SEL1 protein	N	Sel1 repeat	PF08238	N	N	#N/A	N	N	N	Y	Y		#N/A	#N/A	#N/A		OG0000000	N	N
RIR_0391600	387	13	25	Homology:Motif:Expression	g27707.t1	g27707.t1	GBC15570	SEL1 protein	N	Sel1 repeat	PF08238	N	N	#N/A	N	N	Y	Y	Y		jgi|Rhiir2_1|1442546|gw1.8.125.1	jgi|Gloin1|13001|gm1.13001_g	EXX69058.1		OG0000000	N	N
RIR_0305900	240	29	1	Homology:Motif:Expression	g25827.t1	g25827.t1	GBC14530	SEL1 protein	N	Sel1 repeat	PF08238	N	N	#N/A	N	N	N	Y	Y		#N/A	jgi|Gloin1|4664|gm1.4664_g	EXX71012.1		OG0000000	N	N
RIR_0301600	158	23	1	Homology:Motif:Expression	g14022.t1	g14022.t1	GBC14477	sel1 repeat domain-containing protein	N	Sel1 repeat	PF08238	N	N	#N/A	N	N	N	Y	Y		#N/A	#N/A	EXX66658.1		OG0000000	N	N
RIR_0284100	126	6	0	Homology:Motif	g20222.t1	g20222.t1	GBC14271	sel1 repeat domain-containing protein	N	Sel1 repeat	PF08238	N	N	#N/A	N	N	N	Y	Y		#N/A	#N/A	#N/A		OG0000000	N	N
RIR_0262100	492	25	3	Homology:Motif:Expression	g34795.t1	g34795.t1	GBC14000	SEL1 protein	N	Sel1 repeat	PF08238	N	N	#N/A	N	N	N	Y	Y		#N/A	jgi|Gloin1|33935|gm1.33935_g	EXX61339.1		OG0000000	N	N
RIR_0260200	192	2	0	Homology:Motif	g34776.t1	g34776.t1	GBC13974	sel1 domain-containing protein	N	Sel1 repeat	PF08238	N	N	#N/A	N	N	N	Y	Y		#N/A	#N/A	EXX61363.1		OG0000000	N	N
RIR_0258800	326	19	30	Homology:Motif:Expression	g34762.t1	g34762.t1	GBC13957	SEL1 protein	N	Sel1 repeat	PF08238	N	N	#N/A	N	N	N	Y	Y		#N/A	jgi|Gloin1|308925|CE208913_625	EXX75294.1		OG0000000	N	N
RIR_0258400	249	15	3	Homology:Motif:Expression	g34758.t1	g34758.t1	GBC13952	SEL1 protein	N	Sel1 repeat	PF08238	N	N	#N/A	N	N	N	Y	Y		#N/A	#N/A	EXX59376.1		OG0000000	N	N
RIR_0185000	500	7	33	Homology:Motif:Expression	g16726.t1	g16726.t1	GBC13058	protoplast regeneration and killer toxin	N	Sel1 repeat	PF08238	N	N	#N/A	N	N	N	N	N		jgi|Rhiir2_1|1454633|e_gw1.82.95.1	jgi|Gloin1|335805|fgenesh1_kg.2534_#_11_#_remain_c4596	EXX69982.1		OG0000000	N	N
RIR_0127300	410	27	3	Homology:Motif:Expression	g4117.t1	g4117.t1	GBC12374	SEL1 protein	N	Sel1 repeat	PF08238	N	N	#N/A	N	N	N	Y	Y		#N/A	#N/A	EXX55880.1		OG0000000	N	N
RIR_0121500	315	17	5	Homology:Motif:Expression	g4059.t1	g4059.t1	GBC12300	SEL1 protein	N	Sel1 repeat	PF08238	N	N	#N/A	N	N	N	Y	Y		#N/A	jgi|Gloin1|65695|e_gw1.2212.2.1	#N/A		OG0000000	N	N
RIR_0053300	401	17	0	Homology:Motif	g22991.t1	g22991.t1	GBC11497	SEL1 protein	N	Sel1 repeat	PF08238	N	N	#N/A	N	N	N	Y	Y		#N/A	#N/A	#N/A		OG0000000	N	N
RIR_1648500	273	6	24	Homology:Motif:Expression	g30273.t1	g30273.t1	GBC31102	SEL1 protein	N	Smr domain;Sel1 repeat	PF01713;PF08238	N	N	#N/A	N	N	N	Y	Y		jgi|Rhiir2_1|1461011|e_gw1.180.62.1	jgi|Gloin1|349097|fgenesh1_kg.23848_#_1_#_ACTTGA_L001_R1_(paired)_contig_8839	EXX66252.1		OG0000000	N	N
RIR_1645000	544	15	32	Homology:Motif:Expression	g30238.t1	g30238.t1	GBC31059	SEL1 protein	N	Smr domain;Sel1 repeat	PF01713;PF08238	N	N	#N/A	N	N	N	Y	Y		jgi|Rhiir2_1|1652460|fgenesh1_kg.180_#_100_#_TRINITY_DN21508_c0_g2_i1	jgi|Gloin1|338998|fgenesh1_kg.6274_#_1_#_remain_c3383	EXX72336.1		OG0000000	N	N
RIR_1356300	151	24	14	Homology:Motif:Expression	g27107.t1	g27107.t1	GBC27467	sel1 repeat domain-containing protein	N	SPRY domain;Protein tyrosine kinase;Sel1 repeat	PF00622;PF07714;PF08238	N	N	#N/A	Y	N	Y	Y	Y		#N/A	jgi|Gloin1|42904|gw1.15517.2.1	EXX53740.1		OG0000000	N	N
RIR_2457300	0	2	32	Motif:Expression	g18156.t1	g18156.t1	GBC41109	calmodulin-dependent protein kinase	N	Type I phosphodiesterase / nucleotide pyrophosphatase;Protein tyrosine kinase	PF01663;PF07714	N	N	#N/A	N	N	N	Y	Y		jgi|Rhiir2_1|1788534|gm1.27420_g	jgi|Gloin1|189658|CE89646_1177	EXX72099.1		OG0000000	N	N
RIR_3442900	763	6	33	Homology:Motif:Expression	g13698.t1,g13698.t2,g13698.t3	g13698.t1	GBC53190	serine/threonine protein kinase	N	#N/A	#N/A	N	N	#N/A	N	N	N	N	N		jgi|Rhiir2_1|1631006|fgenesh1_kg.143_#_163_#_TRINITY_DN10006_c1_g1_i3	jgi|Gloin1|190238|CE90226_635	EXX61897.1		OG0000000	N	N
RIR_3420700	525	38	5	Homology:Motif:Expression	g2414.t3,g2414.t2,g2414.t1	g2414.t3	GBC52939	SEL1 protein	N	#N/A	#N/A	N	N	#N/A	N	N	N	N	N		#N/A	jgi|Gloin1|149098|CE49086_105	EXX51046.1		OG0000000	N	N
RIR_3420600	586	24	20	Homology:Motif:Expression	g2413.t1,g2413.t2	g2413.t1	GBC52936	sel1 repeat-containing protein	N	#N/A	#N/A	N	N	#N/A	N	N	N	N	N		#N/A	jgi|Gloin1|65547|e_gw1.2121.11.1	EXX51047.1		OG0000000	N	N
RIR_3417900	114	21	0	Homology:Motif	g2386.t1,g2386.t2	g2386.t1	GBC52899	SEL1 protein	N	#N/A	#N/A	N	N	#N/A	N	N	N	N	N		#N/A	#N/A	#N/A		OG0000000	N	N
RIR_3414900	491	29	3	Homology:Motif:Expression	g2356.t1,g2356.t2	g2356.t1	GBC52865	SEL1 protein	N	#N/A	#N/A	N	N	#N/A	N	N	N	N	N		#N/A	jgi|Gloin1|7412|gm1.7412_g	EXX72972.1		OG0000000	N	N
RIR_3412100	241	46	1	Homology:Motif:Expression	g2328.t3,g2328.t1,g2328.t2	g2328.t3	GBC52829	serine/threonine protein kinase	N	#N/A	#N/A	N	N	#N/A	N	N	N	N	N		#N/A	#N/A	#N/A		OG0000000	N	N
RIR_3410200	124	22	0	Homology:Motif	g2309.t2,g2309.t1	g2309.t2	GBC52807	serine/threonine protein kinase	N	#N/A	#N/A	N	N	#N/A	N	N	N	N	N		#N/A	#N/A	EXX64628.1		OG0000000	N	N
RIR_3410000	210	38	0	Homology:Motif	g2307.t2,g2307.t1	g2307.t2	GBC52801	sel1 repeat domain-containing protein	N	#N/A	#N/A	N	N	#N/A	N	N	N	N	N		#N/A	#N/A	#N/A		OG0000000	N	N
RIR_3393000	289	16	0	Homology:Motif	g2137.t2,g2137.t1	g2137.t2	GBC52604	serine/threonine protein kinase	N	#N/A	#N/A	N	N	#N/A	N	N	N	N	N		jgi|Rhiir2_1|1784785|gm1.23671_g	#N/A	EXX52951.1		OG0000000	N	N
RIR_3356300	0	2	24	Motif:Expression	g4862.t1,g4862.t2	g4862.t1	GBC52159	serine/threonine protein kinase	N	#N/A	#N/A	N	N	#N/A	N	N	N	N	N		#N/A	#N/A	#N/A		OG0000000	N	N
RIR_3321900	339	10	33	Homology:Motif:Expression	g32707.t1,g32707.t2	g32707.t1	GBC51734	serine/threonine protein kinase	N	#N/A	#N/A	N	N	#N/A	N	N	N	N	N		jgi|Rhiir2_1|230681|CE230680_17107	jgi|Gloin1|64574|e_gw1.1075.3.1	EXX76861.1		OG0000000	N	N
RIR_3162300	0	2	27	Motif:Expression	g19010.t2,g19010.t1	g19010.t2	GBC49799	serine/threonine protein kinase	N	#N/A	#N/A	N	N	#N/A	N	N	N	N	N		jgi|Rhiir2_1|1601078|fgenesh1_kg.102_#_190_#_TRINITY_DN11278_c9_g1_i3	#N/A	#N/A		OG0000000	N	N
RIR_3113600	7	0	30	Homology:Expression	g6349.t1	g6349.t1	GBC49211	serine/threonine protein kinase	N	#N/A	#N/A	N	N	#N/A	N	N	N	Y	Y		#N/A	#N/A	EXX55680.1		OG0000000	N	N
RIR_3051400	0	2	10	Motif:Expression	g17518.t1,g17518.t2	g17518.t1	GBC48451	protein kinase, putative	N	#N/A	#N/A	N	N	#N/A	N	N	N	N	N		jgi|Rhiir2_1|1755479|estExt_Genewise1Plus.C_1900021	jgi|Gloin1|18654|gm1.18654_g	#N/A		OG0000000	N	N
RIR_3000300	0	2	0	Motif	g35153.t2,g35153.t1	g35153.t2	GBC47848	tkl family protein kinase	N	#N/A	#N/A	N	N	#N/A	N	N	N	N	N		#N/A	#N/A	EXX58754.1		OG0000000	N	N
RIR_2998200	0	2	14	Motif:Expression	g35132.t1,g35132.t2	g35132.t1	GBC47822	serine/threonine protein kinase	N	#N/A	#N/A	N	N	#N/A	N	N	N	N	N		jgi|Rhiir2_1|1754995|estExt_Genewise1Plus.C_1760003	jgi|Gloin1|12450|gm1.12450_g	EXX74225.1		OG0000000	N	N
RIR_2985300	0	14	15	Motif:Expression	g6617.t1,g6617.t2	g6617.t1	GBC47672	calmodulin-dependent protein kinase	N	#N/A	#N/A	N	N	#N/A	N	N	N	N	N		jgi|Rhiir2_1|1781466|gm1.20352_g	jgi|Gloin1|25705|gm1.25705_g	EXX64826.1		OG0000000	N	N
RIR_2977900	0	2	0	Motif	g24739.t1,g24739.t2	g24739.t1	GBC47577	serine/threonine protein kinase	N	#N/A	#N/A	N	N	#N/A	N	N	N	N	N		jgi|Rhiir2_1|898134|CE898133_1634	#N/A	#N/A		OG0000000	N	N
RIR_2819300	189	18	25	Homology:Motif:Expression	g12605.t2,g12605.t1	g12605.t2	GBC45653	calmodulin-dependent protein kinase	N	#N/A	#N/A	N	N	#N/A	N	N	N	N	N		jgi|Rhiir2_1|1761813|gm1.699_g	jgi|Gloin1|328801|MIX10582_65_100	EXX59277.1		OG0000000	N	N
RIR_2789700	776	30	9	Homology:Motif:Expression	g17318.t1,g17318.t2	g17318.t1	GBC45280	SEL1 protein	N	#N/A	#N/A	N	N	#N/A	N	N	N	N	N		#N/A	jgi|Gloin1|15339|gm1.15339_g	EXX59850.1		OG0000000	N	N
RIR_2772700	0	2	21	Motif:Expression	g17148.t1,g17148.t2	g17148.t1	GBC45067	serine/threonine-protein kinase ht1-like	N	#N/A	#N/A	N	N	#N/A	N	N	N	N	N		#N/A	#N/A	EXX54181.1		OG0000000	N	N
RIR_2771700	385	24	5	Homology:Motif:Expression	g17138.t1,g17138.t2	g17138.t1	GBC45051	sel1 repeat domain-containing protein	N	#N/A	#N/A	N	N	#N/A	N	N	N	N	N		#N/A	jgi|Gloin1|3185|gm1.3185_g	EXX58880.1		OG0000000	N	N
RIR_2756800	0	2	3	Motif:Expression	g16989.t1,g16989.t2	g16989.t1	GBC44868	serine/threonine protein kinase	N	#N/A	#N/A	N	N	#N/A	N	N	N	N	N		#N/A	jgi|Gloin1|25271|gm1.25271_g	EXX68002.1		OG0000000	N	N
RIR_2748400	258	1	0	Homology:Motif	g1812.t1,g1812.t2	g1812.t1	GBC44768	hypothetical protein	N	#N/A	#N/A	N	N	#N/A	N	N	N	N	N		jgi|Rhiir2_1|1484847|fgenesh1_pg.273_#_19	#N/A	EXX61228.1		OG0000000	N	N
RIR_2535500	0	2	20	Motif:Expression	g15985.t1,g15985.t2	g15985.t1	GBC42077	serine/threonine protein kinase	N	#N/A	#N/A	N	N	#N/A	N	N	N	N	N		jgi|Rhiir2_1|1603871|fgenesh1_kg.106_#_171_#_TRINITY_DN800_c0_g1_i1	jgi|Gloin1|1992|gm1.1992_g	EXX65936.1		OG0000000	N	N
RIR_2405800	0	2	0	Motif	g8100.t1,g8100.t2	g8100.t1	GBC40495	serine/threonine protein kinase	N	#N/A	#N/A	N	N	#N/A	N	N	N	N	N		#N/A	jgi|Gloin1|10929|gm1.10929_g	EXX65351.1		OG0000000	N	N
RIR_2385900	0	2	9	Motif:Expression	g7901.t1,g7901.t2	g7901.t1	GBC40258	serine/threonine protein kinase	N	#N/A	#N/A	N	N	#N/A	N	N	N	N	N		#N/A	#N/A	#N/A		OG0000000	N	N
RIR_2385700	0	4	0	Motif	g7899.t1,g7899.t2	g7899.t1	GBC40255	serine/threonine protein kinase	N	#N/A	#N/A	N	N	#N/A	N	N	N	N	N		#N/A	#N/A	#N/A		OG0000000	N	N
RIR_2283500	426	17	13	Homology:Motif:Expression	g6876.t2,g6876.t1	g6876.t2	GBC39001	hypothetical protein	N	#N/A	#N/A	N	N	#N/A	N	N	N	N	N		#N/A	jgi|Gloin1|64364|e_gw1.808.3.1	EXX71960.1		OG0000000	N	N
RIR_2260500	368	12	21	Homology:Motif:Expression	g26573.t1,g26573.t2	g26573.t1	GBC38741	sel1 repeat-containing protein	N	#N/A	#N/A	N	N	#N/A	N	N	N	N	N		#N/A	jgi|Gloin1|82954|e_gw1.28102.2.1	EXX58354.1		OG0000000	N	N
RIR_2236200	0	2	1	Motif:Expression	g10317.t1,g10317.t2	g10317.t1	GBC38435	serine/threonine protein kinase	N	#N/A	#N/A	N	N	#N/A	N	N	N	N	N		jgi|Rhiir2_1|1787967|gm1.26853_g	#N/A	#N/A		OG0000000	N	N
RIR_2229900	0	1	0	Motif	g10254.t1,g10254.t2	g10254.t1	GBC38365	hypothetical protein	N	#N/A	#N/A	N	N	#N/A	N	N	N	N	N		#N/A	#N/A	#N/A		OG0000000	N	N
RIR_2229100	0	1	0	Motif	g10246.t2,g10246.t1	g10246.t2	GBC38353	hypothetical protein	N	#N/A	#N/A	N	N	#N/A	N	N	N	N	N		jgi|Rhiir2_1|482947|CE482946_149	#N/A	EXX62590.1		OG0000000	N	N
RIR_2222300	0	2	3	Motif:Expression	g10178.t1,g10178.t2	g10178.t1	GBC38264	serine/threonine protein kinase	N	#N/A	#N/A	N	N	#N/A	N	N	N	N	N		#N/A	#N/A	EXX78229.1		OG0000000	N	N
RIR_2217200	0	2	6	Motif:Expression	g10127.t1,g10127.t2	g10127.t1	GBC38198	serine/threonine protein kinase	N	#N/A	#N/A	N	N	#N/A	N	N	N	N	N		#N/A	#N/A	EXX70548.1		OG0000000	N	N
RIR_2214300	0	1	2	Motif:Expression	g10098.t1,g10098.t2	g10098.t1	GBC38163	hypothetical protein	N	#N/A	#N/A	N	N	#N/A	N	N	N	N	N		jgi|Rhiir2_1|1768288|gm1.7174_g	#N/A	EXX52851.1		OG0000000	N	N
RIR_2131700	452	18	30	Homology:Motif:Expression	g8721.t1,g8721.t2	g8721.t1	GBC37098	sel1 domain-containing protein	N	#N/A	#N/A	N	N	#N/A	N	N	N	N	N		#N/A	jgi|Gloin1|22578|gm1.22578_g	EXX71090.1		OG0000000	N	N
RIR_2129100	587	28	0	Homology:Motif	g8695.t1,g8695.t3,g8695.t2	g8695.t1	GBC37061	sel1 repeat protein	N	#N/A	#N/A	N	N	#N/A	N	N	N	N	N		#N/A	jgi|Gloin1|15377|gm1.15377_g	EXX64597.1		OG0000000	N	N
RIR_1865700	0	8	2	Motif:Expression	g23701.t1,g23701.t2	g23701.t1	GBC33808	chitin synthase regulatory factor chr2	N	#N/A	#N/A	N	N	#N/A	N	N	N	N	N		#N/A	#N/A	#N/A		OG0000000	N	N
RIR_1806900	0	2	0	Motif	g559.t2,g559.t1	g559.t2	GBC33093	serine/threonine protein kinase	N	#N/A	#N/A	N	N	#N/A	N	N	N	N	N		jgi|Rhiir2_1|1473075|fgenesh1_pg.32_#_48	jgi|Gloin1|19580|gm1.19580_g	#N/A		OG0000000	N	N
RIR_1782800	401	27	1	Homology:Motif:Expression	g318.t1,g318.t2	g318.t1	GBC32793	sel1 protein	N	#N/A	#N/A	N	N	#N/A	N	N	N	N	N		#N/A	jgi|Gloin1|17986|gm1.17986_g	EXX58535.1		OG0000000	N	N
RIR_1776000	9	12	15	Homology:Motif:Expression	g250.t2,g250.t1	g250.t2	GBC32708	Serine/threonine protein kinase	N	#N/A	#N/A	N	N	#N/A	N	N	N	N	N		jgi|Rhiir2_1|1767573|gm1.6459_g	#N/A	EXX73262.1		OG0000000	N	N
RIR_1762600	0	4	6	Motif:Expression	g116.t1,g116.t2	g116.t1	GBC32520	tyrosine-protein kinase fer-like, partial	N	#N/A	#N/A	N	N	#N/A	N	N	N	N	N		jgi|Rhiir2_1|1852552|estExt_Genewise1.C_310007	#N/A	EXX74645.1		OG0000000	N	N
RIR_1755300	13	3	1	Homology:Motif:Expression	g43.t1,g43.t3,g43.t2	g43.t1	GBC32437	Serine/threonine protein kinase	N	#N/A	#N/A	N	N	#N/A	N	N	N	N	N		jgi|Rhiir2_1|1488735|fgenesh1_pg.550_#_3	jgi|Gloin1|35232|gm1.35232_g	#N/A		OG0000000	N	N
RIR_1735000	747	48	1	Homology:Motif:Expression	g4513.t1,g4513.t2	g4513.t1	GBC32179	sel1 repeat domain-containing protein	N	#N/A	#N/A	N	N	#N/A	N	N	N	N	N		#N/A	#N/A	EXX54561.1		OG0000000	N	N
RIR_1720600	26	2	32	Homology:Motif:Expression	g4369.t1,g4369.t2	g4369.t1	GBC31984	serine/threonine protein kinase	N	#N/A	#N/A	N	N	#N/A	N	N	N	N	N		jgi|Rhiir2_1|1483707|fgenesh1_pg.234_#_4	#N/A	#N/A		OG0000000	N	N
RIR_1711200	251	41	1	Homology:Motif:Expression	g19668.t2,g19668.t1,g19668.t3,g19668.t4	g19668.t2	GBC31866	serine/threonine kinase	N	#N/A	#N/A	N	N	#N/A	N	N	N	N	N		#N/A	#N/A	EXX54885.1		OG0000000	N	N
RIR_1699100	610	47	0	Homology:Motif	g19547.t3,g19547.t1,g19547.t2	g19547.t3	GBC31715	serine/threonine protein kinase	N	#N/A	#N/A	N	N	#N/A	N	N	N	N	N		#N/A	#N/A	EXX61813.1		OG0000000	N	N
RIR_1664800	387	30	9	Homology:Motif:Expression	g30436.t1,g30436.t2	g30436.t1	GBC31289	sel1 repeat domain-containing protein	N	#N/A	#N/A	N	N	#N/A	N	N	N	N	N		jgi|Rhiir2_1|1791279|gm1.30165_g	#N/A	EXX69282.1		OG0000000	N	N
RIR_1664500	117	12	0	Homology:Motif	g30433.t2,g30433.t1	g30433.t2	GBC31279	serine/threonine kinase	N	#N/A	#N/A	N	N	#N/A	N	N	N	N	N		jgi|Rhiir2_1|1884133|estExt_Genemark1.C_3750020	jgi|Gloin1|78138|e_gw1.17599.1.1	EXX72769.1		OG0000000	N	N
RIR_1628500	91	14	0	Homology:Motif	g30073.t2,g30073.t1,g30073.t3	g30073.t2	GBC30845	tkl protein kinase	N	#N/A	#N/A	N	N	#N/A	N	N	N	N	N		#N/A	#N/A	#N/A		OG0000000	N	N
RIR_1557900	0	2	32	Motif:Expression	g18509.t1,g18509.t2	g18509.t1	GBC29959	serine/threonine protein kinase	N	#N/A	#N/A	N	N	#N/A	N	N	N	N	N		jgi|Rhiir2_1|1828809|MIX36370_13200_64	jgi|Gloin1|292434|CE192422_737	#N/A		OG0000000	N	N
RIR_1485200	0	2	2	Motif:Expression	g11940.t1,g11940.t2	g11940.t1	GBC29049	serine/threonine protein kinase	N	#N/A	#N/A	N	N	#N/A	N	N	N	N	N		#N/A	jgi|Gloin1|20016|gm1.20016_g	EXX57181.1		OG0000000	N	N
RIR_1471900	923	32	0	Homology:Motif	g25746.t1,g25746.t2	g25746.t1	GBC28895	sel1 repeat-containing protein	N	#N/A	#N/A	N	N	#N/A	N	N	N	N	N		#N/A	#N/A	#N/A		OG0000000	N	N
RIR_1471100	1147	41	1	Homology:Motif:Expression	g25738.t3,g25738.t1,g25738.t2	g25738.t3	GBC28883	sel1 repeat-containing protein	N	#N/A	#N/A	N	N	#N/A	N	N	N	N	N		#N/A	#N/A	EXX52512.1		OG0000000	N	N
RIR_1394900	0	1	0	Motif	g12338.t2,g12338.t1	g12338.t2	GBC27980	hypothetical protein	N	#N/A	#N/A	N	N	#N/A	N	N	N	N	N		#N/A	#N/A	#N/A		OG0000000	N	N
RIR_1347700	470	46	0	Homology:Motif	g12950.t3,g12950.t4,g12950.t2,g12950.t1	g12950.t3	GBC27359	SEL1 protein	N	#N/A	#N/A	N	N	#N/A	N	N	N	N	N		#N/A	jgi|Gloin1|15319|gm1.15319_g	EXX55998.1		OG0000000	N	N
RIR_1323000	0	4	26	Motif:Expression	g22555.t2,g22555.t1	g22555.t2	GBC27070	serine/threonine protein kinase	N	#N/A	#N/A	N	N	#N/A	N	N	N	N	N		jgi|Rhiir2_1|1719122|fgenesh1_kg.428_#_158_#_TRINITY_DN11373_c2_g4_i3	#N/A	#N/A		OG0000000	N	N
RIR_1306600	0	2	25	Motif:Expression	g22391.t1,g22391.t2	g22391.t1	GBC26878	serine/threonine protein kinase	N	#N/A	#N/A	N	N	#N/A	N	N	N	N	N		jgi|Rhiir2_1|1750221|estExt_Genewise1Plus.C_830004	#N/A	#N/A		OG0000000	N	N
RIR_1306500	237	31	21	Homology:Motif:Expression	g22390.t1,g22390.t2	g22390.t1	GBC26876	sel1 protein	N	#N/A	#N/A	N	N	#N/A	N	N	N	N	N		#N/A	jgi|Gloin1|4951|gm1.4951_g	EXX72053.1		OG0000000	N	N
RIR_1305000	0	2	4	Motif:Expression	g22375.t2,g22375.t1	g22375.t2	GBC26858	serine/threonine protein kinase	N	#N/A	#N/A	N	N	#N/A	N	N	N	N	N		#N/A	jgi|Gloin1|22759|gm1.22759_g	EXX65655.1		OG0000000	N	N
RIR_1182100	0	2	1	Motif:Expression	g26231.t1,g26231.t2	g26231.t1	GBC25353	serine/threonine protein kinase	N	#N/A	#N/A	N	N	#N/A	N	N	N	N	N		jgi|Rhiir2_1|1751477|estExt_Genewise1Plus.C_1050008	jgi|Gloin1|4351|gm1.4351_g	#N/A		OG0000000	N	N
RIR_1129800	0	2	7	Motif:Expression	g15056.t2,g15056.t1	g15056.t2	GBC24693	serine/threonine protein kinase	N	#N/A	#N/A	N	N	#N/A	N	N	N	N	N		#N/A	jgi|Gloin1|19487|gm1.19487_g	EXX69391.1		OG0000000	N	N
RIR_1001800	0	1	0	Motif	g3653.t1,g3653.t2	g3653.t1	GBC23133	hypothetical protein	N	#N/A	#N/A	N	N	#N/A	N	N	N	N	N		#N/A	jgi|Gloin1|30750|gm1.30750_g	#N/A		OG0000000	N	N
RIR_0997900	488	18	33	Homology:Motif:Expression	g3614.t1,g3614.t2	g3614.t1	GBC23090	SEL1 protein	N	#N/A	#N/A	N	N	#N/A	N	N	N	N	N		jgi|Rhiir2_1|1552749|fgenesh1_kg.46_#_529_#_TRINITY_DN9713_c1_g1_i1	jgi|Gloin1|335000|fgenesh1_kg.1593_#_1_#_ACTTGA_L001_R1_(paired)_contig_4179	EXX77328.1		OG0000000	N	N
RIR_0988200	443	20	3	Homology:Motif:Expression	g3517.t1,g3517.t2	g3517.t1	GBC22963	similarity to skt5 protein	N	#N/A	#N/A	N	N	#N/A	N	N	N	N	N		#N/A	#N/A	EXX51744.1		OG0000000	N	N
RIR_0978900	0	3	16	Motif:Expression	g34043.t1,g34043.t2,g34043.t3	g34043.t1	GBC22857	serine/threonine protein kinase	N	#N/A	#N/A	N	N	#N/A	N	N	N	N	N		jgi|Rhiir2_1|1775314|gm1.14200_g	jgi|Gloin1|23297|gm1.23297_g	EXX74251.1		OG0000000	N	N
RIR_0966500	0	2	8	Motif:Expression	g33919.t1,g33919.t2	g33919.t1	GBC22702	serine/threonine protein kinase	N	#N/A	#N/A	N	N	#N/A	N	N	N	N	N		#N/A	#N/A	#N/A		OG0000000	N	N
RIR_0927400	0	14	28	Motif:Expression	g2715.t1,g2715.t2	g2715.t1	GBC22234	calmodulin-dependent protein kinase	N	#N/A	#N/A	N	N	#N/A	N	N	N	N	N		#N/A	jgi|Gloin1|15197|gm1.15197_g	#N/A		OG0000000	N	N
RIR_0923800	0	10	20	Motif:Expression	g2679.t1,g2679.t2	g2679.t1	GBC22182	calmodulin-dependent protein kinase	N	#N/A	#N/A	N	N	#N/A	N	N	N	N	N		jgi|Rhiir2_1|1768362|gm1.7248_g	jgi|Gloin1|310191|CE210179_185	EXX65643.1		OG0000000	N	N
RIR_0915000	139	7	0	Homology:Motif	g2591.t2,g2591.t1	g2591.t2	GBC22064	serine/threonine/tyrosine protein kinase rad53	N	#N/A	#N/A	N	N	#N/A	N	N	N	N	N		#N/A	#N/A	#N/A		OG0000000	N	N
RIR_0799200	0	12	27	Motif:Expression	g10774.t1,g10774.t2	g10774.t1	GBC20630	calmodulin-dependent protein kinase	N	#N/A	#N/A	N	N	#N/A	N	N	N	N	N		jgi|Rhiir2_1|1629834|fgenesh1_kg.140_#_280_#_ACTTGA_L001_R1_(paired)_contig_13342	jgi|Gloin1|2422|gm1.2422_g	EXX57647.1		OG0000000	N	N
RIR_0787000	1235	75	0	Homology:Motif	g10652.t1,g10652.t2	g10652.t1	GBC20493	sel1 repeat domain-containing protein	N	#N/A	#N/A	N	N	#N/A	N	N	N	N	N		#N/A	#N/A	#N/A		OG0000000	N	N
RIR_0740600	0	2	24	Motif:Expression	g6065.t1,g6065.t2	g6065.t1	GBC19932	serine/threonine protein kinase	N	#N/A	#N/A	N	N	#N/A	N	N	N	N	N		jgi|Rhiir2_1|1751946|estExt_Genewise1Plus.C_1120017	#N/A	EXX51353.1		OG0000000	N	N
RIR_0668700	472	27	8	Homology:Motif:Expression	g31135.t2,g31135.t1	g31135.t2	GBC19037	SEL1 protein	N	#N/A	#N/A	N	N	#N/A	N	N	N	N	N		jgi|Rhiir2_1|269131|CE269130_1609	#N/A	EXX59400.1		OG0000000	N	N
RIR_0660500	0	2	27	Motif:Expression	g31053.t1,g31053.t2	g31053.t1	GBC18939	protein kinase domain containing protein	N	#N/A	#N/A	N	N	#N/A	N	N	N	N	N		jgi|Rhiir2_1|1643142|fgenesh1_kg.163_#_268_#_TRINITY_DN10173_c3_g1_i16	#N/A	#N/A		OG0000000	N	N
RIR_0651800	2	2	0	Homology:Motif	g30966.t1,g30966.t2	g30966.t1	GBC18828	dual specificity protein kinase shkc-like	N	#N/A	#N/A	N	N	#N/A	N	N	N	N	N		#N/A	#N/A	EXX56406.1		OG0000000	N	N
RIR_0543200	0	3	21	Motif:Expression	g34182.t1,g34182.t2,g34182.t3	g34182.t1	GBC17504	Mitogen-activated protein kinase kinase kinase	N	#N/A	#N/A	N	N	#N/A	N	N	N	N	N		#N/A	#N/A	EXX76732.1		OG0000000	N	N
RIR_0261500	137	18	0	Homology:Motif	g34789.t2,g34789.t1	g34789.t2	GBC13988	serine/threonine protein kinase	N	#N/A	#N/A	N	N	#N/A	N	N	N	N	N		#N/A	jgi|Gloin1|61653|gw1.21756.6.1	#N/A		OG0000000	N	N
RIR_0258100	70	10	1	Homology:Motif:Expression	g34755.t3,g34755.t2,g34755.t1	g34755.t3	GBC13946	serine/threonine protein kinase	N	#N/A	#N/A	N	N	#N/A	N	N	N	N	N		jgi|Rhiir2_1|1874921|estExt_Genemark1.C_910036	#N/A	EXX59379.1		OG0000000	N	N
RIR_0258000	376	19	12	Homology:Motif:Expression	g34754.t2,g34754.t1	g34754.t2	GBC13943	sel1 repeat domain-containing protein	N	#N/A	#N/A	N	N	#N/A	N	N	N	N	N		#N/A	jgi|Gloin1|46473|gw1.15585.1.1	EXX59380.1		OG0000000	N	N
RIR_0239600	505	47	18	Homology:Motif:Expression	g34617.t2,g34617.t3,g34617.t4,g34617.t1	g34617.t2	GBC13723	hcpa family protein	N	#N/A	#N/A	N	N	#N/A	N	N	N	N	N		#N/A	#N/A	EXX59897.1		OG0000000	N	N
RIR_0133000	0	2	10	Motif:Expression	g4174.t1,g4174.t2	g4174.t1	GBC12448	salt-inducible protein kinase	N	#N/A	#N/A	N	N	#N/A	N	N	N	N	N		jgi|Rhiir2_1|1579488|fgenesh1_kg.75_#_390_#_GATCAG_L001_R1_without_duplicates_contig_28184	#N/A	EXX72163.1		OG0000000	N	N
RIR_0128500	0	2	0	Motif	g4129.t2,g4129.t1	g4129.t2	GBC12391	serine/threonine protein kinase	N	#N/A	#N/A	N	N	#N/A	N	N	N	N	N		#N/A	#N/A	EXX64824.1		OG0000000	N	N
RIR_0122400	0	2	0	Motif	g4068.t2,g4068.t1	g4068.t2	GBC12315	protein kinase	N	#N/A	#N/A	N	N	#N/A	N	N	N	N	N		#N/A	#N/A	EXX54170.1		OG0000000	N	N
RIR_3468500	1	1	0	Homology:Motif	g11184.t1	g11184.t1	GBC53506	reverse transcriptase	N	Endonuclease-reverse transcriptase	PF14529	N	N	#N/A	Y	N	N	N	Y		#N/A	#N/A	#N/A		OG0000001	N	N
RIR_3182400	48	1	0	Homology:Motif	g6254.t1	g6254.t1	GBC50046	reverse transcriptase	N	Endonuclease-reverse transcriptase	PF14529	N	N	#N/A	Y	N	N	Y	Y		#N/A	#N/A	#N/A		OG0000001	N	N
RIR_3016000	42	1	0	Homology:Motif	g27488.t1	g27488.t1	GBC48048	reverse transcriptase	N	Endonuclease-reverse transcriptase	PF14529	N	N	#N/A	Y	N	N	N	Y		#N/A	#N/A	EXX55714.1		OG0000001	N	N
RIR_2903700	6	1	0	Homology:Motif	g25113.t1	g25113.t1	GBC46686	reverse transcriptase	N	Endonuclease-reverse transcriptase	PF14529	N	N	#N/A	Y	N	N	N	Y		#N/A	#N/A	#N/A		OG0000001	N	N
RIR_1956400	0	1	0	Motif	g31439.t1	g31439.t1	GBC34905	hypothetical protein	N	Endonuclease-reverse transcriptase	PF14529	N	N	#N/A	Y	N	N	Y	Y		#N/A	#N/A	#N/A		OG0000001	N	N
RIR_1656900	0	1	0	Motif	g30357.t1	g30357.t1	GBC31197	hypothetical protein	N	Endonuclease-reverse transcriptase	PF14529	N	N	#N/A	Y	N	N	N	Y		#N/A	#N/A	#N/A		OG0000001	N	N
RIR_1551000	0	1	0	Motif	g18440.t1	g18440.t1	GBC29873	hypothetical protein	N	Endonuclease-reverse transcriptase	PF14529	N	N	#N/A	Y	N	N	N	Y		#N/A	#N/A	#N/A		OG0000001	N	N
RIR_0520600	111	1	0	Homology:Motif	g29645.t1	g29645.t1	GBC17229	RNA-directed DNA polymerase from mobile element	N	Endonuclease-reverse transcriptase	PF14529	N	N	#N/A	Y	N	N	N	Y		#N/A	#N/A	#N/A		OG0000001	N	N
RIR_0494800	0	1	0	Motif	g29387.t1	g29387.t1	GBC16923	reverse transcriptase	N	Endonuclease-reverse transcriptase	PF14529	N	N	#N/A	Y	N	N	N	Y		#N/A	#N/A	#N/A		OG0000001	N	N
RIR_0251900	20	1	0	Homology:Motif	g35487.t1	g35487.t1	GBC13870	RNA-directed DNA polymerase from mobile element	N	Endonuclease-reverse transcriptase	PF14529	N	N	#N/A	Y	N	N	Y	Y		#N/A	#N/A	#N/A		OG0000001	N	N
RIR_0245100	108	1	0	Homology:Motif	g34672.t1	g34672.t1	GBC13789	reverse transcriptase	N	Endonuclease-reverse transcriptase	PF14529	N	N	#N/A	Y	N	N	N	Y		#N/A	#N/A	EXX70897.1		OG0000001	N	N
RIR_0219400	0	1	0	Motif	g13875.t1	g13875.t1	GBC13477	hypothetical protein	N	Endonuclease-reverse transcriptase	PF14529	N	N	#N/A	Y	N	N	N	Y		#N/A	#N/A	#N/A		OG0000001	N	N
RIR_0215900	0	1	0	Motif	g13840.t1	g13840.t1	GBC13431	reverse transcriptase	N	Endonuclease-reverse transcriptase	PF14529	N	N	#N/A	Y	N	N	Y	Y		#N/A	#N/A	#N/A		OG0000001	N	N
RIR_0017000	1	1	0	Homology:Motif	g22628.t1	g22628.t1	GBC11051	reverse transcriptase	N	Endonuclease-reverse transcriptase	PF14529	N	N	#N/A	Y	N	N	N	Y		jgi|Rhiir2_1|1814043|MIX21604_9_31	jgi|Gloin1|7941|gm1.7941_g	EXX63946.1		OG0000001	N	N
RIR_2238300	17	1	0	Homology:Motif	g10338.t1	g10338.t1	GBC38462	RNA-directed DNA polymerase from mobile element	N	Endonuclease/Exonuclease/phosphatase family	PF03372	N	N	#N/A	Y	N	N	N	Y		#N/A	#N/A	#N/A		OG0000001	N	N
RIR_3167200	66	1	0	Homology:Motif	g19059.t1	g19059.t1	GBC49858	reverse transcriptase	N	hAT family C-terminal dimerisation region	PF05699	N	N	#N/A	Y	Y	N	Y	Y		#N/A	#N/A	#N/A		OG0000001	N	N
RIR_0139600	0	3	0	Motif	g4240.t1	g4240.t1	GBC12520	serine/threonine protein kinase	N	Protein kinase domain;RNase H;Reverse transcriptase (RNA-dependent DNA polymerase)	PF00069;PF00075;PF00078	N	N	#N/A	Y	N	N	Y	Y		jgi|Rhiir2_1|1465935|e_gw1.357.5.1	#N/A	#N/A		OG0000001	N	N
RIR_3555000	302	1	0	Homology:Motif	g33216.t1	g33216.t1	GBC54545	RNA-directed DNA polymerase from mobile element	N	Reverse transcriptase (RNA-dependent DNA polymerase)	PF00078	N	N	#N/A	Y	N	N	N	Y		jgi|Rhiir2_1|1775230|gm1.14116_g	#N/A	EXX64498.1		OG0000001	N	N
RIR_3534900	155	1	0	Homology:Motif	g33015.t1	g33015.t1	GBC54305	RNA-directed DNA polymerase from mobile element	N	Reverse transcriptase (RNA-dependent DNA polymerase)	PF00078	N	N	#N/A	Y	N	N	N	Y		#N/A	#N/A	EXX61530.1		OG0000001	N	N
RIR_3530700	68	1	0	Homology:Motif	g32973.t1	g32973.t1	GBC54251	RNA-directed DNA polymerase from mobile element	N	Reverse transcriptase (RNA-dependent DNA polymerase)	PF00078	N	N	#N/A	Y	N	N	N	Y		#N/A	#N/A	EXX68642.1		OG0000001	N	N
RIR_3520400	277	1	0	Homology:Motif	g32870.t1	g32870.t1	GBC54135	RNA-directed DNA polymerase from mobile element	N	Reverse transcriptase (RNA-dependent DNA polymerase)	PF00078	N	N	#N/A	Y	N	N	N	Y		#N/A	#N/A	#N/A		OG0000001	N	N
RIR_3519900	298	1	0	Homology:Motif	g32865.t1	g32865.t1	GBC54130	reverse transcriptase	N	Reverse transcriptase (RNA-dependent DNA polymerase)	PF00078	N	N	#N/A	Y	N	N	N	Y		#N/A	#N/A	EXX65613.1		OG0000001	N	N
RIR_3509600	207	1	0	Homology:Motif	g14310.t1	g14310.t1	GBC54012	RNA-directed DNA polymerase from mobile element	N	Reverse transcriptase (RNA-dependent DNA polymerase)	PF00078	N	N	#N/A	Y	N	N	N	Y		#N/A	#N/A	#N/A		OG0000001	N	N
RIR_3508100	7	1	0	Homology:Motif	g28520.t1	g28520.t1	GBC53993	ribonuclease hi, putative	N	Reverse transcriptase (RNA-dependent DNA polymerase)	PF00078	N	N	#N/A	Y	N	N	N	Y		#N/A	#N/A	EXX56634.1		OG0000001	N	N
RIR_3506800	386	1	0	Homology:Motif	g28507.t1	g28507.t1	GBC53977	RNA-directed DNA polymerase from mobile element	N	Reverse transcriptase (RNA-dependent DNA polymerase)	PF00078	N	N	#N/A	Y	N	N	N	Y		#N/A	#N/A	#N/A		OG0000001	N	N
RIR_3492500	114	1	0	Homology:Motif	g11424.t1	g11424.t1	GBC53809	reverse transcriptase	N	Reverse transcriptase (RNA-dependent DNA polymerase)	PF00078	N	N	#N/A	Y	N	N	Y	Y		#N/A	#N/A	EXX62748.1		OG0000001	N	N
RIR_3491700	0	1	0	Motif	g11416.t1	g11416.t1	GBC53801	reverse transcriptase	N	Reverse transcriptase (RNA-dependent DNA polymerase)	PF00078	N	N	#N/A	Y	N	N	Y	Y		#N/A	#N/A	#N/A		OG0000001	N	N
RIR_3491600	41	1	1	Homology:Motif:Expression	g11415.t1	g11415.t1	GBC53800	ribonuclease hi, putative	N	Reverse transcriptase (RNA-dependent DNA polymerase)	PF00078	N	N	#N/A	Y	N	N	N	Y		#N/A	#N/A	#N/A		OG0000001	N	N
RIR_3480500	124	1	0	Homology:Motif	g11304.t1	g11304.t1	GBC53653	reverse transcriptase	N	Reverse transcriptase (RNA-dependent DNA polymerase)	PF00078	N	N	#N/A	Y	N	N	N	Y		#N/A	#N/A	#N/A		OG0000001	N	N
RIR_3478600	31	1	0	Homology:Motif	g11285.t1	g11285.t1	GBC53633	retrovirus-related protein	N	Reverse transcriptase (RNA-dependent DNA polymerase)	PF00078	N	N	#N/A	Y	N	N	N	Y		#N/A	#N/A	EXX56131.1		OG0000001	N	N
RIR_3468800	28	1	0	Homology:Motif	g11187.t1	g11187.t1	GBC53509	RNA-directed DNA polymerase from mobile element	N	Reverse transcriptase (RNA-dependent DNA polymerase)	PF00078	N	N	#N/A	Y	N	N	N	Y		#N/A	#N/A	#N/A		OG0000001	N	N
RIR_3443100	381	1	0	Homology:Motif	g13700.t1	g13700.t1	GBC53192	reverse transcriptase	N	Reverse transcriptase (RNA-dependent DNA polymerase)	PF00078	N	N	#N/A	Y	N	N	N	Y		#N/A	#N/A	EXX71380.1		OG0000001	N	N
RIR_3431900	422	1	0	Homology:Motif	g35421.t1	g35421.t1	GBC53065	RNA-directed DNA polymerase from mobile element	N	Reverse transcriptase (RNA-dependent DNA polymerase)	PF00078	N	N	#N/A	Y	N	Y	N	Y		#N/A	#N/A	#N/A		OG0000001	N	N
RIR_3415300	57	1	0	Homology:Motif	g2360.t1	g2360.t1	GBC52871	RNA-directed DNA polymerase from mobile element	N	Reverse transcriptase (RNA-dependent DNA polymerase)	PF00078	N	N	#N/A	N	N	Y	Y	Y		#N/A	#N/A	EXX66386.1		OG0000001	N	N
RIR_3415000	21	1	0	Homology:Motif	g2357.t1	g2357.t1	GBC52868	hypothetical protein	N	Reverse transcriptase (RNA-dependent DNA polymerase)	PF00078	N	N	#N/A	Y	N	N	N	Y		#N/A	jgi|Gloin1|17535|gm1.17535_g	#N/A		OG0000001	N	N
RIR_3376800	390	1	0	Homology:Motif	g1975.t1	g1975.t1	GBC52395	RNA-directed DNA polymerase from mobile element	N	Reverse transcriptase (RNA-dependent DNA polymerase)	PF00078	N	N	#N/A	Y	N	N	N	Y		#N/A	#N/A	#N/A		OG0000001	N	N
RIR_3360300	0	1	0	Motif	g4902.t1	g4902.t1	GBC52206	hypothetical protein	N	Reverse transcriptase (RNA-dependent DNA polymerase)	PF00078	N	N	#N/A	Y	N	Y	N	Y		#N/A	jgi|Gloin1|756|gm1.756_g	EXX50308.1		OG0000001	N	N
RIR_3330400	391	1	0	Homology:Motif	g32792.t1	g32792.t1	GBC51828	RNA-directed DNA polymerase from mobile element	N	Reverse transcriptase (RNA-dependent DNA polymerase)	PF00078	N	N	#N/A	Y	N	N	N	Y		#N/A	#N/A	#N/A		OG0000001	N	N
RIR_3329800	443	1	0	Homology:Motif	g32786.t1	g32786.t1	GBC51822	RNA-directed DNA polymerase from mobile element	N	Reverse transcriptase (RNA-dependent DNA polymerase)	PF00078	N	N	#N/A	Y	N	N	N	Y		#N/A	#N/A	#N/A		OG0000001	N	N
RIR_3329400	272	1	0	Homology:Motif	g32782.t1	g32782.t1	GBC51818	RNA-directed DNA polymerase from mobile element	N	Reverse transcriptase (RNA-dependent DNA polymerase)	PF00078	N	N	#N/A	Y	N	Y	Y	Y		#N/A	#N/A	#N/A		OG0000001	N	N
RIR_3302200	408	1	0	Homology:Motif	g32510.t1	g32510.t1	GBC51511	glucose dehydrogenase	N	Reverse transcriptase (RNA-dependent DNA polymerase)	PF00078	N	N	#N/A	Y	N	N	N	Y		#N/A	#N/A	#N/A		OG0000001	N	N
RIR_3227600	364	1	0	Homology:Motif	g5064.t1	g5064.t1	GBC50616	reverse transcriptase	N	Reverse transcriptase (RNA-dependent DNA polymerase)	PF00078	N	N	#N/A	Y	N	N	N	Y		#N/A	#N/A	#N/A		OG0000001	N	N
RIR_3205000	440	1	0	Homology:Motif	g13362.t1	g13362.t1	GBC50298	RNA-directed DNA polymerase from mobile element	N	Reverse transcriptase (RNA-dependent DNA polymerase)	PF00078	N	N	#N/A	Y	Y	N	N	Y		#N/A	jgi|Gloin1|87831|fgenesh1_pg.6180_#_1	#N/A		OG0000001	N	N
RIR_3204400	172	1	0	Homology:Motif	g13356.t1	g13356.t1	GBC50292	RNA-directed DNA polymerase from mobile element	N	Reverse transcriptase (RNA-dependent DNA polymerase)	PF00078	N	N	#N/A	Y	N	N	N	Y		#N/A	#N/A	#N/A		OG0000001	N	N
RIR_3204300	5	1	0	Homology:Motif	g13355.t1	g13355.t1	GBC50291	retrovirus-related protein	N	Reverse transcriptase (RNA-dependent DNA polymerase)	PF00078	N	N	#N/A	Y	N	N	Y	Y		#N/A	#N/A	EXX53176.1		OG0000001	N	N
RIR_3184900	420	1	0	Homology:Motif	g6790.t1	g6790.t1	GBC50073	RNA-directed DNA polymerase from mobile element	N	Reverse transcriptase (RNA-dependent DNA polymerase)	PF00078	N	N	#N/A	Y	N	N	N	Y		#N/A	#N/A	#N/A		OG0000001	N	N
RIR_3141800	169	1	0	Homology:Motif	g18805.t1	g18805.t1	GBC49545	ribonuclease hi, putative	N	Reverse transcriptase (RNA-dependent DNA polymerase)	PF00078	N	N	#N/A	Y	N	N	N	Y		#N/A	#N/A	#N/A		OG0000001	N	N
RIR_3135800	0	1	0	Motif	g20819.t1	g20819.t1	GBC49469	RNA-directed DNA polymerase from mobile element	N	Reverse transcriptase (RNA-dependent DNA polymerase)	PF00078	N	N	#N/A	Y	N	N	N	Y		#N/A	#N/A	#N/A		OG0000001	N	N
RIR_3121800	11	1	0	Homology:Motif	g21250.t1	g21250.t1	GBC49302	RNA-directed DNA polymerase from mobile element	N	Reverse transcriptase (RNA-dependent DNA polymerase)	PF00078	N	N	#N/A	Y	N	N	N	Y		#N/A	#N/A	#N/A		OG0000001	N	N
RIR_3120500	326	1	0	Homology:Motif	g21237.t1	g21237.t1	GBC49289	RNA-directed DNA polymerase from mobile element	N	Reverse transcriptase (RNA-dependent DNA polymerase)	PF00078	N	N	#N/A	Y	N	N	N	Y		#N/A	#N/A	#N/A		OG0000001	N	N
RIR_3079300	1	1	0	Homology:Motif	g17797.t1	g17797.t1	GBC48794	RNA-directed DNA polymerase from mobile element	N	Reverse transcriptase (RNA-dependent DNA polymerase)	PF00078	N	N	#N/A	Y	N	N	N	Y		#N/A	#N/A	EXX56898.1		OG0000001	N	N
RIR_3076300	359	1	0	Homology:Motif	g17767.t1	g17767.t1	GBC48757	probable RNA-directed DNA polymerase from	N	Reverse transcriptase (RNA-dependent DNA polymerase)	PF00078	N	N	#N/A	Y	N	N	N	Y		#N/A	#N/A	#N/A		OG0000001	N	N
RIR_3037900	10	1	0	Homology:Motif	g6550.t1	g6550.t1	GBC48293	low quality protein: RNA-directed DNA polymerase	N	Reverse transcriptase (RNA-dependent DNA polymerase)	PF00078	N	N	#N/A	Y	N	N	N	Y		#N/A	jgi|Gloin1|13704|gm1.13704_g	#N/A		OG0000001	N	N
RIR_3035700	144	1	0	Homology:Motif	g6528.t1	g6528.t1	GBC48267	reverse transcriptase	N	Reverse transcriptase (RNA-dependent DNA polymerase)	PF00078	N	N	#N/A	Y	N	N	N	Y		#N/A	#N/A	EXX58467.1		OG0000001	N	N
RIR_3026000	0	1	0	Motif	g27588.t1	g27588.t1	GBC48165	hypothetical protein	N	Reverse transcriptase (RNA-dependent DNA polymerase)	PF00078	N	N	#N/A	Y	N	Y	N	Y		#N/A	#N/A	#N/A		OG0000001	N	N
RIR_3025400	0	1	0	Motif	g27582.t1	g27582.t1	GBC48158	hypothetical protein	N	Reverse transcriptase (RNA-dependent DNA polymerase)	PF00078	N	N	#N/A	Y	N	N	N	Y		#N/A	jgi|Gloin1|9569|gm1.9569_g	EXX66001.1		OG0000001	N	N
RIR_3021900	51	1	0	Homology:Motif	g27547.t1	g27547.t1	GBC48117	ribonuclease hi, putative	N	Reverse transcriptase (RNA-dependent DNA polymerase)	PF00078	N	N	#N/A	Y	N	N	N	Y		#N/A	#N/A	#N/A		OG0000001	N	N
RIR_3016700	439	1	0	Homology:Motif	g27495.t1	g27495.t1	GBC48055	reverse transcriptase	N	Reverse transcriptase (RNA-dependent DNA polymerase)	PF00078	N	N	#N/A	Y	N	N	N	Y		#N/A	#N/A	EXX55710.1		OG0000001	N	N
RIR_3015900	8	1	0	Homology:Motif	g27487.t1	g27487.t1	GBC48047	reverse transcriptase (RNA-dependent DNA	N	Reverse transcriptase (RNA-dependent DNA polymerase)	PF00078	N	N	#N/A	Y	N	N	N	Y		#N/A	#N/A	EXX55713.1		OG0000001	N	N
RIR_2991400	383	1	0	Homology:Motif	g35064.t1	g35064.t1	GBC47734	RNA-directed DNA polymerase from mobile element	N	Reverse transcriptase (RNA-dependent DNA polymerase)	PF00078	N	N	#N/A	Y	N	N	N	Y		#N/A	#N/A	#N/A		OG0000001	N	N
RIR_2989800	120	1	0	Homology:Motif	g35048.t1	g35048.t1	GBC47718	RNA-directed DNA polymerase from mobile element	N	Reverse transcriptase (RNA-dependent DNA polymerase)	PF00078	N	N	#N/A	Y	N	N	N	Y		#N/A	#N/A	#N/A		OG0000001	N	N
RIR_2922800	393	1	0	Homology:Motif	g24188.t1	g24188.t1	GBC46915	RNA-directed DNA polymerase from mobile element	N	Reverse transcriptase (RNA-dependent DNA polymerase)	PF00078	N	N	#N/A	Y	N	N	N	Y		#N/A	#N/A	#N/A		OG0000001	N	N
RIR_2889300	207	1	0	Homology:Motif	g24969.t1	g24969.t1	GBC46512	probable RNA-directed DNA polymerase from	N	Reverse transcriptase (RNA-dependent DNA polymerase)	PF00078	N	N	#N/A	Y	N	Y	Y	Y		#N/A	#N/A	#N/A		OG0000001	N	N
RIR_2876000	1	1	0	Homology:Motif	g24836.t1	g24836.t1	GBC46358	hypothetical protein	N	Reverse transcriptase (RNA-dependent DNA polymerase)	PF00078	N	N	#N/A	Y	N	N	N	Y		#N/A	#N/A	#N/A		OG0000001	N	N
RIR_2861300	159	1	0	Homology:Motif	g27968.t1	g27968.t1	GBC46185	reverse transcriptase, partial	N	Reverse transcriptase (RNA-dependent DNA polymerase)	PF00078	N	N	#N/A	Y	N	N	N	Y		#N/A	#N/A	#N/A		OG0000001	N	N
RIR_2848100	358	1	0	Homology:Motif	g27836.t1	g27836.t1	GBC46016	glucose dehydrogenase	N	Reverse transcriptase (RNA-dependent DNA polymerase)	PF00078	N	N	#N/A	Y	N	N	N	Y		#N/A	#N/A	EXX52842.1		OG0000001	N	N
RIR_2733900	385	1	0	Homology:Motif	g1667.t1	g1667.t1	GBC44590	probable RNA-directed DNA polymerase from	N	Reverse transcriptase (RNA-dependent DNA polymerase)	PF00078	N	N	#N/A	Y	N	N	N	Y		#N/A	#N/A	#N/A		OG0000001	N	N
RIR_2694500	405	1	0	Homology:Motif	g1273.t1	g1273.t1	GBC44086	reverse transcriptase	N	Reverse transcriptase (RNA-dependent DNA polymerase)	PF00078	N	N	#N/A	Y	N	Y	N	Y		#N/A	jgi|Gloin1|8273|gm1.8273_g	EXX58600.1		OG0000001	N	N
RIR_2690200	15	1	0	Homology:Motif	g1230.t1	g1230.t1	GBC44030	RNA-directed DNA polymerase from mobile element	N	Reverse transcriptase (RNA-dependent DNA polymerase)	PF00078	N	N	#N/A	Y	N	N	N	Y		#N/A	#N/A	#N/A		OG0000001	N	N
RIR_2688300	385	1	0	Homology:Motif	g1211.t1	g1211.t1	GBC44011	RNA-directed DNA polymerase from mobile element	N	Reverse transcriptase (RNA-dependent DNA polymerase)	PF00078	N	N	#N/A	Y	N	N	N	Y		#N/A	#N/A	#N/A		OG0000001	N	N
RIR_2671300	92	1	0	Homology:Motif	g1041.t1	g1041.t1	GBC43786	reverse transcriptase	N	Reverse transcriptase (RNA-dependent DNA polymerase)	PF00078	N	N	#N/A	Y	N	N	N	Y		#N/A	#N/A	#N/A		OG0000001	N	N
RIR_2663300	58	1	0	Homology:Motif	g5749.t1	g5749.t1	GBC43678	reverse transcriptase	N	Reverse transcriptase (RNA-dependent DNA polymerase)	PF00078	N	N	#N/A	Y	N	N	Y	Y		jgi|Rhiir2_1|1485470|fgenesh1_pg.302_#_2	jgi|Gloin1|22378|gm1.22378_g	EXX77224.1		OG0000001	N	N
RIR_2610800	245	1	0	Homology:Motif	g3448.t1	g3448.t1	GBC43012	reverse transcriptase	N	Reverse transcriptase (RNA-dependent DNA polymerase)	PF00078	N	N	#N/A	Y	N	N	Y	Y		#N/A	#N/A	EXX56121.1		OG0000001	N	N
RIR_2582100	423	1	0	Homology:Motif	g3159.t1	g3159.t1	GBC42665	ribonuclease hi, putative	N	Reverse transcriptase (RNA-dependent DNA polymerase)	PF00078	N	N	#N/A	Y	N	N	N	Y		#N/A	#N/A	EXX56414.1		OG0000001	N	N
RIR_2566700	189	1	0	Homology:Motif	g16297.t1	g16297.t1	GBC42466	reverse transcriptase, partial	N	Reverse transcriptase (RNA-dependent DNA polymerase)	PF00078	N	N	#N/A	Y	N	Y	N	Y		#N/A	#N/A	#N/A		OG0000001	N	N
RIR_2559800	1	1	0	Homology:Motif	g16228.t1	g16228.t1	GBC42379	putative ribonuclease h protein at1g65750	N	Reverse transcriptase (RNA-dependent DNA polymerase)	PF00078	N	N	#N/A	Y	N	N	Y	Y		#N/A	#N/A	#N/A		OG0000001	N	N
RIR_2550100	324	1	0	Homology:Motif	g16131.t1	g16131.t1	GBC42266	reverse transcriptase	N	Reverse transcriptase (RNA-dependent DNA polymerase)	PF00078	N	N	#N/A	Y	N	Y	N	Y		#N/A	#N/A	#N/A		OG0000001	N	N
RIR_2528200	8	1	0	Homology:Motif	g15912.t1	g15912.t1	GBC41996	reverse transcriptase-like protein	N	Reverse transcriptase (RNA-dependent DNA polymerase)	PF00078	N	N	#N/A	Y	N	N	N	Y		#N/A	#N/A	EXX78905.1		OG0000001	N	N
RIR_2523700	424	1	0	Homology:Motif	g15867.t1	g15867.t1	GBC41938	reverse transcriptase	N	Reverse transcriptase (RNA-dependent DNA polymerase)	PF00078	N	N	#N/A	Y	N	N	N	Y		#N/A	#N/A	#N/A		OG0000001	N	N
RIR_2521200	117	1	0	Homology:Motif	g15842.t1	g15842.t1	GBC41908	reverse transcriptase	N	Reverse transcriptase (RNA-dependent DNA polymerase)	PF00078	N	N	#N/A	Y	N	N	N	Y		#N/A	#N/A	EXX54283.1		OG0000001	N	N
RIR_2520800	1	1	0	Homology:Motif	g15838.t1	g15838.t1	GBC41904	hypothetical protein	N	Reverse transcriptase (RNA-dependent DNA polymerase)	PF00078	N	N	#N/A	Y	N	N	N	Y		#N/A	#N/A	#N/A		OG0000001	N	N
RIR_2484100	139	1	0	Homology:Motif	g15471.t1	g15471.t1	GBC41457	RNA-directed DNA polymerase from mobile element	N	Reverse transcriptase (RNA-dependent DNA polymerase)	PF00078	N	N	#N/A	Y	N	N	Y	Y		#N/A	#N/A	EXX73773.1		OG0000001	N	N
RIR_2481500	437	1	0	Homology:Motif	g18398.t1	g18398.t1	GBC41427	reverse transcriptase	N	Reverse transcriptase (RNA-dependent DNA polymerase)	PF00078	N	N	#N/A	Y	N	N	N	Y		#N/A	#N/A	#N/A		OG0000001	N	N
RIR_2479900	428	1	0	Homology:Motif	g18382.t1	g18382.t1	GBC41404	reverse transcriptase	N	Reverse transcriptase (RNA-dependent DNA polymerase)	PF00078	N	N	#N/A	Y	N	N	N	Y		#N/A	#N/A	#N/A		OG0000001	N	N
RIR_2428300	293	1	0	Homology:Motif	g19837.t1	g19837.t1	GBC40758	reverse transcriptase	N	Reverse transcriptase (RNA-dependent DNA polymerase)	PF00078	N	N	#N/A	Y	N	Y	N	Y		#N/A	#N/A	#N/A		OG0000001	N	N
RIR_2423000	433	1	0	Homology:Motif	g19784.t1	g19784.t1	GBC40700	reverse transcriptase	N	Reverse transcriptase (RNA-dependent DNA polymerase)	PF00078	N	N	#N/A	Y	N	Y	N	Y		#N/A	#N/A	#N/A		OG0000001	N	N
RIR_2373400	357	1	0	Homology:Motif	g7776.t1	g7776.t1	GBC40109	RNA-directed DNA polymerase from mobile element	N	Reverse transcriptase (RNA-dependent DNA polymerase)	PF00078	N	N	#N/A	Y	N	Y	Y	Y		#N/A	#N/A	EXX62470.1		OG0000001	N	N
RIR_2371100	414	1	0	Homology:Motif	g7753.t1	g7753.t1	GBC40084	RNA-directed DNA polymerase from mobile element	N	Reverse transcriptase (RNA-dependent DNA polymerase)	PF00078	N	N	#N/A	Y	N	N	Y	Y		#N/A	#N/A	#N/A		OG0000001	N	N
RIR_2365600	220	1	0	Homology:Motif	g7698.t1	g7698.t1	GBC40020	RNA-directed DNA polymerase from mobile element	N	Reverse transcriptase (RNA-dependent DNA polymerase)	PF00078	N	N	#N/A	Y	N	N	Y	Y		#N/A	#N/A	#N/A		OG0000001	N	N
RIR_2362400	116	1	0	Homology:Motif	g7666.t1	g7666.t1	GBC39983	reverse transcriptase	N	Reverse transcriptase (RNA-dependent DNA polymerase)	PF00078	N	N	#N/A	Y	N	Y	N	Y		#N/A	jgi|Gloin1|5689|gm1.5689_g	EXX50719.1		OG0000001	N	N
RIR_2336500	155	1	0	Homology:Motif	g7406.t1	g7406.t1	GBC39655	RNA-directed DNA polymerase from mobile element	N	Reverse transcriptase (RNA-dependent DNA polymerase)	PF00078	N	N	#N/A	Y	N	Y	N	Y		#N/A	#N/A	EXX62212.1		OG0000001	N	N
RIR_2333200	60	1	0	Homology:Motif	g7373.t1	g7373.t1	GBC39613	RNA-directed DNA polymerase from mobile element	N	Reverse transcriptase (RNA-dependent DNA polymerase)	PF00078	N	N	#N/A	Y	N	N	N	Y		#N/A	#N/A	#N/A		OG0000001	N	N
RIR_2329800	306	1	0	Homology:Motif	g7339.t1	g7339.t1	GBC39576	RNA-directed DNA polymerase from mobile element	N	Reverse transcriptase (RNA-dependent DNA polymerase)	PF00078	N	N	#N/A	Y	N	N	N	Y		#N/A	#N/A	#N/A		OG0000001	N	N
RIR_2324500	148	1	0	Homology:Motif	g7286.t1	g7286.t1	GBC39515	reverse transcriptase	N	Reverse transcriptase (RNA-dependent DNA polymerase)	PF00078	N	N	#N/A	Y	N	N	Y	Y		jgi|Rhiir2_1|1480544|fgenesh1_pg.147_#_36	#N/A	EXX62323.1		OG0000001	N	N
RIR_2311800	431	1	14	Homology:Motif:Expression	g7159.t1	g7159.t1	GBC39340	reverse transcriptase	N	Reverse transcriptase (RNA-dependent DNA polymerase)	PF00078	N	N	#N/A	Y	N	N	Y	Y		#N/A	jgi|Gloin1|16368|gm1.16368_g	#N/A		OG0000001	N	N
RIR_2284500	368	1	0	Homology:Motif	g6886.t1	g6886.t1	GBC39012	reverse transcriptase	N	Reverse transcriptase (RNA-dependent DNA polymerase)	PF00078	N	N	#N/A	Y	N	Y	N	Y		#N/A	#N/A	#N/A		OG0000001	N	N
RIR_2283900	211	1	0	Homology:Motif	g6880.t1	g6880.t1	GBC39005	reverse transcriptase	N	Reverse transcriptase (RNA-dependent DNA polymerase)	PF00078	N	N	#N/A	Y	N	N	N	Y		#N/A	#N/A	EXX67205.1		OG0000001	N	N
RIR_2272100	420	1	0	Homology:Motif	g26689.t1	g26689.t1	GBC38877	reverse transcriptase	N	Reverse transcriptase (RNA-dependent DNA polymerase)	PF00078	N	N	#N/A	Y	N	N	N	Y		#N/A	#N/A	#N/A		OG0000001	N	N
RIR_2271400	432	1	0	Homology:Motif	g26682.t1	g26682.t1	GBC38870	reverse transcriptase	N	Reverse transcriptase (RNA-dependent DNA polymerase)	PF00078	N	N	#N/A	Y	N	N	N	Y		#N/A	#N/A	EXX65235.1		OG0000001	N	N
RIR_2269700	407	1	0	Homology:Motif	g26665.t1	g26665.t1	GBC38850	reverse transcriptase	N	Reverse transcriptase (RNA-dependent DNA polymerase)	PF00078	N	N	#N/A	Y	N	N	N	Y		#N/A	#N/A	#N/A		OG0000001	N	N
RIR_2247100	41	1	0	Homology:Motif	g10427.t1	g10427.t1	GBC38576	reverse transcriptase	N	Reverse transcriptase (RNA-dependent DNA polymerase)	PF00078	N	N	#N/A	Y	N	N	N	Y		#N/A	#N/A	#N/A		OG0000001	N	N
RIR_2244900	323	1	0	Homology:Motif	g10405.t1	g10405.t1	GBC38549	reverse transcriptase	N	Reverse transcriptase (RNA-dependent DNA polymerase)	PF00078	N	N	#N/A	Y	N	Y	N	Y		#N/A	#N/A	#N/A		OG0000001	N	N
RIR_2238200	20	1	0	Homology:Motif	g10337.t1	g10337.t1	GBC38461	RNA-directed DNA polymerase from mobile element	N	Reverse transcriptase (RNA-dependent DNA polymerase)	PF00078	N	N	#N/A	Y	N	N	Y	Y		#N/A	#N/A	#N/A		OG0000001	N	N
RIR_2180500	434	1	0	Homology:Motif	g5224.t1	g5224.t1	GBC37731	RNA-directed DNA polymerase from mobile element	N	Reverse transcriptase (RNA-dependent DNA polymerase)	PF00078	N	N	#N/A	Y	N	N	N	Y		#N/A	#N/A	#N/A		OG0000001	N	N
RIR_2132400	1	1	0	Homology:Motif	g8728.t1	g8728.t1	GBC37105	reverse transcriptase-like protein	N	Reverse transcriptase (RNA-dependent DNA polymerase)	PF00078	N	N	#N/A	Y	N	N	N	Y		#N/A	#N/A	EXX60618.1		OG0000001	N	N
RIR_2102500	2	1	0	Homology:Motif	g8429.t1	g8429.t1	GBC36679	RNA-directed DNA polymerase from mobile element	N	Reverse transcriptase (RNA-dependent DNA polymerase)	PF00078	N	N	#N/A	Y	N	N	N	Y		#N/A	#N/A	#N/A		OG0000001	N	N
RIR_2081400	271	1	0	Homology:Motif	g8218.t1	g8218.t1	GBC36395	reverse transcriptase	N	Reverse transcriptase (RNA-dependent DNA polymerase)	PF00078	N	N	#N/A	Y	N	Y	Y	Y		#N/A	#N/A	#N/A		OG0000001	N	N
RIR_2078300	458	1	0	Homology:Motif	g8187.t1	g8187.t1	GBC36362	ribonuclease hi, putative	N	Reverse transcriptase (RNA-dependent DNA polymerase)	PF00078	N	N	#N/A	Y	N	N	N	Y		#N/A	#N/A	EXX54309.1		OG0000001	N	N
RIR_2078000	230	1	0	Homology:Motif	g8184.t1	g8184.t1	GBC36359	ribonuclease hi, putative	N	Reverse transcriptase (RNA-dependent DNA polymerase)	PF00078	N	N	#N/A	Y	N	N	N	Y		#N/A	#N/A	#N/A		OG0000001	N	N
RIR_2072400	75	1	0	Homology:Motif	g35007.t1	g35007.t1	GBC36288	RNA-directed DNA polymerase from mobile element	N	Reverse transcriptase (RNA-dependent DNA polymerase)	PF00078	N	N	#N/A	Y	N	Y	Y	Y		#N/A	#N/A	#N/A		OG0000001	N	N
RIR_2026700	307	1	0	Homology:Motif	g20668.t1	g20668.t1	GBC35735	RNA-directed DNA polymerase from mobile element	N	Reverse transcriptase (RNA-dependent DNA polymerase)	PF00078	N	N	#N/A	Y	N	N	N	Y		#N/A	#N/A	#N/A		OG0000001	N	N
RIR_2019900	1	1	0	Homology:Motif	g20600.t1	g20600.t1	GBC35649	reverse transcriptase	N	Reverse transcriptase (RNA-dependent DNA polymerase)	PF00078	N	N	#N/A	Y	N	N	N	Y		#N/A	#N/A	#N/A		OG0000001	N	N
RIR_2017100	18	1	0	Homology:Motif	g20571.t1	g20571.t1	GBC35614	reverse transcriptase	N	Reverse transcriptase (RNA-dependent DNA polymerase)	PF00078	N	N	#N/A	Y	N	N	N	Y		#N/A	#N/A	#N/A		OG0000001	N	N
RIR_1998600	236	1	0	Homology:Motif	g31861.t1	g31861.t1	GBC35413	reverse transcriptase	N	Reverse transcriptase (RNA-dependent DNA polymerase)	PF00078	N	N	#N/A	Y	N	N	Y	Y		#N/A	#N/A	EXX65897.1		OG0000001	N	N
RIR_1949800	327	1	0	Homology:Motif	g31373.t1	g31373.t1	GBC34813	reverse transcriptase	N	Reverse transcriptase (RNA-dependent DNA polymerase)	PF00078	N	N	#N/A	Y	N	Y	N	Y		#N/A	jgi|Gloin1|96734|fgenesh1_pg.20760_#_2	#N/A		OG0000001	N	N
RIR_1949000	362	1	0	Homology:Motif	g31365.t1	g31365.t1	GBC34802	RNA-directed DNA polymerase from mobile element	N	Reverse transcriptase (RNA-dependent DNA polymerase)	PF00078	N	N	#N/A	Y	N	N	N	Y		#N/A	#N/A	#N/A		OG0000001	N	N
RIR_1933600	0	1	0	Motif	g5912.t1	g5912.t1	GBC34613	hypothetical protein	N	Reverse transcriptase (RNA-dependent DNA polymerase)	PF00078	N	N	#N/A	Y	N	N	Y	Y		#N/A	jgi|Gloin1|69795|e_gw1.6280.1.1	EXX52248.1		OG0000001	N	N
RIR_1870200	145	1	0	Homology:Motif	g23746.t1	g23746.t1	GBC33861	low quality protein: RNA-directed DNA polymerase	N	Reverse transcriptase (RNA-dependent DNA polymerase)	PF00078	N	N	#N/A	Y	N	N	N	Y		#N/A	#N/A	EXX62251.1		OG0000001	N	N
RIR_1840900	411	1	0	Homology:Motif	g901.t1	g901.t1	GBC33508	RNA-directed DNA polymerase from mobile element	N	Reverse transcriptase (RNA-dependent DNA polymerase)	PF00078	N	N	#N/A	Y	N	N	N	Y		#N/A	#N/A	#N/A		OG0000001	N	N
RIR_1837400	117	1	0	Homology:Motif	g866.t1	g866.t1	GBC33470	reverse transcriptase	N	Reverse transcriptase (RNA-dependent DNA polymerase)	PF00078	N	N	#N/A	Y	N	Y	Y	Y		#N/A	#N/A	#N/A		OG0000001	N	N
RIR_1835200	110	1	0	Homology:Motif	g844.t1	g844.t1	GBC33445	retrovirus-related protein	N	Reverse transcriptase (RNA-dependent DNA polymerase)	PF00078	N	N	#N/A	Y	N	N	N	Y		#N/A	#N/A	#N/A		OG0000001	N	N
RIR_1805000	135	1	0	Homology:Motif	g540.t1	g540.t1	GBC33069	RNA-directed DNA polymerase from mobile element	N	Reverse transcriptase (RNA-dependent DNA polymerase)	PF00078	N	N	#N/A	Y	N	N	N	Y		#N/A	#N/A	EXX59879.1		OG0000001	N	N
RIR_1795300	1	1	0	Homology:Motif	g443.t1	g443.t1	GBC32950	hypothetical protein	N	Reverse transcriptase (RNA-dependent DNA polymerase)	PF00078	N	N	#N/A	Y	N	N	N	Y		#N/A	#N/A	#N/A		OG0000001	N	N
RIR_1794600	406	1	0	Homology:Motif	g436.t1	g436.t1	GBC32943	reverse transcriptase	N	Reverse transcriptase (RNA-dependent DNA polymerase)	PF00078	N	N	#N/A	Y	N	N	N	Y		#N/A	#N/A	EXX66584.1		OG0000001	N	N
RIR_1791800	180	1	0	Homology:Motif	g408.t1	g408.t1	GBC32915	reverse transcriptase	N	Reverse transcriptase (RNA-dependent DNA polymerase)	PF00078	N	N	#N/A	Y	N	N	N	Y		#N/A	#N/A	EXX55795.1		OG0000001	N	N
RIR_1775600	281	1	0	Homology:Motif	g246.t1	g246.t1	GBC32702	rna-directed dna polymerase from mobile element	N	Reverse transcriptase (RNA-dependent DNA polymerase)	PF00078	N	N	#N/A	Y	N	N	N	Y		#N/A	#N/A	EXX79414.1		OG0000001	N	N
RIR_1708600	378	1	0	Homology:Motif	g19642.t1	g19642.t1	GBC31832	reverse transcriptase	N	Reverse transcriptase (RNA-dependent DNA polymerase)	PF00078	N	N	#N/A	Y	N	N	N	Y		#N/A	jgi|Gloin1|318434|MIX215_4_21	EXX74870.1		OG0000001	N	N
RIR_1705900	387	1	0	Homology:Motif	g19615.t1	g19615.t1	GBC31796	RNA-directed DNA polymerase from mobile element	N	Reverse transcriptase (RNA-dependent DNA polymerase)	PF00078	N	N	#N/A	Y	N	N	N	Y		#N/A	#N/A	#N/A		OG0000001	N	N
RIR_1700400	371	1	4	Homology:Motif:Expression	g19560.t1	g19560.t1	GBC31731	RNA-directed DNA polymerase from mobile element	N	Reverse transcriptase (RNA-dependent DNA polymerase)	PF00078	N	N	#N/A	Y	N	N	N	Y		#N/A	#N/A	EXX60479.1		OG0000001	N	N
RIR_1686500	451	1	0	Homology:Motif	g19420.t1	g19420.t1	GBC31561	reverse transcriptase	N	Reverse transcriptase (RNA-dependent DNA polymerase)	PF00078	N	N	#N/A	Y	N	N	N	Y		#N/A	#N/A	#N/A		OG0000001	N	N
RIR_1673400	289	1	0	Homology:Motif	g30522.t1	g30522.t1	GBC31396	RNA-directed DNA polymerase from mobile element	N	Reverse transcriptase (RNA-dependent DNA polymerase)	PF00078	N	N	#N/A	Y	N	N	Y	Y		#N/A	#N/A	#N/A		OG0000001	N	N
RIR_1667700	387	1	0	Homology:Motif	g30465.t1	g30465.t1	GBC31328	reverse transcriptase	N	Reverse transcriptase (RNA-dependent DNA polymerase)	PF00078	N	N	#N/A	Y	N	N	N	Y		#N/A	#N/A	#N/A		OG0000001	N	N
RIR_1655210	81	1	0	Homology:Motif	JEMT01015553.1_cds_EXX72333.1_7695	JEMT01015553.1_cds_EXX72333.1_7695	GBC31180	JEMT01015553.1_cds_EXX72333.1_7695	N	Reverse transcriptase (RNA-dependent DNA polymerase)	PF00078	N	N	#N/A	Y	N	N	N	Y		#N/A	#N/A	EXX72333.1		OG0000001	N	N
RIR_1644200	379	1	0	Homology:Motif	g30230.t1	g30230.t1	GBC31050	reverse transcriptase	N	Reverse transcriptase (RNA-dependent DNA polymerase)	PF00078	N	N	#N/A	Y	N	N	Y	Y		jgi|Rhiir2_1|1846786|estExt_fgenesh1_pg.C_3210017	jgi|Gloin1|330267|MIX12048_2_17	#N/A		OG0000001	N	N
RIR_1552700	417	1	0	Homology:Motif	g18457.t1	g18457.t1	GBC29895	RNA-directed DNA polymerase from mobile element	N	Reverse transcriptase (RNA-dependent DNA polymerase)	PF00078	N	N	#N/A	Y	N	N	N	Y		#N/A	#N/A	#N/A		OG0000001	N	N
RIR_1550200	85	1	0	Homology:Motif	g18432.t1	g18432.t1	GBC29863	RNA-directed DNA polymerase from mobile element	N	Reverse transcriptase (RNA-dependent DNA polymerase)	PF00078	N	N	#N/A	Y	N	Y	N	Y		#N/A	#N/A	EXX56645.1		OG0000001	N	N
RIR_1519900	327	1	0	Homology:Motif	g20043.t1	g20043.t1	GBC29446	reverse transcriptase	N	Reverse transcriptase (RNA-dependent DNA polymerase)	PF00078	N	N	#N/A	Y	N	N	N	Y		#N/A	#N/A	#N/A		OG0000001	N	N
RIR_1517000	65	1	0	Homology:Motif	g20014.t1	g20014.t1	GBC29416	RNA-directed DNA polymerase from mobile element	N	Reverse transcriptase (RNA-dependent DNA polymerase)	PF00078	N	N	#N/A	Y	N	Y	N	Y		#N/A	#N/A	#N/A		OG0000001	N	N
RIR_1516500	421	1	0	Homology:Motif	g20009.t1	g20009.t1	GBC29411	reverse transcriptase	N	Reverse transcriptase (RNA-dependent DNA polymerase)	PF00078	N	N	#N/A	Y	N	N	N	Y		#N/A	#N/A	#N/A		OG0000001	N	N
RIR_1480100	0	1	0	Motif	g11889.t1	g11889.t1	GBC28989	hypothetical protein	N	Reverse transcriptase (RNA-dependent DNA polymerase)	PF00078	N	N	#N/A	Y	N	N	N	Y		#N/A	#N/A	EXX50518.1		OG0000001	N	N
RIR_1429600	0	1	0	Motif	g25323.t1	g25323.t1	GBC28395	retrovirus-related protein	N	Reverse transcriptase (RNA-dependent DNA polymerase)	PF00078	N	N	#N/A	Y	N	Y	N	Y		#N/A	#N/A	#N/A		OG0000001	N	N
RIR_1428900	32	1	0	Homology:Motif	g25316.t1	g25316.t1	GBC28386	RNA-directed DNA polymerase from mobile element	N	Reverse transcriptase (RNA-dependent DNA polymerase)	PF00078	N	N	#N/A	Y	N	N	N	Y		#N/A	#N/A	EXX71294.1		OG0000001	N	N
RIR_1263500	387	1	0	Homology:Motif	g21960.t1	g21960.t1	GBC26347	RNA-directed DNA polymerase from mobile element	N	Reverse transcriptase (RNA-dependent DNA polymerase)	PF00078	N	N	#N/A	Y	N	N	N	Y		#N/A	#N/A	#N/A		OG0000001	N	N
RIR_1206400	324	1	0	Homology:Motif	g26474.t1	g26474.t1	GBC25651	RNA-directed DNA polymerase from mobile element	N	Reverse transcriptase (RNA-dependent DNA polymerase)	PF00078	N	N	#N/A	Y	N	N	N	Y		#N/A	#N/A	#N/A		OG0000001	N	N
RIR_1206100	342	1	0	Homology:Motif	g26471.t1	g26471.t1	GBC25648	ribonuclease hi, putative	N	Reverse transcriptase (RNA-dependent DNA polymerase)	PF00078	N	N	#N/A	Y	N	N	N	Y		#N/A	#N/A	#N/A		OG0000001	N	N
RIR_1187700	434	1	0	Homology:Motif	g26287.t1	g26287.t1	GBC25423	reverse transcriptase	N	Reverse transcriptase (RNA-dependent DNA polymerase)	PF00078	N	N	#N/A	Y	Y	N	N	Y		#N/A	#N/A	#N/A		OG0000001	N	N
RIR_1175800	0	1	0	Motif	g26168.t1	g26168.t1	GBC25270	hypothetical protein	N	Reverse transcriptase (RNA-dependent DNA polymerase)	PF00078	N	N	#N/A	Y	N	N	N	Y		#N/A	#N/A	#N/A		OG0000001	N	N
RIR_1154500	0	1	0	Motif	g15303.t1	g15303.t1	GBC25008	hypothetical protein	N	Reverse transcriptase (RNA-dependent DNA polymerase)	PF00078	N	N	#N/A	Y	N	N	N	Y		#N/A	#N/A	#N/A		OG0000001	N	N
RIR_1144700	398	1	0	Homology:Motif	g15205.t1	g15205.t1	GBC24872	probable RNA-directed DNA polymerase from	N	Reverse transcriptase (RNA-dependent DNA polymerase)	PF00078	N	N	#N/A	Y	N	N	N	Y		#N/A	#N/A	#N/A		OG0000001	N	N
RIR_1085800	0	1	0	Motif	g14615.t1	g14615.t1	GBC24139	reverse transcriptase-like protein	N	Reverse transcriptase (RNA-dependent DNA polymerase)	PF00078	N	N	#N/A	Y	N	N	N	Y		#N/A	#N/A	EXX72775.1		OG0000001	N	N
RIR_1075200	404	1	0	Homology:Motif	g14509.t1	g14509.t1	GBC24013	probable RNA-directed DNA polymerase from	N	Reverse transcriptase (RNA-dependent DNA polymerase)	PF00078	N	N	#N/A	Y	N	N	N	Y		#N/A	#N/A	#N/A		OG0000001	N	N
RIR_1067500	129	1	0	Homology:Motif	g11862.t1	g11862.t1	GBC23926	RNA-directed DNA polymerase from mobile element	N	Reverse transcriptase (RNA-dependent DNA polymerase)	PF00078	N	N	#N/A	Y	N	N	Y	Y		#N/A	#N/A	EXX71584.1		OG0000001	N	N
RIR_1035400	110	1	0	Homology:Motif	g11541.t1	g11541.t1	GBC23530	RNA-directed DNA polymerase from mobile element	N	Reverse transcriptase (RNA-dependent DNA polymerase)	PF00078	N	N	#N/A	Y	N	N	N	Y		#N/A	#N/A	#N/A		OG0000001	N	N
RIR_1030700	127	1	0	Homology:Motif	g3942.t1	g3942.t1	GBC23476	reverse transcriptase	N	Reverse transcriptase (RNA-dependent DNA polymerase)	PF00078	N	N	#N/A	Y	N	N	N	Y		#N/A	#N/A	EXX79134.1		OG0000001	N	N
RIR_1014900	335	1	0	Homology:Motif	g3784.t1	g3784.t1	GBC23286	RNA-directed DNA polymerase from mobile element	N	Reverse transcriptase (RNA-dependent DNA polymerase)	PF00078	N	N	#N/A	Y	N	N	Y	Y		#N/A	#N/A	#N/A		OG0000001	N	N
RIR_0936300	426	1	0	Homology:Motif	g2804.t1	g2804.t1	GBC22342	reverse transcriptase	N	Reverse transcriptase (RNA-dependent DNA polymerase)	PF00078	N	N	#N/A	Y	N	N	N	Y		#N/A	#N/A	#N/A		OG0000001	N	N
RIR_0903000	444	1	0	Homology:Motif	g35599.t1	g35599.t1	GBC21912	RNA-directed DNA polymerase from mobile element	N	Reverse transcriptase (RNA-dependent DNA polymerase)	PF00078	N	N	#N/A	Y	N	N	N	Y		#N/A	#N/A	#N/A		OG0000001	N	N
RIR_0888400	130	1	0	Homology:Motif	g9782.t1	g9782.t1	GBC21731	reverse transcriptase	N	Reverse transcriptase (RNA-dependent DNA polymerase)	PF00078	N	N	#N/A	Y	N	N	N	Y		#N/A	jgi|Gloin1|92350|fgenesh1_pg.12994_#_3	EXX79111.1		OG0000001	N	N
RIR_0862800	76	1	0	Homology:Motif	g9526.t1	g9526.t1	GBC21405	RNA-directed DNA polymerase from mobile element	N	Reverse transcriptase (RNA-dependent DNA polymerase)	PF00078	N	N	#N/A	Y	N	N	N	Y		#N/A	#N/A	EXX70866.1		OG0000001	N	N
RIR_0862200	356	1	0	Homology:Motif	g9520.t1	g9520.t1	GBC21398	reverse transcriptase	N	Reverse transcriptase (RNA-dependent DNA polymerase)	PF00078	N	N	#N/A	Y	N	N	N	Y		#N/A	#N/A	EXX74325.1		OG0000001	N	N
RIR_0841700	0	1	0	Motif	g9315.t1	g9315.t1	GBC21155	hypothetical protein	N	Reverse transcriptase (RNA-dependent DNA polymerase)	PF00078	N	N	#N/A	Y	N	N	N	Y		#N/A	#N/A	#N/A		OG0000001	N	N
RIR_0838300	236	1	0	Homology:Motif	g9281.t1	g9281.t1	GBC21109	reverse transcriptase	N	Reverse transcriptase (RNA-dependent DNA polymerase)	PF00078	N	N	#N/A	Y	N	N	Y	Y		#N/A	#N/A	EXX73819.1		OG0000001	N	N
RIR_0836610	83	1	0	Homology:Motif	JEMT01028985.1_cds_EXX53320.1_26706	JEMT01028985.1_cds_EXX53320.1_26706	GBC21091	JEMT01028985.1_cds_EXX53320.1_26706	N	Reverse transcriptase (RNA-dependent DNA polymerase)	PF00078	N	N	#N/A	Y	N	N	N	Y		#N/A	#N/A	EXX53320.1		OG0000001	N	N
RIR_0834600	0	1	0	Motif	g9244.t1	g9244.t1	GBC21065	reverse transcriptase	N	Reverse transcriptase (RNA-dependent DNA polymerase)	PF00078	N	N	#N/A	Y	N	N	Y	Y		#N/A	#N/A	#N/A		OG0000001	N	N
RIR_0819400	183	1	0	Homology:Motif	g10976.t1	g10976.t1	GBC20885	ribonuclease hi, putative	N	Reverse transcriptase (RNA-dependent DNA polymerase)	PF00078	N	N	#N/A	Y	N	N	N	Y		#N/A	#N/A	EXX66052.1		OG0000001	N	N
RIR_0811900	244	1	2	Homology:Motif:Expression	g10901.t1	g10901.t1	GBC20791	reverse transcriptase	N	Reverse transcriptase (RNA-dependent DNA polymerase)	PF00078	N	N	#N/A	Y	N	N	N	Y		#N/A	#N/A	#N/A		OG0000001	N	N
RIR_0762000	452	1	0	Homology:Motif	g20481.t1	g20481.t1	GBC20194	reverse transcriptase	N	Reverse transcriptase (RNA-dependent DNA polymerase)	PF00078	N	N	#N/A	Y	N	Y	N	Y		#N/A	jgi|Gloin1|8490|gm1.8490_g	#N/A		OG0000001	N	N
RIR_0751000	0	1	0	Motif	g20371.t1	g20371.t1	GBC20061	reverse transcriptase-like protein	N	Reverse transcriptase (RNA-dependent DNA polymerase)	PF00078	N	N	#N/A	Y	N	N	N	Y		#N/A	#N/A	EXX55938.1		OG0000001	N	N
RIR_0733300	25	1	0	Homology:Motif	g5992.t1	g5992.t1	GBC19841	reverse transcriptase	N	Reverse transcriptase (RNA-dependent DNA polymerase)	PF00078	N	N	#N/A	Y	N	N	N	Y		#N/A	#N/A	#N/A		OG0000001	N	N
RIR_0727500	456	1	0	Homology:Motif	g6845.t1	g6845.t1	GBC19779	reverse transcriptase	N	Reverse transcriptase (RNA-dependent DNA polymerase)	PF00078	N	N	#N/A	Y	N	N	N	Y		#N/A	#N/A	#N/A		OG0000001	N	N
RIR_0725600	398	1	0	Homology:Motif	g32308.t1	g32308.t1	GBC19760	RNA-directed DNA polymerase from mobile element	N	Reverse transcriptase (RNA-dependent DNA polymerase)	PF00078	N	N	#N/A	Y	N	N	N	Y		#N/A	#N/A	#N/A		OG0000001	N	N
RIR_0724400	39	1	0	Homology:Motif	g32296.t1	g32296.t1	GBC19748	reverse transcriptase	N	Reverse transcriptase (RNA-dependent DNA polymerase)	PF00078	N	N	#N/A	Y	N	N	Y	Y		#N/A	#N/A	#N/A		OG0000001	N	N
[truncated: 39,729 more rows]
