# Supplementary material for: Evidence of non-tandemly repeated rDNAs and their intragenomic heterogeneity in Rhizophagus irregularis
Source: Commun Biol. 2018 Jul 10;1:87. doi: 10.1038/s42003-018-0094-7 (PMC6123716; doi:10.1038/s42003-018-0094-7)
Supplement: Supplementary file 5 — Supplementary Data 3 [file 42003_2018_94_MOESM5_ESM.xlsx]

## Sheet: Sheet1
Supplementary Data 3, Gene classification by orthofinder
Ortho group ID	Single-copy in fungi except R. irregularis	Single copy in RIRY7	Classified genes												Number of classified gene																																	Large families (>100 genes for >1 species)	Z-score of RIR17 >=2
															Agaricus			Aspergillus			Batrachochytrium			Drosophia			Encephalitozoon			Mortierella			Mus			Phycomyces			Rhizopus			RIR17			Yeast
			Agaricus	Aspergillus	Batrachochytrium	Drosophia	Encephalitozoon	Mortierella	Mus	Phycomyces	Rhizopus	RIR17	Yeast		#	Z-score		#	Z-score		#	Z-score		#	Z-score		#	Z-score		#	Z-score		#	Z-score		#	Z-score		#	Z-score		#	Z-score		#	Z-score
OG0000066	N	N							10090_002452		246409_000074:246409_000c19:246409_00108c:246409_00152d:246409_001b32:246409_001bf9:246409_001ce3:246409_001dfe:246409_001faf:246409_002393:246409_002647:246409_0027ff:246409_002801:246409_002804:246409_00297e:246409_002c6d:246409_002fdb:246409_00320a:246409_003748:246409_003a80:246409_003c4e:246409_003e02:246409_003fda:246409_004233	RIR_0044900:RIR_0072700:RIR_0073500:RIR_0081800:RIR_0131800:RIR_0211800:RIR_0238100:RIR_0249400:RIR_0263300:RIR_0266600:RIR_0304600:RIR_0307400:RIR_0317600:RIR_0332500:RIR_0399800:RIR_0468300:RIR_0473700:RIR_0529600:RIR_0560200:RIR_0624200:RIR_0742200:RIR_0810800:RIR_0812200:RIR_0818700:RIR_0820510:RIR_0891300:RIR_0946000:RIR_0960500:RIR_1007300:RIR_1095600:RIR_1134600:RIR_1147600:RIR_1182500:RIR…			0	-0.916178		0	-0.916178		0	-0.916178		0	-0.916178		0	-0.916178		0	-0.916178		1	-0.812459		0	-0.916178		24	1.57306		81	3.02636		0	-0.916178		N
OG0000052	N	N	936046_000f13:936046_00154a:936046_0023a4:936046_00286a							XP_018283426_1:XP_018283839_1:XP_018284815_1:XP_018284816_1:XP_018285438_1:XP_018285446_1:XP_018285678_1:XP_018285680_1:XP_018286039_1:XP_018286042_1:XP_018286050_1:XP_018286357_1:XP_018286764_1:XP_018288125_1:XP_018288676_1:XP_018288808_1:XP_018289023_1:XP_018289634_1:XP_018289740_1:XP_018289770_1:XP_018289777_1:XP_018289778_1:XP_018290048_1:XP_018290431_1:XP_018290432_1:XP_018290451_1:XP_018290…	246409_000042:246409_000079:246409_0000b2:246409_0000d2:246409_00012e:246409_000d8f:246409_00102a:246409_001047:246409_0017e6:246409_0019ae:246409_001cb8:246409_001de4:246409_00227a:246409_00258c:246409_0025b0:246409_002859:246409_00294c:246409_002ad2:246409_002cdd:246409_002d5e:246409_00316c:246409_003dbf	RIR_0082210:RIR_0082300:RIR_0095200:RIR_0162100:RIR_0178600:RIR_0223700:RIR_0223800:RIR_0230500:RIR_0242700:RIR_0242710:RIR_0299100:RIR_0420300:RIR_0420310:RIR_0420400:RIR_0486000:RIR_0486100:RIR_0599300:RIR_0829510:RIR_0841800:RIR_1046110:RIR_1047500:RIR_1083900:RIR_1094810:RIR_1095000:RIR_1120200:RIR_1156400:RIR_1157500:RIR_1157600:RIR_1172300:RIR_1172400:RIR_1531400:RIR_1531500:RIR_1551110:RIR…			4	-0.293294		0	-0.432681		0	-0.432681		0	-0.432681		0	-0.432681		0	-0.432681		0	-0.432681		58	1.58843		22	0.333948		65	2.19028		0	-0.432681		N	Y
OG0000047	N	N	936046_000829:936046_001935:936046_0027cc	AN10516:AN4510:AN4535	684364_0007b6:684364_000901:684364_000b51:684364_000e98:684364_001360:684364_00189d:684364_001aff:684364_001f7d	7227_0006b8:7227_000d75:7227_001052:7227_001467:7227_001527:7227_002101:7227_002179:7227_002aa8		OAQ22881.1:OAQ24530.1:OAQ27919.1:OAQ28363.1:OAQ28455.1:OAQ28702.1:OAQ30648.1:OAQ30789.1:OAQ31558.1:OAQ32877.1:OAQ34275.1:OAQ35305.1	10090_000adb:10090_00105b:10090_001327:10090_00140b:10090_001d6f:10090_001f2b:10090_0022ed:10090_002415:10090_002d21:10090_002e0c:10090_002fb5:10090_0031e2:10090_0036dc:10090_0038bb:10090_004507	XP_018284183_1:XP_018284284_1:XP_018285406_1:XP_018286757_1:XP_018286914_1:XP_018287305_1:XP_018289263_1:XP_018291680_1:XP_018291891_1:XP_018293251_1:XP_018295724_1:XP_018295881_1:XP_018296971_1:XP_018298522_1	246409_000b67:246409_000f11:246409_000f67:246409_0013be:246409_001494:246409_00153e:246409_0015d0:246409_001d02:246409_0028b4:246409_0029f3:246409_002b02:246409_003158:246409_0039ba:246409_003be3:246409_003f3e	RIR_0040200:RIR_0068300:RIR_0104400:RIR_0139200:RIR_0206700:RIR_0214500:RIR_0230000:RIR_0333900:RIR_0360000:RIR_0512410:RIR_0606300:RIR_0667100:RIR_0679500:RIR_0683700:RIR_0709600:RIR_0709610:RIR_0728300:RIR_0750000:RIR_0940100:RIR_1020200:RIR_1062700:RIR_1071200:RIR_1226900:RIR_1241710:RIR_1247700:RIR_1341800:RIR_1357800:RIR_1466400:RIR_1468800:RIR_1722910:RIR_1802700:RIR_1808500:RIR_1827600:RIR…	YBR158W:YJR090C		3	-0.21788		3	-0.21788		8	-0.104204		8	-0.104204		0	-0.286086		12	-0.0132623		15	0.0549437		14	0.0322084		15	0.0549437		71	3.03848		2	-0.240616		N	Y
OG0000025	N	N	936046_000743:936046_000755:936046_0007fe:936046_000971:936046_000e58:936046_000eba:936046_0011aa:936046_0012d9:936046_001351:936046_00135c:936046_0015ed:936046_001778:936046_001b5c:936046_001e3e:936046_002262:936046_0025e4:936046_00261a	AN0807:AN11864:AN2165:AN2891:AN3556:AN3975:AN5091:AN5416:AN5874:AN6749:AN7933:AN8492:AN8520:AN8833:AN8945:AN9193				OAQ25674.1:OAQ26873.1:OAQ27225.1:OAQ27856.1:OAQ28846.1:OAQ28933.1:OAQ30359.1:OAQ30566.1:OAQ32057.1:OAQ32996.1:OAQ33501.1:OAQ35189.1		XP_018284976_1:XP_018285418_1:XP_018285490_1:XP_018285838_1:XP_018285959_1:XP_018287106_1:XP_018287365_1:XP_018287421_1:XP_018288487_1:XP_018288531_1:XP_018288890_1:XP_018289700_1:XP_018291031_1:XP_018291669_1:XP_018291774_1:XP_018291787_1:XP_018293793_1:XP_018294073_1:XP_018294113_1:XP_018294180_1:XP_018295044_1:XP_018295308_1:XP_018295324_1:XP_018295342_1:XP_018295872_1:XP_018295936_1:XP_018296…	246409_0004f5:246409_0007c8:246409_000d81:246409_000e28:246409_000fa1:246409_000fbf:246409_000fff:246409_001014:246409_0011e2:246409_001212:246409_0012ec:246409_001749:246409_00174a:246409_0018b4:246409_001c51:246409_001d3b:246409_001e72:246409_002053:246409_002160:246409_002194:246409_002238:246409_00236e:246409_002396:246409_00259f:246409_0025c5:246409_00270c:246409_00272b:246409_0027ec:246409_…	RIR_0075300:RIR_0129900:RIR_0134600:RIR_0140800:RIR_0270400:RIR_0277100:RIR_0312600:RIR_0347600:RIR_0348300:RIR_0448500:RIR_0579600:RIR_0608800:RIR_0614300:RIR_0616800:RIR_0647700:RIR_0712900:RIR_0741400:RIR_0745200:RIR_1046700:RIR_1046800:RIR_1089700:RIR_1104100:RIR_1105600:RIR_1168900:RIR_1221300:RIR_1232000:RIR_1232100:RIR_1232200:RIR_1233200:RIR_1233300:RIR_1233500:RIR_1234300:RIR_1234600:RIR…			17	-0.0178932		16	-0.0332303		0	-0.278623		0	-0.278623		0	-0.278623		12	-0.0945786		0	-0.278623		29	0.166152		52	0.518904		92	2.61555		0	-0.278623		N	Y
OG0000076	N	N	936046_0001d7:936046_000747:936046_0013b0:936046_001b01:936046_001f82	AN12473:AN2062:AN4616:AN5129:AN6010	684364_0004f7:684364_0016ba:684364_0019d0:684364_001e20	7227_000114:7227_000115:7227_000116:7227_000117:7227_000120:7227_00050d:7227_00050e:7227_00050f:7227_000510:7227_000511:7227_002987:7227_0035cb	284813_000054	OAQ22920.1:OAQ26144.1:OAQ26975.1:OAQ29583.1:OAQ31541.1:OAQ34032.1:OAQ34518.1:OAQ34541.1	10090_000432:10090_000655:10090_001143:10090_001686:10090_0023a0:10090_0039ad:10090_004028:10090_004ec9:10090_004fc1	XP_018284021_1:XP_018285578_1:XP_018285742_1:XP_018286231_1:XP_018286648_1:XP_018291219_1:XP_018293030_1:XP_018295972_1:XP_018297658_1	246409_000309:246409_000659:246409_000a67:246409_000b78:246409_0015e8:246409_0017a4:246409_001ad3:246409_001dfa:246409_001f6b:246409_002c2d:246409_003b2f:246409_003bff:246409_003dbe:246409_004192	RIR_0632900:RIR_0765100:RIR_0845800:RIR_1107600:RIR_1107900:RIR_1108400:RIR_1108600:RIR_1108700:RIR_1109000:RIR_1109200:RIR_1109500:RIR_1109600:RIR_1109700:RIR_1697900:RIR_1743000:RIR_1775500:RIR_2321200:RIR_2451800:RIR_2561400:RIR_2966300:RIR_3489900	YAL005C:YBL075C:YDL229W:YEL030W:YER103W:YHR064C:YJL034W:YJR045C:YLL024C:YNL209W		5	-0.111265		5	-0.111265		4	-0.146402		12	0.13469		1	-0.251811		8	-0.00585607		9	0.0292803		9	0.0292803		14	0.204962		21	2.31173		10	0.0644168		N	Y
OG0000089	N	N	936046_000dca:936046_000dde:936046_00107f:936046_0019d4:936046_002120:936046_002174:936046_002293:936046_002873	AN0313:AN0563:AN0666:AN11108:AN1872:AN1998:AN2602:AN2890:AN3191:AN3885:AN4833:AN5036:AN5501:AN7524:AN8242:AN8522:AN8897:AN9330	684364_000dc0			OAQ26709.1:OAQ27197.1:OAQ29235.1:OAQ29546.1:OAQ30705.1:OAQ33024.1:OAQ33291.1:OAQ33819.1:OAQ35576.1:OAQ35577.1	10090_00184f:10090_001869:10090_001a49:10090_0028d2:10090_002fce:10090_004675:10090_004b86:10090_004b87:10090_004b88:10090_004b89:10090_004e79:10090_004f2c:10090_00527c	XP_018283954_1:XP_018292225_1:XP_018294264_1:XP_018294650_1:XP_018296398_1	246409_000e51:246409_000f98:246409_001745:246409_001951:246409_00213d:246409_002b2d:246409_0031dd:246409_00378a:246409_003a00:246409_003a95	RIR_0042700:RIR_0043200:RIR_0052700:RIR_0896000:RIR_0896200:RIR_0965000:RIR_1671900:RIR_1811600:RIR_1811800:RIR_1970100:RIR_2144500:RIR_2929500:RIR_2930100:RIR_2930400:RIR_2930500:RIR_2930800:RIR_2930900:RIR_2930910:RIR_2931200:RIR_2931300:RIR_2931800:RIR_3339500:RIR_3339600:RIR_3339700	YGR263C		8	0.230775		18	4.84627		1	-3.00007		0	-3.46162		0	-3.46162		10	1.15387		13	2.53852		5	-1.15387		10	1.15387		24	2.10081		1	-3.00007		N	Y
OG0000090	N	N			684364_000dda:684364_001b81			OAQ25365.1:OAQ25381.1:OAQ25409.1				RIR_0301900:RIR_0546600:RIR_0554000:RIR_0630300:RIR_0661500:RIR_0663100:RIR_0668200:RIR_0774900:RIR_0780000:RIR_0780500:RIR_0781300:RIR_0782200:RIR_0784500:RIR_0787500:RIR_0815700:RIR_0918700:RIR_1116700:RIR_1152900:RIR_1301600:RIR_1337400:RIR_1391100:RIR_1667500:RIR_1700800:RIR_1708200:RIR_1717700:RIR_1717800:RIR_1842500:RIR_2107100:RIR_2200300:RIR_2200600:RIR_2200900:RIR_2201400:RIR_2201700:RIR…			0	-0.996075		0	-0.996075		2	-0.730455		0	-0.996075		0	-0.996075		3	-0.597645		0	-0.996075		0	-0.996075		0	-0.996075		85	3.15972		0	-0.996075		N	Y
OG0000094	N	N	936046_0009a2:936046_0020a6:936046_00271a:936046_00279a	AN10217:AN11205:AN12254:AN1616:AN1617:AN3414:AN4831:AN5887:AN7805:AN8733:AN9051:AN9179:AN9474	684364_001948			OAQ28139.1:OAQ35547.1		XP_018287309_1:XP_018287310_1:XP_018291920_1:XP_018292152_1:XP_018292203_1:XP_018292259_1:XP_018296388_1:XP_018297792_1	246409_000a8e:246409_001c87:246409_00263b:246409_0029c2:246409_003d12:246409_004120	RIR_0123200:RIR_0967200:RIR_0967400:RIR_0967700:RIR_0967800:RIR_0968600:RIR_0968800:RIR_0969200:RIR_0969300:RIR_0969400:RIR_0969600:RIR_0969700:RIR_0969800:RIR_0969900:RIR_0977100:RIR_1240100:RIR_1365500:RIR_1365810:RIR_1608900:RIR_1609200:RIR_1609300:RIR_1609400:RIR_1609500:RIR_1609600:RIR_1777000:RIR_2037110:RIR_2037200:RIR_2148510:RIR_2162910:RIR_2165010:RIR_2264800:RIR_2286710:RIR_2386700:RIR…	YCR107W:YDL243C:YJR155W:YNL331C:YOL165C:YPL088W:YPR127W		4	-0.42809		13	0.75739		1	-0.82325		0	-0.95497		0	-0.95497		2	-0.69153		0	-0.95497		8	0.09879		6	-0.16465		46	3.00546		7	-0.03293		N	Y
OG0000095	N	N	936046_000f79:936046_0025de	AN10494:AN10514:AN10815:AN11105:AN12290:AN12306:AN2813:AN3226:AN3305:AN4726:AN5368:AN6931:AN7339:AN7799:AN8603	684364_000db5:684364_000e7f:684364_001d54	7227_000bd2:7227_001126:7227_001417:7227_001418:7227_001419:7227_001765:7227_002217:7227_0028e9:7227_0028eb:7227_00295f		OAQ23198.1:OAQ23210.1:OAQ25809.1:OAQ26155.1:OAQ28733.1:OAQ30425.1:OAQ31623.1:OAQ32834.1:OAQ32835.1:OAQ32836.1:OAQ32837.1:OAQ32838.1:OAQ32839.1:OAQ32840.1:OAQ32841.1:OAQ33393.1:OAQ34059.1:OAQ35770.1	10090_0002dd:10090_00048e:10090_000a31:10090_000abc:10090_000b62:10090_004330:10090_0043f3	XP_018284775_1:XP_018289930_1:XP_018292771_1	246409_000c6a:246409_000dd3:246409_002028:246409_003ac9	RIR_0652900:RIR_1236400:RIR_1387200:RIR_1464000:RIR_1464100:RIR_1464300:RIR_1464400:RIR_1464500:RIR_1464600:RIR_1464800:RIR_1465000:RIR_1465100:RIR_1465200:RIR_1465500:RIR_1465600:RIR_1465800:RIR_1666700:RIR_2139400:RIR_2144100:RIR_2738500:RIR_2778300:RIR_2902100:RIR_3205900	YNL181W:YOR246C		2	-0.414237		15	0.611492		3	-0.335334		10	0.216981		0	-0.572041		18	0.848199		7	-0.0197256		3	-0.335334		4	-0.256432		23	2.07662		2	-0.414237		N	Y
OG0000098	N	N	936046_000cc7:936046_000eee:936046_0011c6:936046_001262:936046_0014ad:936046_0014e8:936046_001cfc:936046_001ea0:936046_0024e2:936046_0024fe:936046_002728:936046_0027ae:936046_002865	AN1595:AN3255:AN4905:AN9299	684364_000ac9	7227_000103:7227_0003d7:7227_0003d8:7227_0003d9:7227_0003da:7227_0003db:7227_0003dc:7227_0003dd:7227_0009bd:7227_000d48:7227_000eff:7227_00148c:7227_0015a1:7227_0016f3:7227_0016f9:7227_002088:7227_00208a:7227_00275f:7227_002805:7227_002807:7227_002db8:7227_002db9:7227_002dba:7227_002dbb:7227_002dbc:7227_002dbd:7227_002dbe:7227_002dbf:7227_002dc0:7227_002f93			10090_000123:10090_000124:10090_0004bb:10090_002417:10090_005002			RIR_0354800:RIR_0354900:RIR_0360300:RIR_0360400:RIR_0360500:RIR_0360700:RIR_0360800:RIR_0360900:RIR_0361000:RIR_0645200:RIR_0645300:RIR_0645600:RIR_0645700:RIR_0645800:RIR_0645900:RIR_0646000:RIR_0646300:RIR_0646400:RIR_0646500:RIR_0646600:RIR_0646700:RIR_0646800:RIR_0647800:RIR_0648000:RIR_0648100:RIR_0975800:RIR_0990800:RIR_2614200:RIR_2629400:RIR_3099900	YLL060C:YNL229C		13	0.52936		4	-0.275864		1	-0.544272		30	2.05034		0	-0.633741		0	-0.633741		5	-0.186394		0	-0.633741		0	-0.633741		30	2.00443		2	-0.454802		N	Y
OG0000105	N	N	936046_000f73			7227_000cdd:7227_001617:7227_001661			10090_0028c1:10090_002b45:10090_002be4:10090_002e5b:10090_003809			RIR_0175300:RIR_0239500:RIR_0249000:RIR_0249100:RIR_0273000:RIR_0344810:RIR_0392900:RIR_0429600:RIR_0448900:RIR_0469100:RIR_0519000:RIR_0715700:RIR_0770300:RIR_0783200:RIR_0783300:RIR_0838700:RIR_0849500:RIR_0892300:RIR_0980800:RIR_1023500:RIR_1081000:RIR_1103200:RIR_1152100:RIR_1153010:RIR_1159900:RIR_1235800:RIR_1265100:RIR_1311000:RIR_1337000:RIR_1370900:RIR_1394200:RIR_1460300:RIR_1480700:RIR…			1	-0.88047		0	-1.02928		0	-1.02928		3	-0.582846		0	-1.02928		0	-1.02928		5	-0.285223		0	-1.02928		0	-1.02928		74	3.15356		0	-1.02928		N	Y
OG0000107	N	N	936046_001320	AN1984	684364_000f12:684364_000fed:684364_001a14	7227_000351:7227_001118:7227_001726:7227_00236d:7227_0028c0:7227_003259	284813_000405:284813_0007b4	OAQ26475.1:OAQ27785.1:OAQ36049.1:OAQ36574.1	10090_001070:10090_001137:10090_0016a1:10090_001bf3:10090_0020ed:10090_003e66	XP_018283471_1:XP_018288396_1:XP_018288397_1:XP_018294614_1:XP_018296594_1:XP_018296595_1:XP_018297740_1:XP_018297958_1	246409_000b00:246409_000d88:246409_000fa4:246409_0018a4:246409_002551:246409_0029ca:246409_00354f:246409_003ec9	RIR_0029300:RIR_0068500:RIR_0546700:RIR_0658200:RIR_0694500:RIR_0762600:RIR_0775300:RIR_0885400:RIR_0925100:RIR_0985200:RIR_1138400:RIR_1307100:RIR_1340700:RIR_1346500:RIR_1385300:RIR_1385400:RIR_1627900:RIR_1635400:RIR_1635610:RIR_1636100:RIR_1742100:RIR_1781700:RIR_1781720:RIR_1843400:RIR_1893300:RIR_2034200:RIR_2219400:RIR_2310610:RIR_2318600:RIR_2407200:RIR_2554500:RIR_2554600:RIR_2804310:RIR…	YDL070W:YLR399C		1	-0.787311		1	-0.787311		3	-0.513463		6	-0.102693		2	-0.650387		4	-0.37654		6	-0.102693		8	0.171154		8	0.171154		40	3.07569		2	-0.650387		N	Y
OG0000103	N	N	936046_0001ee:936046_000587:936046_0005cd	AN10365:AN10994:AN2212:AN2761	684364_00014c:684364_0001ae:684364_000274:684364_0002a0:684364_000399:684364_0004d5	7227_00047d:7227_0005d2:7227_0005d3:7227_000d10:7227_000f82	284813_000203	OAQ24052.1:OAQ24545.1:OAQ28294.1:OAQ28995.1:OAQ32111.1:OAQ33546.1:OAQ35657.1	10090_0008a0:10090_000ccb:10090_001580:10090_0016e0:10090_001bc8:10090_00355e:10090_0038af:10090_003ee7:10090_004141:10090_0042cf:10090_004ba0:10090_004faf	XP_018288365_1:XP_018288399_1:XP_018290984_1:XP_018293083_1:XP_018297470_1:XP_018298046_1	246409_000331:246409_0005a9:246409_00070a:246409_00079c:246409_0008a2	RIR_0202800:RIR_0286900:RIR_0700900:RIR_0757300:RIR_0763100:RIR_0783710:RIR_1086500:RIR_1545100:RIR_2166320:RIR_2212500:RIR_2213900:RIR_2214000:RIR_2462400:RIR_2470500:RIR_2470600:RIR_2471910:RIR_2472300:RIR_2473100:RIR_2473210:RIR_2473300:RIR_2473400:RIR_2473500:RIR_2473600:RIR_2474500:RIR_2474900:RIR_2475400:RIR_2476310:RIR_2478900:RIR_2958100:RIR_3456000	YBR082C:YDR059C:YDR177W:YGR133W		3	-0.164333		4	-0.122375		6	-0.0384608		5	-0.080418		1	-0.248247		7	0.00349644		12	0.213283		6	-0.0384608		5	-0.080418		30	2.96538		4	-0.122375		N	Y
OG0000114	N	N	936046_000972:936046_000974:936046_001191:936046_00126e:936046_001330:936046_001642:936046_00210c:936046_002168:936046_002296:936046_002326:936046_00272f:936046_002774	AN10389:AN1598:AN2202:AN2596:AN3253:AN3256:AN3497:AN8139:AN8141:AN8184:AN8250:AN8437:AN8530:AN9248:AN9251:AN9253				OAQ26107.1:OAQ26139.1:OAQ34498.1		XP_018285054_1:XP_018289143_1:XP_018291755_1:XP_018296203_1:XP_018297709_1	246409_001c90:246409_00225a	RIR_0017800:RIR_0018100:RIR_0076800:RIR_0077000:RIR_0083900:RIR_0084100:RIR_0284500:RIR_0284600:RIR_0424600:RIR_0424700:RIR_0424800:RIR_0550700:RIR_0551200:RIR_0685300:RIR_0720500:RIR_0720600:RIR_0720700:RIR_0720800:RIR_0720900:RIR_0721000:RIR_1079800:RIR_1119500:RIR_1311800:RIR_1628600:RIR_1628700:RIR_1643400:RIR_1644000:RIR_1644400:RIR_1645300:RIR_2197500:RIR_2468100:RIR_2623000:RIR_2699400:RIR…			12	1.52991		16	2.60985		0	-1.7099		0	-1.7099		0	-1.7099		3	-0.899948		0	-1.7099		5	-0.359979		2	-1.16993		38	2.79933		0	-1.7099		N	Y
OG0000118	N	N				7227_003388						RIR_0310300:RIR_1005000:RIR_1026200:RIR_1026300:RIR_1026500:RIR_1026600:RIR_1026700:RIR_1026800:RIR_1365900:RIR_1366100:RIR_2462800:RIR_2816200:RIR_2816300:RIR_2816400:RIR_2816500:RIR_2817000:RIR_2817100:RIR_2817400:RIR_2817500:RIR_2817800:RIR_2818400:RIR_2818600:RIR_2820800:RIR_2823200:RIR_2823700:RIR_2823800:RIR_2823900:RIR_2824100:RIR_2824200:RIR_2824300:RIR_2824500:RIR_2824900:RIR_2825000:RIR…			0	-0.551073		0	-0.551073		0	-0.551073		1	-0.464062		0	-0.551073		0	-0.551073		0	-0.551073		0	-0.551073		0	-0.551073		75	3.162		0	-0.551073		N	Y
OG0000080	N	N	936046_0013b9		684364_000220:684364_000706:684364_000880:684364_00090c:684364_00092b:684364_000cae:684364_000dd8:684364_001162:684364_001212:684364_0012d3:684364_001465:684364_001596:684364_0015e4:684364_001792:684364_001b35:684364_001c6c:684364_001dca:684364_001f72:684364_0020df:684364_00211b		284813_000066	OAQ24691.1:OAQ25123.1:OAQ31936.1				RIR_0109400:RIR_0122700:RIR_0138900:RIR_0152200:RIR_0512200:RIR_0561900:RIR_0637900:RIR_0883700:RIR_0998600:RIR_1011400:RIR_1014010:RIR_1020600:RIR_1051700:RIR_1071500:RIR_1076400:RIR_1077600:RIR_1093400:RIR_1191500:RIR_1204000:RIR_1271700:RIR_1401200:RIR_1479200:RIR_1533200:RIR_1614200:RIR_1622700:RIR_1802400:RIR_1827400:RIR_1838900:RIR_1846210:RIR_1852700:RIR_1919900:RIR_1961600:RIR_1975900:RIR…			1	-0.514994		0	-0.589451		20	0.899689		0	-0.589451		1	-0.514994		3	-0.36608		0	-0.589451		0	-0.589451		0	-0.589451		70	3.03709		0	-0.589451		N	Y
OG0000117	N	N			684364_001804			OAQ25076.1:OAQ28641.1:OAQ30742.1:OAQ31248.1		XP_018284351_1:XP_018285719_1:XP_018289894_1:XP_018290573_1:XP_018290575_1:XP_018293376_1:XP_018294090_1:XP_018295509_1:XP_018295563_1:XP_018299176_1	246409_000077:246409_000a88:246409_000ba5:246409_000c5a:246409_000e60:246409_000eb4:246409_000eea:246409_0014ea:246409_0018f5:246409_001993:246409_001a57:246409_001f79:246409_00213b:246409_002148:246409_00221c:246409_0022ac:246409_0024b6:246409_0026af:246409_003183:246409_003384:246409_00383a:246409_003869:246409_003a06:246409_003d81:246409_003de9:246409_003eaf:246409_003f14:246409_0040fa:246409_…	RIR_0099700:RIR_0502900:RIR_0709100:RIR_0709200:RIR_0709300:RIR_0768500:RIR_0772300:RIR_0964400:RIR_0993200:RIR_1268900:RIR_1396700:RIR_1396800:RIR_1506600:RIR_1613700:RIR_1936800:RIR_1940100:RIR_1942400:RIR_2123600:RIR_2384700:RIR_2384800:RIR_2428000:RIR_2643400:RIR_2730900:RIR_2759800:RIR_2808800:RIR_2811310:RIR_2873110:RIR_2896300:RIR_2962700:RIR_3144600:RIR_3303700			0	-1.31564		0	-1.31564		1	-1.1079		0	-1.31564		0	-1.31564		4	-0.484708		0	-1.31564		10	0.761684		30	4.91633		31	2.09619		0	-1.31564		N	Y
OG0000136	N	N	936046_000eb0:936046_001477:936046_001b6d	AN0279:AN6446:AN7174:AN8377	684364_0002d7	7227_0001c2:7227_001f3d	284813_000357:284813_0004fd	OAQ21959.1:OAQ22377.1:OAQ23930.1:OAQ25594.1:OAQ28051.1:OAQ29550.1:OAQ29737.1:OAQ29866.1:OAQ30765.1:OAQ34118.1:OAQ34799.1:OAQ35217.1:OAQ35415.1:OAQ35730.1	10090_000741:10090_0008b7:10090_00145d:10090_0027f1	XP_018284045_1:XP_018285270_1:XP_018286984_1:XP_018295313_1	246409_0002a6:246409_000509:246409_0008b4:246409_000c0a:246409_0030d5:246409_003187	RIR_0103000:RIR_0103200:RIR_0103700:RIR_0103900:RIR_0107300:RIR_0107800:RIR_0175900:RIR_0365500:RIR_0382600:RIR_0521300:RIR_0594200:RIR_0697900:RIR_1090000:RIR_1236800:RIR_2166900:RIR_2353200:RIR_2508200:RIR_2731400:RIR_2947700:RIR_3086600:RIR_3171900:RIR_3212800:RIR_3295200:RIR_3349300:RIR_3357100	YKR099W		3	-0.129795		4	-0.077877		1	-0.233631		2	-0.181713		2	-0.181713		14	0.441303		4	-0.077877		4	-0.077877		6	0.025959		25	2.74241		1	-0.233631		N	Y
OG0000154	N	N		AN3328				OAQ23486.1:OAQ24790.1:OAQ27206.1:OAQ29769.1:OAQ30445.1:OAQ31050.1	10090_002c7a:10090_0031d8:10090_00322b:10090_00362e:10090_00395f:10090_003bff:10090_00437c:10090_004e14:10090_004f86	XP_018291778_1	246409_0016e9:246409_0038dc	RIR_0001000:RIR_0001100:RIR_0057500:RIR_0131400:RIR_0131500:RIR_0131600:RIR_0132200:RIR_0132300:RIR_0422900:RIR_1131200:RIR_1131500:RIR_1131600:RIR_1131700:RIR_1131800:RIR_1152500:RIR_1266800:RIR_1287300:RIR_1287500:RIR_1338200:RIR_1545300:RIR_1620200:RIR_1648200:RIR_1726600:RIR_2204100:RIR_2405300:RIR_2405500:RIR_2405600:RIR_2406200:RIR_2407900:RIR_2411000:RIR_2411400:RIR_2482200:RIR_2482300:RIR…			0	-1.10948		1	-0.894746		0	-1.10948		0	-1.10948		0	-1.10948		6	0.178949		9	0.823166		1	-0.894746		2	-0.680007		43	3.07643		0	-1.10948		N	Y
OG0000155	N	N			684364_0012ed:684364_0019b0				10090_002953			RIR_0370400:RIR_0376500:RIR_0605300:RIR_0605400:RIR_0606000:RIR_0606100:RIR_0606200:RIR_0606500:RIR_0606600:RIR_0606700:RIR_0606800:RIR_0611500:RIR_0611600:RIR_0611800:RIR_0612300:RIR_0612400:RIR_0612600:RIR_0614200:RIR_0615100:RIR_0615200:RIR_0615600:RIR_0615800:RIR_0620800:RIR_0622000:RIR_0630600:RIR_0785800:RIR_0804200:RIR_0804300:RIR_0809300:RIR_0914000:RIR_0948600:RIR_0958100:RIR_1624100:RIR…	YBL084C		0	-0.425411		0	-0.425411		2	-0.260736		0	-0.425411		0	-0.425411		0	-0.425411		1	-0.343073		0	-0.425411		0	-0.425411		58	3.15997		1	-0.343073		N	Y
OG0000171	N	N		AN2486				OAQ22101.1:OAQ22282.1:OAQ22287.1:OAQ22389.1:OAQ22442.1:OAQ22667.1:OAQ22668.1:OAQ23273.1:OAQ23960.1:OAQ24326.1:OAQ24996.1:OAQ25456.1:OAQ27464.1:OAQ27728.1:OAQ28879.1:OAQ28881.1				RIR_0014600:RIR_0026300:RIR_0209000:RIR_0229600:RIR_0333600:RIR_0410800:RIR_0413100:RIR_0413500:RIR_0555400:RIR_0572600:RIR_0583900:RIR_0600100:RIR_0653400:RIR_0676900:RIR_0770700:RIR_1020300:RIR_1051600:RIR_1226600:RIR_1305700:RIR_1411000:RIR_1411500:RIR_1431000:RIR_1468400:RIR_1578000:RIR_1612610:RIR_1900210:RIR_2066300:RIR_2096400:RIR_2104100:RIR_2232600:RIR_2489500:RIR_2623400:RIR_2707000:RIR…			0	-0.537888		1	-0.426601		0	-0.537888		0	-0.537888		0	-0.537888		16	1.24271		0	-0.537888		0	-0.537888		0	-0.537888		41	2.933		0	-0.537888		N	Y
OG0000164	N	N	936046_000b2c:936046_000c79:936046_000e18:936046_000e1d:936046_00121f:936046_0013f0:936046_0014bf:936046_001700:936046_0018de:936046_00190c:936046_001fb9:936046_00257b	AN0878:AN0901:AN5397:AN6635:AN6830:AN7389:AN8581:AN9170	684364_000bce:684364_001627:684364_001fe9	7227_001188:7227_002425:7227_002b67:7227_00301f		OAQ26637.1:OAQ30108.1:OAQ30791.1:OAQ32815.1:OAQ36051.1:OAQ36637.1		XP_018290111_1:XP_018294412_1:XP_018294865_1:XP_018295335_1:XP_018297923_1	246409_000c6d:246409_000dc9:246409_0010a8:246409_001811:246409_003a4b	RIR_0580400:RIR_0702500:RIR_0743000:RIR_0783700:RIR_1637700:RIR_1637900:RIR_1842000:RIR_1889400:RIR_1898300:RIR_1898400:RIR_2384600:RIR_2384900:RIR_2958200:RIR_3196800	YDR506C:YFL041W:YMR058W		12	2.43739		8	1.0446		3	-0.696398		4	-0.348199		0	-1.74099		6	0.348199		0	-1.74099		5	0		5	0		14	2.02069		3	-0.696398		N	Y
OG0000170	N	N	936046_000f5f:936046_001147:936046_001331:936046_0013f3:936046_001f4c:936046_002476	AN1519	684364_00120b:684364_001ce1	7227_002f88:7227_003325		OAQ23660.1:OAQ24024.1:OAQ24738.1:OAQ28263.1:OAQ33701.1:OAQ33802.1	10090_001ae2:10090_00286f:10090_002f83:10090_0030cb	XP_018293783_1:XP_018294337_1	246409_0018ab:246409_003008	RIR_0038200:RIR_0202600:RIR_0275000:RIR_0276900:RIR_0281400:RIR_0470100:RIR_0568700:RIR_0704400:RIR_0781400:RIR_1168800:RIR_1591300:RIR_1591400:RIR_1591500:RIR_1760600:RIR_1809300:RIR_1889500:RIR_1929600:RIR_1984500:RIR_1993200:RIR_2056100:RIR_2417600:RIR_2428700:RIR_2458200:RIR_2459100:RIR_2459200:RIR_2459300:RIR_2459400:RIR_2466900:RIR_3347000:RIR_3349900:RIR_3351200:RIR_3504900:RIR_3529900			6	0.179985		1	-0.59138		2	-0.437107		2	-0.437107		0	-0.745653		6	0.179985		4	-0.128561		2	-0.437107		2	-0.437107		33	3.08569		0	-0.745653		N	Y
OG0000190	N	N							10090_000892			RIR_1090600:RIR_1090800:RIR_1090900:RIR_1095900:RIR_1096000:RIR_1096100:RIR_1096300:RIR_1096400:RIR_1096500:RIR_1096700:RIR_1096800:RIR_1096900:RIR_1097200:RIR_1097500:RIR_1097700:RIR_1105700:RIR_1105800:RIR_1124400:RIR_1237900:RIR_1476000:RIR_1476200:RIR_1773000:RIR_1773800:RIR_1774400:RIR_1774800:RIR_1774900:RIR_1775000:RIR_1775100:RIR_1786200:RIR_1786500:RIR_1872900:RIR_2166700:RIR_2257400:RIR…			0	-0.315503		0	-0.315503		0	-0.315503		0	-0.315503		0	-0.315503		0	-0.315503		1	-0.244068		0	-0.315503		0	-0.315503		52	3.1617		0	-0.315503		N	Y
OG0000208	N	N						OAQ28966.1				RIR_0181200:RIR_0236200:RIR_0271100:RIR_0271700:RIR_0388200:RIR_0456900:RIR_0476300:RIR_0639010:RIR_0655200:RIR_0710500:RIR_0839900:RIR_0849100:RIR_0904600:RIR_1014000:RIR_1018400:RIR_1111300:RIR_1116400:RIR_1205600:RIR_1208500:RIR_1378600:RIR_1383000:RIR_1441600:RIR_1497000:RIR_1524600:RIR_1580400:RIR_1583100:RIR_1815700:RIR_1895500:RIR_1932900:RIR_1952000:RIR_2270610:RIR_2349700:RIR_2354300:RIR…			0	-0.503026		0	-0.503026		0	-0.503026		0	-0.503026		0	-0.503026		1	-0.382299		0	-0.503026		0	-0.503026		0	-0.503026		49	3.16162		0	-0.503026		N	Y
OG0000214	N	N		AN12022:AN1311:AN6002:AN6750:AN7897							246409_001dbd:246409_001e30:246409_00216f:246409_002268:246409_003a99	RIR_0058000:RIR_0058100:RIR_0471700:RIR_0471800:RIR_0471900:RIR_0800510:RIR_0800700:RIR_0803300:RIR_0803500:RIR_0803600:RIR_0813500:RIR_0813600:RIR_0813700:RIR_0906200:RIR_0955500:RIR_0955600:RIR_0979400:RIR_1141000:RIR_1308300:RIR_1385700:RIR_1451200:RIR_1526300:RIR_1528200:RIR_1528400:RIR_1651500:RIR_2109600:RIR_2160800:RIR_2176100:RIR_2856100:RIR_2999500:RIR_2999600:RIR_2999700:RIR_3011800:RIR…			0	-0.946506		5	0.212481		0	-0.946506		0	-0.946506		0	-0.946506		0	-0.946506		0	-0.946506		0	-0.946506		5	0.212481		39	3.11517		0	-0.946506		N	Y
OG0000217	N	N	936046_001641:936046_001f4b:936046_002369	AN11164	684364_000ce2:684364_001ac8	7227_003295		OAQ30883.1:OAQ35469.1	10090_0028db:10090_002983:10090_002b4f	XP_018287989_1:XP_018289272_1:XP_018291441_1:XP_018296051_1	246409_000dfd:246409_001acd:246409_0030ed:246409_0040ff	RIR_0254300:RIR_0254500:RIR_0405200:RIR_0625800:RIR_0734700:RIR_1055900:RIR_1149700:RIR_1190000:RIR_1420000:RIR_1786800:RIR_1831000:RIR_2267300:RIR_2640700:RIR_2894900:RIR_2895000:RIR_3058400:RIR_3109400:RIR_3178400:RIR_3178800:RIR_3299500:RIR_3357000:RIR_3376200:RIR_3378400:RIR_3378600:RIR_3379000:RIR_3379400:RIR_3463500	YGL227W		3	-0.419371		1	-1.25811		2	-0.838742		1	-1.25811		0	-1.67748		2	-0.838742		3	-0.419371		4	0		4	0		27	3.11591		1	-1.25811		N	Y
OG0000229	N	N	936046_000180:936046_0004b5:936046_000571	AN2087:AN4432	684364_000319:684364_0003be	7227_0001c0:7227_000971	284813_0001c1	OAQ27529.1:OAQ27910.1:OAQ28142.1	10090_000a8d:10090_001df6:10090_001e89:10090_0020be	XP_018286959_1:XP_018296798_1	246409_00040c:246409_0005ca:246409_0006ea	RIR_1159400:RIR_1363900:RIR_1563100:RIR_1625900:RIR_1796410:RIR_1797000:RIR_1857900:RIR_1902000:RIR_1902100:RIR_1977500:RIR_2137000:RIR_2299400:RIR_2299500:RIR_2328400:RIR_2545400:RIR_2604900:RIR_2732900:RIR_2800200:RIR_3130200:RIR_3183800:RIR_3327300:RIR_3382000	YMR190C		3	-0.20116		2	-0.469373		2	-0.469373		2	-0.469373		1	-0.737586		3	-0.20116		4	0.0670532		2	-0.469373		3	-0.20116		22	3.12659		1	-0.737586		N	Y
OG0000248	N	N			684364_000a8d			OAQ24614.1:OAQ26829.1				RIR_0027500:RIR_0029400:RIR_0032500:RIR_0117700:RIR_0125800:RIR_0129800:RIR_0130000:RIR_0131200:RIR_0134700:RIR_0135600:RIR_0135800:RIR_0522900:RIR_0523100:RIR_0526700:RIR_0528000:RIR_0547400:RIR_0956700:RIR_1185900:RIR_1196000:RIR_1197100:RIR_1342500:RIR_1579700:RIR_1762700:RIR_1763400:RIR_1766200:RIR_1766500:RIR_1903200:RIR_2076400:RIR_2309400:RIR_2342300:RIR_2343100:RIR_2399600:RIR_2408000:RIR…	YPR106W		0	-0.552377		0	-0.552377		1	-0.398225		0	-0.552377		0	-0.552377		2	-0.244074		0	-0.552377		0	-0.552377		0	-0.552377		39	3.15715		1	-0.398225		N	Y
OG0000202	N	N	936046_000c43:936046_0010c8:936046_0012a3:936046_001367:936046_001471:936046_001b02:936046_001da6	AN10605:AN5777:AN8046	684364_000ff2:684364_0010f8:684364_00126f:684364_0013c4:684364_001445:684364_0015f7:684364_00173a:684364_001865:684364_00193e:684364_0019bb					XP_018287548_1:XP_018288691_1:XP_018288693_1:XP_018288695_1:XP_018288696_1:XP_018288697_1:XP_018288712_1:XP_018293425_1:XP_018296064_1	246409_001456:246409_001c3d:246409_001cf1:246409_003569:246409_003581	RIR_0197400:RIR_0440900:RIR_0635700:RIR_1599200:RIR_1625500:RIR_1755900:RIR_1774100:RIR_2202300:RIR_2443900:RIR_2444000:RIR_2445100:RIR_2445300:RIR_2759600:RIR_2969000:RIR_3341400	YJR107W		7	0.626854		3	-0.258116		10	1.29058		0	-0.921844		0	-0.921844		0	-0.921844		0	-0.921844		9	1.06934		5	0.184369		15	2.13919		1	-0.700601		N	Y
OG0000279	N	N	936046_001874			7227_000be4:7227_000be5			10090_002110			RIR_0009400:RIR_0009600:RIR_0297900:RIR_0461800:RIR_1219700:RIR_1460000:RIR_1460100:RIR_1460200:RIR_1573600:RIR_1573610:RIR_1586800:RIR_1607700:RIR_1666500:RIR_1814900:RIR_1815000:RIR_2061800:RIR_2061900:RIR_2166100:RIR_2367100:RIR_2531100:RIR_2531200:RIR_2531300:RIR_2533400:RIR_2586300:RIR_2586400:RIR_2613600:RIR_2893300:RIR_2893400:RIR_2906300:RIR_3025300:RIR_3048500:RIR_3210500:RIR_3210600:RIR…			1	-1.04775		0	-1.51342		0	-1.51342		2	-0.582084		0	-1.51342		0	-1.51342		1	-1.04775		0	-1.51342		0	-1.51342		35	3.1559		0	-1.51342		N	Y
OG0000304	N	N				7227_0017bb:7227_001fdb			10090_000cbc:10090_0015e6:10090_001e78:10090_0027e2:10090_002fa6:10090_00333e:10090_003473:10090_0034c8:10090_0034ff:10090_0039e5:10090_0039f8:10090_003c44:10090_004df7:10090_0054c8	XP_018293277_1	246409_002c26:246409_00305e	RIR_0264000:RIR_0276600:RIR_0642500:RIR_0697100:RIR_0708300:RIR_1289400:RIR_1855300:RIR_2237600:RIR_2237900:RIR_2341500:RIR_2351100:RIR_2351200:RIR_2545900:RIR_2623900:RIR_2704400:RIR_2718600:RIR_2718700:RIR_2719400			0	-1.29306		0	-1.29306		0	-1.29306		2	-0.454319		0	-1.29306		0	-1.29306		14	4.57813		1	-0.87369		2	-0.454319		18	2.41349		0	-1.29306		N	Y
OG0000311	N	N	936046_000db6:936046_0020a2	AN10100:AN6609		7227_002c18		OAQ24787.1:OAQ25142.1:OAQ34080.1:OAQ34081.1	10090_000a40:10090_000de9:10090_001ac5:10090_002a7c:10090_002def:10090_004081:10090_004309		246409_00114a:246409_001bec	RIR_0061500:RIR_0075600:RIR_0075700:RIR_0150700:RIR_0406700:RIR_0688700:RIR_1056300:RIR_1093500:RIR_1204400:RIR_1725600:RIR_1917200:RIR_1917600:RIR_1917800:RIR_1931600:RIR_2290500:RIR_2389600:RIR_3001400	YML068W		2	-0.390375		2	-0.390375		0	-1.17113		1	-0.780751		0	-1.17113		4	0.390375		7	1.5615		0	-1.17113		2	-0.390375		17	2.87841		1	-0.780751		N	Y
OG0000314	N	N		AN4669:AN7246		7227_00238b		OAQ22437.1:OAQ22438.1:OAQ22439.1:OAQ31966.1:OAQ33514.1	10090_002cc7	XP_018283209_1:XP_018299619_1	246409_0024dd:246409_003d16:246409_00411e	RIR_0026500:RIR_0569600:RIR_0659900:RIR_0953300:RIR_1398000:RIR_1404700:RIR_1566900:RIR_1700300:RIR_1701100:RIR_1701400:RIR_2591300:RIR_2901300:RIR_2902000:RIR_2902300:RIR_2902400:RIR_2902500:RIR_2905800:RIR_2906600:RIR_2906700:RIR_2907000:RIR_2908300:RIR_3505000			0	-1.20499		2	-0.401663		0	-1.20499		1	-0.803326		0	-1.20499		5	0.803326		1	-0.803326		2	-0.401663		3	0		22	3.06678		0	-1.20499		N	Y
OG0000338	N	N	936046_000af8:936046_000b8c:936046_000d36:936046_00179c:936046_00186e:936046_0022e9:936046_002572	AN1725:AN5027:AN7939				OAQ22219.1:OAQ23046.1:OAQ25184.1:OAQ25995.1		XP_018293871_1	246409_00353f:246409_003bb1	RIR_0121640:RIR_0931800:RIR_0974400:RIR_1775800:RIR_2388000:RIR_2388100:RIR_2852400:RIR_2853200:RIR_3400500:RIR_3404300:RIR_3409800:RIR_3409900:RIR_3411900:RIR_3412300:RIR_3413600:RIR_3413700	YEL023C		7	3.02216		3	0.120886		0	-2.05507		0	-2.05507		0	-2.05507		4	0.846205		0	-2.05507		1	-1.32975		2	-0.604432		16	2.81755		1	-1.32975		N	Y
OG0000332	N	N	936046_0002ef:936046_00036f:936046_0003bb:936046_00049e:936046_000512:936046_000a4a	AN5188:AN9202	684364_00045e:684364_000503	7227_00076e		OAQ32565.1	10090_000a37	XP_018296534_1:XP_018298781_1	246409_0020af	RIR_0174200:RIR_0200000:RIR_0212200:RIR_0495400:RIR_0591200:RIR_0811800:RIR_0862900:RIR_1147100:RIR_1603600:RIR_1775700:RIR_1815200:RIR_2238100:RIR_2292700:RIR_2422900:RIR_2692200:RIR_2860500:RIR_3509700	YMR234W		6	0.917939		2	-0.241563		2	-0.241563		1	-0.531438		0	-0.821314		1	-0.531438		1	-0.531438		2	-0.241563		1	-0.531438		17	2.99712		1	-0.531438		N	Y
OG0000364	N	N			684364_001a93							RIR_0053600:RIR_0112100:RIR_0113300:RIR_0227100:RIR_0279000:RIR_0317100:RIR_0325400:RIR_0404800:RIR_0529900:RIR_0536200:RIR_0596400:RIR_0618600:RIR_0879500:RIR_0937100:RIR_1227200:RIR_1278700:RIR_1326800:RIR_1328600:RIR_1446300:RIR_1650700:RIR_1659600:RIR_1837600:RIR_2301400:RIR_2329000:RIR_2482000:RIR_2721400:RIR_2955500:RIR_2978400:RIR_3123400:RIR_3238700:RIR_3238900:RIR_3543800			0	-1.78872		0	-1.78872		1	-1.13828		0	-1.78872		0	-1.78872		0	-1.78872		0	-1.78872		0	-1.78872		0	-1.78872		32	3.16074		0	-1.78872		N	Y
OG0000383	N	N						OAQ23511.1:OAQ25225.1				RIR_0050100:RIR_0166400:RIR_0209600:RIR_0251800:RIR_0287400:RIR_0332100:RIR_0618400:RIR_1153100:RIR_1154600:RIR_1160800:RIR_1160900:RIR_1261400:RIR_1426000:RIR_1792100:RIR_1794800:RIR_1955900:RIR_1956300:RIR_2083200:RIR_2246900:RIR_2353300:RIR_2488200:RIR_2923100:RIR_3273800:RIR_3283000:RIR_3291100:RIR_3293500:RIR_3335900:RIR_3463800:RIR_3470300:RIR_3491400			0	-0.562855		0	-0.562855		0	-0.562855		0	-0.562855		0	-0.562855		2	-0.140714		0	-0.562855		0	-0.562855		0	-0.562855		30	3.15525		0	-0.562855		N	Y
OG0000416	N	N	936046_0019dd		684364_0010fb:684364_001234				10090_000431:10090_001903			RIR_0548000:RIR_0650600:RIR_0650800:RIR_0651000:RIR_0651100:RIR_0651400:RIR_0658600:RIR_0658700:RIR_0941900:RIR_0957200:RIR_1486200:RIR_1636600:RIR_2343000:RIR_2371600:RIR_2371700:RIR_2371800:RIR_2371900:RIR_2461800:RIR_2461900:RIR_2601500:RIR_2942700:RIR_3161700:RIR_3451600:RIR_3451700:RIR_3452300			1	-0.972272		0	-1.62045		2	-0.324091		0	-1.62045		0	-1.62045		0	-1.62045		2	-0.324091		0	-1.62045		0	-1.62045		25	3.14361		0	-1.62045		N	Y
OG0000432	N	N	936046_001b4e	AN6551	684364_000875			OAQ34848.1		XP_018295448_1	246409_00355d	RIR_0149400:RIR_0149500:RIR_1356100:RIR_1487100:RIR_1626500:RIR_1979300:RIR_2475000:RIR_2856500:RIR_2934600:RIR_2936400:RIR_2937700:RIR_2937900:RIR_2938000:RIR_2939100:RIR_2939500:RIR_2939700:RIR_2939800:RIR_2940000:RIR_2940500:RIR_2943900:RIR_2944000:RIR_2946000:RIR_2948000			1	-0.756794		1	-0.756794		1	-0.756794		0	-1.291		0	-1.291		1	-0.756794		0	-1.291		1	-0.756794		1	-0.756794		23	3.15399		0	-1.291		N	Y
OG0000477	N	N	936046_000b7d:936046_00186b:936046_0019ed:936046_001fce:936046_0023d5							XP_018283441_1:XP_018283570_1:XP_018287773_1:XP_018293398_1:XP_018293568_1:XP_018293810_1:XP_018297074_1		RIR_0000100:RIR_0330000:RIR_0694700:RIR_0790500:RIR_0909000:RIR_1138700:RIR_1738500:RIR_1803300:RIR_1884400:RIR_1914400:RIR_2411500:RIR_2411700:RIR_2412000:RIR_2925200:RIR_2933100			5	1.7017		0	-1.3923		0	-1.3923		0	-1.3923		0	-1.3923		0	-1.3923		0	-1.3923		7	2.93929		0	-1.3923		15	2.72746		0	-1.3923		N	Y
OG0000482	N	N	936046_001142:936046_00149b:936046_0020a8					OAQ22592.1:OAQ22609.1:OAQ22984.1:OAQ24045.1:OAQ24331.1	10090_003695			RIR_0132700:RIR_0296900:RIR_0739500:RIR_1130800:RIR_1844000:RIR_2321300:RIR_2321500:RIR_2758800:RIR_2758900:RIR_2759200:RIR_2759300:RIR_2759400:RIR_2760000:RIR_2762400:RIR_2762600:RIR_2763600:RIR_3391100:RIR_3406900			3	0.127483		0	-0.382448		0	-0.382448		0	-0.382448		0	-0.382448		5	0.467436		1	-0.212471		0	-0.382448		0	-0.382448		18	3.01348		0	-0.382448		N	Y
OG0000481	N	N	936046_000ffb	AN4027	684364_00160d			OAQ31314.1		XP_018293218_1	246409_0032ee	RIR_0009800:RIR_0461400:RIR_0626700:RIR_0718100:RIR_1049810:RIR_1049820:RIR_1203300:RIR_1258710:RIR_1551800:RIR_1589500:RIR_1772600:RIR_2165400:RIR_2358300:RIR_2359000:RIR_2518500:RIR_2641700:RIR_2896500:RIR_3097200:RIR_3338000:RIR_3403300:RIR_3519500			1	-0.649626		1	-0.649626		1	-0.649626		0	-1.16933		0	-1.16933		1	-0.649626		0	-1.16933		1	-0.649626		1	-0.649626		21	3.15229		0	-1.16933		N	Y
OG0000523	N	N	936046_0014a4:936046_00194c:936046_0019dc:936046_0021ed					OAQ22153.1			246409_001c0c	RIR_0230700:RIR_0409800:RIR_0737410:RIR_0861000:RIR_1067000:RIR_1206500:RIR_1209200:RIR_1216200:RIR_1359000:RIR_1401000:RIR_1494100:RIR_1637800:RIR_2035010:RIR_2087400:RIR_2087500:RIR_2407400:RIR_2409400:RIR_3276600:RIR_3326200:RIR_3390100			4	0.646182		0	-0.763669		0	-0.763669		0	-0.763669		0	-0.763669		1	-0.411207		0	-0.763669		0	-0.763669		1	-0.411207		20	3.09776		0	-0.763669		N	Y
OG0000535	N	N			684364_000865					XP_018294502_1	246409_00346f	RIR_0041000:RIR_0199500:RIR_0200300:RIR_0201100:RIR_0201800:RIR_0201900:RIR_0202000:RIR_0202500:RIR_0382900:RIR_0799100:RIR_1104900:RIR_1539810:RIR_1547100:RIR_2490500:RIR_2681710:RIR_2684500:RIR_2684600:RIR_2685300:RIR_2693200:RIR_2693700:RIR_2693800:RIR_2697700:RIR_3220600			0	-0.880905		0	-0.880905		1	-0.474334		0	-0.880905		0	-0.880905		0	-0.880905		0	-0.880905		1	-0.474334		1	-0.474334		23	3.15521		0	-0.880905		N	Y
OG0000536	N	N			684364_001cdd					XP_018294991_1:XP_018296564_1	246409_001c38:246409_00211f	RIR_0086600:RIR_0402900:RIR_0963200:RIR_0963300:RIR_0963400:RIR_0963500:RIR_0963700:RIR_0964100:RIR_1531800:RIR_1847100:RIR_1848100:RIR_1848300:RIR_1848700:RIR_1848900:RIR_1849000:RIR_1849100:RIR_2230100:RIR_2748100:RIR_3013400:RIR_3335400:RIR_3400800			0	-0.331274		0	-0.331274		1	-0.178378		0	-0.331274		0	-0.331274		0	-0.331274		0	-0.331274		2	-0.0254826		2	-0.0254826		21	3.13572		0	-0.331274		N	Y
OG0000579	N	N				7227_0008b6:7227_002aad:7227_0032d9			10090_001741	XP_018283841_1:XP_018291912_1:XP_018292921_1:XP_018293608_1:XP_018293708_1		RIR_0041800:RIR_0154600:RIR_0256700:RIR_0344400:RIR_0389500:RIR_0464900:RIR_0592500:RIR_0621000:RIR_1300700:RIR_1998000:RIR_2064700:RIR_2297000:RIR_2406900:RIR_3169600:RIR_3208400:RIR_3288600			0	-0.289875		0	-0.289875		0	-0.289875		3	0.127545		0	-0.289875		0	-0.289875		1	-0.150735		5	0.405826		0	-0.289875		16	2.97512		0	-0.289875		N	Y
OG0000580	N	N							10090_00198e:10090_00198f:10090_001bfd:10090_002586:10090_002dd2:10090_002dd7:10090_004cbf:10090_004cc0:10090_0055eb:10090_005620:10090_005623:10090_005628			RIR_1570600:RIR_1665800:RIR_1666100:RIR_1666400:RIR_1821200:RIR_1888000:RIR_1888200:RIR_1888300:RIR_1888500:RIR_1888600:RIR_1889300:RIR_3443900:RIR_3444100			0	-0.451522		0	-0.451522		0	-0.451522		0	-0.451522		0	-0.451522		0	-0.451522		12	2.14924		0	-0.451522		0	-0.451522		13	2.22286		0	-0.451522		N	Y
OG0000582	N	N								XP_018288305_1:XP_018292510_1	246409_0019e0:246409_003f5a	RIR_0262900:RIR_0263000:RIR_0425400:RIR_1280600:RIR_1545800:RIR_1581600:RIR_1581800:RIR_1582000:RIR_1582400:RIR_2005900:RIR_2006100:RIR_2006200:RIR_2006700:RIR_2006800:RIR_2006900:RIR_2104000:RIR_3014100:RIR_3050200:RIR_3050400:RIR_3485800:RIR_3486000			0	-0.289875		0	-0.289875		0	-0.289875		0	-0.289875		0	-0.289875		0	-0.289875		0	-0.289875		2	-0.011595		2	-0.011595		21	3.13637		0	-0.289875		N	Y
OG0000620	N	N						OAQ22214.1:OAQ25066.1				RIR_0032400:RIR_0032600:RIR_0032800:RIR_0119600:RIR_0580500:RIR_0625700:RIR_1098100:RIR_1470400:RIR_1852900:RIR_2196100:RIR_2433500:RIR_2458000:RIR_2649500:RIR_3058600:RIR_3376300:RIR_3377800:RIR_3378100:RIR_3378300:RIR_3379100:RIR_3379500:RIR_3484300:RIR_3486200			0	-0.31854		0	-0.31854		0	-0.31854		0	-0.31854		0	-0.31854		2	0		0	-0.31854		0	-0.31854		0	-0.31854		22	3.14918		0	-0.31854		N	Y
OG0000621	N	N						OAQ22925.1:OAQ22937.1:OAQ26679.1:OAQ26735.1:OAQ27819.1:OAQ27821.1:OAQ27823.1:OAQ27842.1:OAQ30487.1:OAQ30504.1:OAQ31082.1		XP_018298071_1		RIR_0017310:RIR_0070100:RIR_0284200:RIR_0645310:RIR_0963600:RIR_1405500:RIR_1527600:RIR_1527800:RIR_1527900:RIR_2493900:RIR_2856000:RIR_3346400			0	-0.317808		0	-0.317808		0	-0.317808		0	-0.317808		0	-0.317808		11	1.43013		0	-0.317808		1	-0.158904		0	-0.317808		12	2.22787		0	-0.317808		N	Y
OG0000675	N	N							10090_00342d:10090_0037ef:10090_004bac			RIR_0305000:RIR_0309400:RIR_0310900:RIR_0445100:RIR_0609200:RIR_0611200:RIR_0752500:RIR_0752600:RIR_0752800:RIR_0752900:RIR_0753000:RIR_0753100:RIR_0753200:RIR_0753500:RIR_1548400:RIR_1700200:RIR_2310700:RIR_2320700:RIR_2863600:RIR_2863700			0	-0.334614		0	-0.334614		0	-0.334614		0	-0.334614		0	-0.334614		0	-0.334614		3	0.18913		0	-0.334614		0	-0.334614		20	3.12659		0	-0.334614		N	Y
OG0000771	N	N	936046_001347	AN10204:AN1600:AN1819:AN4608:AN8168:AN9332:AN9354:AN9531				OAQ22779.1	10090_0042cd		246409_00173d	RIR_2128100:RIR_2128200:RIR_2128300:RIR_2128400:RIR_2128500:RIR_2203900:RIR_2204000:RIR_2834300:RIR_2834500			1	-0.409441		8	3.41201		0	-0.955361		0	-0.955361		0	-0.955361		1	-0.409441		1	-0.409441		0	-0.955361		1	-0.409441		9	2.25354		0	-0.955361		N	Y
OG0000919	N	N		AN2037:AN3976:AN8060:AN8354:AN8619:AN8815:AN8968:AN8970:AN9181								RIR_1093300:RIR_1169800:RIR_1209800:RIR_1315900:RIR_1316000:RIR_1642800:RIR_2328700:RIR_2379800:RIR_2380000:RIR_3215800			0	-0.9892		9	4.63362		0	-0.9892		0	-0.9892		0	-0.9892		0	-0.9892		0	-0.9892		0	-0.9892		0	-0.9892		10	2.25397		0	-0.9892		N	Y
OG0000925	N	N						OAQ24283.1				RIR_0219100:RIR_0747400:RIR_0840400:RIR_0840500:RIR_1007700:RIR_1719000:RIR_1803400:RIR_2013200:RIR_2135800:RIR_2179510:RIR_2655300:RIR_2734300:RIR_3173800:RIR_3261800:RIR_3380700:RIR_3461100:RIR_3466500:RIR_3485300			0	-0.446728		0	-0.446728		0	-0.446728		0	-0.446728		0	-0.446728		1	-0.164584		0	-0.446728		0	-0.446728		0	-0.446728		18	3.1574		0	-0.446728		N	Y
OG0001001	N	N	936046_002115									RIR_0262600:RIR_0306800:RIR_0813200:RIR_0903700:RIR_0904100:RIR_1052000:RIR_1765000:RIR_1886700:RIR_2325900:RIR_2545600:RIR_2815400:RIR_3042700:RIR_3042900:RIR_3076600:RIR_3289700:RIR_3510000:RIR_3528200			1	-0.510662		0	-1.53199		0	-1.53199		0	-1.53199		0	-1.53199		0	-1.53199		0	-1.53199		0	-1.53199		0	-1.53199		17	3.15681		0	-1.53199		N	Y
OG0001061	N	N	936046_000c45:936046_00263a									RIR_0144400:RIR_0303900:RIR_1747700:RIR_1913200:RIR_1921300:RIR_2010900:RIR_2030100:RIR_2845300:RIR_2864100:RIR_2864800:RIR_2865300:RIR_2868300:RIR_3047100:RIR_3191300:RIR_3203900			2	0.590702		0	-1.43456		0	-1.43456		0	-1.43456		0	-1.43456		0	-1.43456		0	-1.43456		0	-1.43456		0	-1.43456		15	3.13407		0	-1.43456		N	Y
OG0001131	N	N							10090_00302b			RIR_0115600:RIR_0115900:RIR_1334900:RIR_1452800:RIR_2010300:RIR_2445700:RIR_2793000:RIR_2800400:RIR_2934100:RIR_3056000:RIR_3471700:RIR_3471900:RIR_3472000:RIR_3472100:RIR_3473500:RIR_3474500			0	-0.410942		0	-0.410942		0	-0.410942		0	-0.410942		0	-0.410942		0	-0.410942		1	-0.120865		0	-0.410942		0	-0.410942		16	3.1561		0	-0.410942		N	Y
OG0000069	N	N						OAQ23568.1:OAQ28558.1:OAQ31067.1:OAQ32096.1		XP_018283901_1:XP_018284433_1:XP_018284434_1:XP_018284586_1:XP_018285375_1:XP_018286642_1:XP_018287120_1:XP_018287897_1:XP_018288759_1:XP_018289056_1:XP_018289066_1:XP_018289067_1:XP_018289713_1:XP_018290091_1:XP_018292578_1:XP_018292891_1:XP_018294101_1:XP_018294803_1:XP_018294814_1:XP_018294882_1:XP_018295009_1:XP_018295010_1:XP_018295836_1:XP_018295989_1:XP_018296139_1:XP_018296727_1:XP_018298…	246409_00008e:246409_000a7e:246409_000b60:246409_000cae:246409_000cc4:246409_000f75:246409_000fa7:246409_001125:246409_001235:246409_0012cb:246409_0012e9:246409_001335:246409_001527:246409_001573:246409_00188b:246409_0018b9:246409_001a0b:246409_001c0e:246409_001c36:246409_001eaa:246409_001eac:246409_001f90:246409_002094:246409_002150:246409_002323:246409_0024a8:246409_002554:246409_0025a4:246409_…	RIR_0138500:RIR_0161900:RIR_0313600:RIR_0657600:RIR_0667900:RIR_1165700:RIR_1255600:RIR_1456000:RIR_2014200:RIR_2382200:RIR_2383000:RIR_2852000:RIR_2962300:RIR_3021100:RIR_3265500:RIR_3356800			0	-1.34117		0	-1.34117		0	-1.34117		0	-1.34117		0	-1.34117		4	-0.716157		0	-1.34117		27	2.87765		56	7.40897		16	0.390771		0	-1.34117		N	N
OG0000062	N	N	936046_000017:936046_000da7:936046_000e50	AN5278				OAQ22095.1:OAQ22150.1:OAQ22440.1:OAQ22679.1:OAQ22844.1:OAQ25006.1:OAQ35384.1		XP_018283107_1:XP_018283108_1:XP_018283377_1:XP_018283571_1:XP_018284243_1:XP_018284804_1:XP_018284841_1:XP_018285646_1:XP_018286606_1:XP_018286841_1:XP_018286842_1:XP_018288578_1:XP_018288612_1:XP_018288613_1:XP_018288619_1:XP_018289022_1:XP_018289050_1:XP_018289103_1:XP_018289796_1:XP_018289963_1:XP_018290613_1:XP_018290687_1:XP_018290688_1:XP_018290691_1:XP_018292073_1:XP_018292245_1:XP_018292…	246409_000049:246409_000176:246409_000292:246409_000295:246409_0003e0:246409_0004ef:246409_0006c0:246409_000921:246409_000926:246409_000974:246409_0013f2:246409_0017d5:246409_0017d8:246409_00194c:246409_0019c0:246409_001d8e:246409_002273:246409_002710:246409_003a5e:246409_003f85:246409_004090	RIR_0130600:RIR_0191910:RIR_0341410:RIR_0376700:RIR_0427500:RIR_0428200:RIR_0673010:RIR_0673100:RIR_1544300:RIR_1586630:RIR_1586700:RIR_1627210:RIR_1700900:RIR_1701000:RIR_2007700:RIR_2134000:RIR_2134200:RIR_2134300:RIR_2172700:RIR_2460100:RIR_2496500:RIR_2496900:RIR_2497100:RIR_2519300:RIR_2547000:RIR_2547100:RIR_2714900:RIR_2921710:RIR_2934900:RIR_3258500:RIR_3258600:RIR_3258800:RIR_3454200			3	-0.269202		1	-0.353109		0	-0.395063		0	-0.395063		0	-0.395063		7	-0.101388		0	-0.395063		48	1.61871		21	0.485962		33	1.44208		0	-0.395063		N	N
OG0000074	N	N		AN10777:AN6433:AN8135		7227_000611:7227_0008d4:7227_0008d5:7227_00092e:7227_00092f:7227_000930:7227_000943:7227_000944:7227_000945:7227_0010f5:7227_0012eb:7227_0012ff:7227_0017ab:7227_001d63:7227_0020ad:7227_0020ae:7227_0022cc:7227_002351:7227_002352:7227_002353:7227_0025c8:7227_0025e4:7227_0025e5:7227_0025e6:7227_0025e7:7227_0025e8:7227_0025e9:7227_0025ea:7227_0025eb:7227_0025ec:7227_0025ed:7227_0025ee:7227_002754:722…			10090_001be8:10090_001bec:10090_002385:10090_002754:10090_00275d:10090_002765:10090_003772:10090_003c14:10090_003c21:10090_003e3f:10090_00418f:10090_00468b:10090_0047c9:10090_004ddd:10090_004e09:10090_004e0c:10090_004e29:10090_004e2f:10090_004e32:10090_004e34:10090_004e36	XP_018283462_1	246409_001004:246409_001586:246409_001bdb:246409_001c30:246409_001d41:246409_00201e:246409_002310:246409_002714:246409_003b15:246409_003c06:246409_0041e8:246409_004217	RIR_0034700:RIR_0042600:RIR_0540800:RIR_0587900:RIR_0689900:RIR_0705200:RIR_0820300:RIR_0890100:RIR_0890200:RIR_0890400:RIR_0890500:RIR_0890700:RIR_0890900:RIR_0891000:RIR_0892910:RIR_0893000:RIR_0893100:RIR_0893300:RIR_0999400:RIR_1122200:RIR_1165900:RIR_1493000:RIR_1868400:RIR_2205400:RIR_2213300:RIR_3199100:RIR_3398200			0	-0.639624		3	-0.407033		0	-0.639624		35	2.07393		0	-0.639624		0	-0.639624		21	0.98851		1	-0.562094		12	0.290738		27	1.46614		0	-0.639624		N	N
OG0000138	N	N	936046_000006:936046_000009:936046_000010:936046_00001b:936046_00001c:936046_00070b:936046_000712:936046_000760:936046_000945:936046_0009e6:936046_000a96:936046_000bc1:936046_000be7:936046_000d1a:936046_000db1:936046_000e94:936046_000ef0:936046_00103f:936046_0010f3:936046_001134:936046_001157:936046_00116c:936046_0012ab:936046_001395:936046_00157f:936046_001616:936046_00167a:936046_001714:936046_…						10090_0035fc:10090_003779:10090_004fcc	XP_018297225_1	246409_0015b4:246409_002911	RIR_0073600:RIR_0902600:RIR_1134800:RIR_1396600:RIR_1724500:RIR_1856900:RIR_2233600			52	3.68483		0	-0.428469		0	-0.428469		0	-0.428469		0	-0.428469		0	-0.428469		3	-0.191163		1	-0.349367		2	-0.270265		7	0.0741193		0	-0.428469		N	N
OG0000174	N	N	936046_0012d4:936046_0017d8	AN3906	684364_00086b:684364_001f3d	7227_000172:7227_00061c:7227_00061d:7227_0010f4:7227_0031d5:7227_003224:7227_00360b:7227_003648		OAQ24578.1	10090_0001f0:10090_000652:10090_0006e6:10090_000874:10090_000895:10090_0008cb:10090_000aec:10090_001166:10090_00159b:10090_00159c:10090_0015e7:10090_0015fb:10090_001679:10090_001ab3:10090_00236f:10090_0023ce:10090_00259d:10090_002702:10090_002aae:10090_002c7c:10090_003ad2:10090_00400e:10090_004669:10090_00493c:10090_004d47		246409_001825:246409_00231a:246409_0024d6	RIR_0433700:RIR_1442800:RIR_1502800:RIR_1768600:RIR_1844500:RIR_1991300:RIR_2472900:RIR_2505000:RIR_2507000:RIR_2814400:RIR_2963400:RIR_2999000	YDR356W:YIL136W:YLR309C		2	-0.419089		1	-0.571485		2	-0.419089		8	0.495287		0	-0.723881		1	-0.571485		25	3.08602		0	-0.723881		3	-0.266693		12	0.950816		3	-0.266693		N	N
OG0000261	N	N	936046_00111e:936046_001f86:936046_002377					OAQ24845.1:OAQ30690.1		XP_018286763_1:XP_018287223_1:XP_018289719_1:XP_018290241_1:XP_018290832_1:XP_018291605_1:XP_018291635_1:XP_018291746_1:XP_018292278_1:XP_018292461_1:XP_018295414_1:XP_018296613_1	246409_000dd2:246409_000dfe:246409_001733:246409_0018bd:246409_00243f:246409_002883:246409_002db5:246409_002fd7:246409_003725:246409_0038df:246409_003a4a:246409_003af4:246409_003e2c	RIR_0062500:RIR_0702800:RIR_0706400:RIR_0706500:RIR_0869200:RIR_0869700:RIR_1036900:RIR_1198400:RIR_1335000:RIR_1910800:RIR_3353900			3	-0.0880759		0	-0.722222		0	-0.722222		0	-0.722222		0	-0.722222		2	-0.299458		0	-0.722222		12	1.81436		13	2.02575		11	1.40633		0	-0.722222		N	N
OG0000298	N	N						OAQ26917.1:OAQ30270.1:OAQ34965.1:OAQ34974.1		XP_018283833_1:XP_018284624_1:XP_018285137_1:XP_018285155_1:XP_018285790_1:XP_018286583_1:XP_018286850_1:XP_018287205_1:XP_018291988_1:XP_018292066_1:XP_018292581_1:XP_018292923_1:XP_018293595_1:XP_018293762_1:XP_018293826_1:XP_018294103_1:XP_018294798_1:XP_018296457_1:XP_018296458_1:XP_018297012_1:XP_018298892_1:XP_018299451_1		RIR_0177710:RIR_0620100:RIR_0756100:RIR_0768700:RIR_0837600:RIR_0987800:RIR_1258700:RIR_2046900:RIR_2333700:RIR_2356900:RIR_2686400:RIR_3022700			0	-0.289875		0	-0.289875		0	-0.289875		0	-0.289875		0	-0.289875		4	0.076283		0	-0.289875		22	1.724		0	-0.289875		12	1.25167		0	-0.289875		N	N
OG0000085	N	N	936046_00075f:936046_000fc8:936046_002356		684364_000674:684364_0006c0:684364_0006c9:684364_0006d4:684364_00072f:684364_0009e4:684364_000b27:684364_000b8b:684364_000cdc:684364_000d64:684364_000d71:684364_000e3f:684364_000e4f:684364_000e57:684364_000e94:684364_000e97:684364_000ec4:684364_000ef9:684364_000f59:684364_000f9e:684364_001030:684364_001070:684364_001138:684364_0011e0:684364_00124d:684364_00124f:684364_0012b7:684364_001356:684364_…			OAQ22601.1:OAQ24807.1:OAQ25201.1:OAQ25248.1:OAQ25720.1:OAQ25905.1:OAQ27724.1:OAQ28607.1:OAQ32730.1				RIR_0037200:RIR_0419900:RIR_0528300:RIR_0656000:RIR_0656100:RIR_0666600:RIR_0686300:RIR_1158700:RIR_1184700:RIR_1197500:RIR_1403320:RIR_1403330:RIR_1681800:RIR_1996000:RIR_2407800:RIR_2414400:RIR_2502800:RIR_2502900:RIR_2666410:RIR_2698500:RIR_2811300:RIR_3347700:RIR_3408800:RIR_3526800			3	-0.777065		0	-1.27661		56	8.04817		0	-1.27661		0	-1.27661		9	0.222018		0	-1.27661		0	-1.27661		0	-1.27661		24	0.941734		0	-1.27661		N	N
OG0000365	N	N						OAQ28706.1		XP_018286982_1:XP_018287098_1:XP_018287334_1:XP_018287460_1:XP_018287739_1:XP_018288217_1:XP_018288549_1:XP_018288853_1:XP_018290728_1:XP_018293844_1:XP_018294454_1:XP_018295130_1:XP_018295687_1:XP_018296080_1:XP_018296169_1:XP_018296212_1:XP_018296322_1:XP_018296526_1:XP_018297883_1:XP_018298030_1:XP_018298557_1:XP_018299472_1	246409_000eb3:246409_003456:246409_0041d2	RIR_0450900:RIR_1900700:RIR_1979900:RIR_2023300:RIR_2050900:RIR_2662600:RIR_3472900			0	-0.299725		0	-0.299725		0	-0.299725		0	-0.299725		0	-0.299725		1	-0.190734		0	-0.299725		22	2.09808		3	0.0272478		7	0.6296		0	-0.299725		N	N
OG0000384	N	N						OAQ32432.1:OAQ35823.1		XP_018284332_1:XP_018286421_1:XP_018287698_1:XP_018287706_1:XP_018288666_1:XP_018288829_1:XP_018290353_1:XP_018290853_1:XP_018291248_1:XP_018294268_1:XP_018294760_1:XP_018295617_1:XP_018296301_1:XP_018297876_1:XP_018298262_1:XP_018298340_1:XP_018298950_1	246409_00140f:246409_0025af:246409_002910	RIR_0109100:RIR_0109200:RIR_0711300:RIR_0793900:RIR_1017400:RIR_1438120:RIR_1746500:RIR_2069500:RIR_2088610:RIR_2629900			0	-0.310584		0	-0.310584		0	-0.310584		0	-0.310584		0	-0.310584		2	-0.077646		0	-0.310584		17	1.66939		3	0.038823		10	1.33808		0	-0.310584		N	N
OG0000403	N	N	936046_000026:936046_0000c5:936046_000174:936046_0001b3:936046_0001be:936046_000374:936046_000390:936046_0003a9:936046_0003bc:936046_0003e9:936046_0004e2:936046_0004fe:936046_000542:936046_0005ac	AN10042:AN12169:AN6463:AN7282:AN7976				OAQ28413.1				RIR_0305400:RIR_0687200:RIR_0792800:RIR_1125400:RIR_1370600:RIR_1569800:RIR_1612300:RIR_1992100:RIR_3549820	YER080W		14	1.69619		5	0.368737		0	-0.368737		0	-0.368737		0	-0.368737		1	-0.221242		0	-0.368737		0	-0.368737		0	-0.368737		9	1.39572		1	-0.221242		N	N
OG0000058	N	N				7227_001944			10090_00467a:10090_004aee			RIR_0042200:RIR_0149300:RIR_0217600:RIR_0217700:RIR_0353700:RIR_0555700:RIR_0653300:RIR_0705400:RIR_0743500:RIR_1064800:RIR_1193100:RIR_1244700:RIR_1244800:RIR_1244900:RIR_1245600:RIR_1251600:RIR_1337300:RIR_1349700:RIR_1378100:RIR_1434400:RIR_1434500:RIR_1434600:RIR_1434700:RIR_1434900:RIR_1439100:RIR_1439200:RIR_1439300:RIR_1439600:RIR_1439700:RIR_1439800:RIR_1439900:RIR_1440100:RIR_1440200:RIR…			0	-1.87476		0	-1.87476		0	-1.87476		1	-1.69333		0	-1.87476		0	-1.87476		2	-1.5119		0	-1.87476		0	-1.87476		121	3.16179		0	-1.87476		Y	Y
OG0000060	N	N	936046_000b8e									RIR_0043300:RIR_0306300:RIR_0311000:RIR_0389700:RIR_0457700:RIR_0461700:RIR_0475100:RIR_0630200:RIR_0630500:RIR_0647600:RIR_0700400:RIR_0773300:RIR_0812800:RIR_0814200:RIR_0863400:RIR_0863500:RIR_0863600:RIR_0863800:RIR_0863900:RIR_0864000:RIR_0865600:RIR_0868700:RIR_0868800:RIR_0884300:RIR_0907200:RIR_0931300:RIR_1051000:RIR_1057700:RIR_1064200:RIR_1064300:RIR_1093200:RIR_1170600:RIR_1209700:RIR…			1	-1.089		0	-1.20673		0	-1.20673		0	-1.20673		0	-1.20673		0	-1.20673		0	-1.20673		0	-1.20673		0	-1.20673		122	3.16217		0	-1.20673		Y	Y
OG0000024	N	N						OAQ35785.1		XP_018283727_1		RIR_0067200:RIR_0197800:RIR_0203300:RIR_0376000:RIR_0470400:RIR_0472600:RIR_0542700:RIR_0611000:RIR_0651300:RIR_0782100:RIR_0784100:RIR_0791300:RIR_0796200:RIR_0874100:RIR_0894700:RIR_0909600:RIR_0911200:RIR_0911300:RIR_0911800:RIR_0913800:RIR_0913900:RIR_0948700:RIR_0967900:RIR_0974100:RIR_0981900:RIR_0982000:RIR_0982900:RIR_1167200:RIR_1238000:RIR_1295100:RIR_1300300:RIR_1304100:RIR_1305300:RIR…			0	-1.10418		0	-1.10418		0	-1.10418		0	-1.10418		0	-1.10418		1	-1.04632		0	-1.10418		1	-1.04632		0	-1.10418		227	3.16222		0	-1.10418		Y	Y
OG0000034	N	N						OAQ28096.1			246409_002faa	RIR_0015900:RIR_0018300:RIR_0021500:RIR_0077020:RIR_0077500:RIR_0077710:RIR_0079500:RIR_0082900:RIR_0083700:RIR_0083800:RIR_0108100:RIR_0108200:RIR_0167100:RIR_0175500:RIR_0200800:RIR_0210600:RIR_0271200:RIR_0383100:RIR_0412800:RIR_0431700:RIR_0438900:RIR_0443000:RIR_0444000:RIR_0446900:RIR_0447000:RIR_0453300:RIR_0453800:RIR_0454600:RIR_0454700:RIR_0569300:RIR_0577000:RIR_0588100:RIR_0588200:RIR…			0	-0.852913		0	-0.852913		0	-0.852913		0	-0.852913		0	-0.852913		1	-0.793407		0	-0.852913		0	-0.852913		1	-0.793407		170	3.16218		0	-0.852913		Y	Y
OG0000020	N	N							10090_00014d			RIR_0037700:RIR_0239100:RIR_0305100:RIR_0305200:RIR_0305500:RIR_0306000:RIR_0306100:RIR_0306200:RIR_0472900:RIR_0540000:RIR_0540100:RIR_0540200:RIR_0540900:RIR_0541100:RIR_0541400:RIR_0541700:RIR_0541900:RIR_0542500:RIR_0542600:RIR_0542800:RIR_0543000:RIR_0543100:RIR_0543300:RIR_0543500:RIR_0543700:RIR_0543800:RIR_0544100:RIR_0544300:RIR_0544400:RIR_0544500:RIR_0545900:RIR_0546000:RIR_0546100:RIR…			0	-0.814599		0	-0.814599		0	-0.814599		0	-0.814599		0	-0.814599		0	-0.814599		1	-0.773527		0	-0.814599		0	-0.814599		237	3.16225		0	-0.814599		Y	Y
OG0000008	N	N	936046_000b7e:936046_000e0c:936046_00128a:936046_001546:936046_001626:936046_001a43:936046_001d10:936046_0026e8	AN11074	684364_000bb6:684364_000ec2:684364_000ff9:684364_0010bb:684364_0012ae:684364_0012bc:684364_0015b7:684364_0019be:684364_001ee2	7227_000acc:7227_0010ea		OAQ21985.1:OAQ22077.1:OAQ24468.1	10090_0019bc:10090_002562:10090_0050fa:10090_0055ae			RIR_0011900:RIR_0019700:RIR_0019800:RIR_0020400:RIR_0047700:RIR_0047810:RIR_0082100:RIR_0082200:RIR_0090300:RIR_0097900:RIR_0098800:RIR_0102200:RIR_0106100:RIR_0130300:RIR_0143400:RIR_0145500:RIR_0145600:RIR_0146300:RIR_0151600:RIR_0155800:RIR_0161800:RIR_0165900:RIR_0166200:RIR_0166300:RIR_0167300:RIR_0167400:RIR_0169600:RIR_0204900:RIR_0207700:RIR_0208300:RIR_0208400:RIR_0208500:RIR_0214600:RIR…			8	-0.669623		1	-0.825869		9	-0.647303		2	-0.803548		0	-0.84819		3	-0.781227		4	-0.758906		0	-0.84819		0	-0.84819		429	3.1613		0	-0.84819		Y	Y
OG0000030	N	N							10090_0046a5			RIR_0060000:RIR_0078800:RIR_0089400:RIR_0092700:RIR_0119400:RIR_0119500:RIR_0143900:RIR_0156000:RIR_0189200:RIR_0192200:RIR_0207900:RIR_0219000:RIR_0274300:RIR_0279900:RIR_0296000:RIR_0315800:RIR_0339100:RIR_0339210:RIR_0339500:RIR_0339600:RIR_0341600:RIR_0345900:RIR_0400800:RIR_0400810:RIR_0417500:RIR_0437100:RIR_0453200:RIR_0455800:RIR_0490900:RIR_0526900:RIR_0595400:RIR_0614700:RIR_0617000:RIR…			0	-0.646307		0	-0.646307		0	-0.646307		0	-0.646307		0	-0.646307		0	-0.646307		1	-0.602736		0	-0.646307		0	-0.646307		177	3.16223		0	-0.646307		Y	Y
OG0000026	N	N	936046_000bae:936046_001286:936046_00159d:936046_001a5d:936046_001b91:936046_001be4:936046_001c8c:936046_0021f8:936046_0024d6:936046_002670:936046_002718:936046_00279b:936046_002831									RIR_0015100:RIR_0018500:RIR_0059700:RIR_0076500:RIR_0078000:RIR_0081200:RIR_0120800:RIR_0120900:RIR_0167600:RIR_0167700:RIR_0172500:RIR_0217200:RIR_0223200:RIR_0246200:RIR_0263600:RIR_0268700:RIR_0298800:RIR_0336000:RIR_0354400:RIR_0383400:RIR_0383700:RIR_0387600:RIR_0405900:RIR_0406400:RIR_0415200:RIR_0418000:RIR_0445800:RIR_0459900:RIR_0506200:RIR_0516300:RIR_0516400:RIR_0558500:RIR_0559500:RIR…			13	-0.0875694		0	-0.558632		0	-0.558632		0	-0.558632		0	-0.558632		0	-0.558632		0	-0.558632		0	-0.558632		0	-0.558632		172	3.15324		0	-0.558632		Y	Y
OG0000022	N	N	936046_001906:936046_0027e8					OAQ35846.1				RIR_0029600:RIR_0030200:RIR_0034100:RIR_0058200:RIR_0063000:RIR_0072100:RIR_0197700:RIR_0281200:RIR_0309900:RIR_0354000:RIR_0366700:RIR_0366800:RIR_0405600:RIR_0457400:RIR_0463200:RIR_0463700:RIR_0467600:RIR_0470600:RIR_0474700:RIR_0478700:RIR_0539800:RIR_0539900:RIR_0543900:RIR_0658100:RIR_0706100:RIR_0706700:RIR_0706800:RIR_0706900:RIR_0707000:RIR_0707100:RIR_0708100:RIR_0775910:RIR_0796100:RIR…			2	-0.443252		0	-0.493909		0	-0.493909		0	-0.493909		0	-0.493909		1	-0.468581		0	-0.493909		0	-0.493909		0	-0.493909		231	3.16214		0	-0.493909		Y	Y
OG0000038	N	N	936046_0016be		684364_001301	7227_001583			10090_002f13:10090_004b67		246409_0029b9	RIR_0039400:RIR_0041700:RIR_0043000:RIR_0043400:RIR_0133100:RIR_0134400:RIR_0201600:RIR_0266200:RIR_0301000:RIR_0302800:RIR_0308900:RIR_0309200:RIR_0309500:RIR_0377600:RIR_0468600:RIR_0533900:RIR_0550900:RIR_0554200:RIR_0608000:RIR_0609100:RIR_0614800:RIR_0621900:RIR_0652200:RIR_0656800:RIR_0658300:RIR_0662600:RIR_0664700:RIR_0691300:RIR_0707600:RIR_0707800:RIR_0786800:RIR_0788000:RIR_0891900:RIR…			1	-0.460295		0	-0.495702		1	-0.460295		1	-0.460295		0	-0.495702		0	-0.495702		2	-0.424888		0	-0.495702		1	-0.460295		162	3.16198		0	-0.495702		Y	Y
OG0000043	N	N	936046_00082e:936046_00082f:936046_0008b4:936046_0011e7:936046_001281:936046_001a05:936046_001a34:936046_001e06:936046_00274b	AN0587:AN0866:AN2646				OAQ22426.1:OAQ23148.1:OAQ23533.1:OAQ23619.1:OAQ24358.1:OAQ25467.1:OAQ25471.1:OAQ29082.1:OAQ30173.1:OAQ30608.1:OAQ33086.1:OAQ35020.1	10090_0012db:10090_0049e1	XP_018283751_1:XP_018285553_1:XP_018285840_1:XP_018286117_1:XP_018286678_1:XP_018287314_1:XP_018287330_1:XP_018289170_1:XP_018289196_1:XP_018289203_1:XP_018289229_1:XP_018289347_1:XP_018289459_1:XP_018291824_1:XP_018291825_1:XP_018291826_1:XP_018291828_1:XP_018291831_1:XP_018293308_1:XP_018293352_1:XP_018293353_1:XP_018293354_1:XP_018294265_1:XP_018295525_1:XP_018295875_1:XP_018297199_1:XP_018297…	246409_000b3d:246409_000dad:246409_00210e:246409_00215d:246409_0022da:246409_0031a4:246409_003835:246409_003dc0	RIR_0129100:RIR_0129300:RIR_0284800:RIR_0652700:RIR_0701800:RIR_1482500:RIR_1482700:RIR_1482900:RIR_1483300:RIR_1483400:RIR_1483600:RIR_1483900:RIR_1484900:RIR_1485000:RIR_1485400:RIR_1485900:RIR_1487400:RIR_1488200:RIR_1488300:RIR_1489800:RIR_1489900:RIR_1493100:RIR_1493300:RIR_1494900:RIR_1496400:RIR_1498100:RIR_1498500:RIR_1498600:RIR_1498900:RIR_1499100:RIR_1499200:RIR_1499400:RIR_1499500:RIR…			9	-0.224471		3	-0.518325		0	-0.665251		0	-0.665251		0	-0.665251		12	-0.0775446		2	-0.5673		28	0.706064		8	-0.273447		101	3.03466		0	-0.665251		Y	Y
OG0000036	N	N						OAQ24254.1:OAQ24804.1:OAQ24805.1:OAQ28563.1:OAQ30202.1:OAQ30250.1:OAQ30960.1:OAQ30961.1:OAQ33958.1:OAQ34009.1:OAQ34031.1:OAQ34655.1:OAQ34865.1:OAQ34882.1:OAQ34899.1:OAQ34900.1:OAQ34901.1:OAQ34909.1:OAQ34910.1:OAQ34934.1		XP_018291184_1		RIR_0028900:RIR_0205700:RIR_0236100:RIR_0240000:RIR_0309800:RIR_0324700:RIR_0355200:RIR_0392800:RIR_0406900:RIR_0434900:RIR_0438500:RIR_0443700:RIR_0501300:RIR_0538600:RIR_0538800:RIR_0545200:RIR_0623100:RIR_0624700:RIR_0625500:RIR_0626000:RIR_0626300:RIR_0627500:RIR_0628400:RIR_0628500:RIR_0629500:RIR_0630100:RIR_0630800:RIR_0631100:RIR_0632200:RIR_0632400:RIR_0633100:RIR_0633500:RIR_0633600:RIR…			0	-0.384526		0	-0.384526		0	-0.384526		0	-0.384526		0	-0.384526		20	0.15516		0	-0.384526		1	-0.357542		0	-0.384526		150	3.13428		0	-0.384526		Y	Y
OG0000041	N	N		AN5822	684364_001847			OAQ36849.1		XP_018294055_1		RIR_0026600:RIR_0126900:RIR_0196900:RIR_0310400:RIR_0310600:RIR_0473000:RIR_0475800:RIR_0477900:RIR_0695300:RIR_0780600:RIR_0783100:RIR_0797400:RIR_0797500:RIR_0800900:RIR_0807000:RIR_0813800:RIR_0901500:RIR_0907300:RIR_0926000:RIR_0955300:RIR_0957100:RIR_1054600:RIR_1056100:RIR_1165000:RIR_1180500:RIR_1210000:RIR_1210200:RIR_1210400:RIR_1211100:RIR_1211400:RIR_1211700:RIR_1212600:RIR_1212700:RIR…	YJL187C		0	-0.336484		1	-0.31216		1	-0.31216		0	-0.336484		0	-0.336484		1	-0.31216		0	-0.336484		1	-0.31216		0	-0.336484		161	3.16211		1	-0.31216		Y	Y
OG0000006	N	N	936046_000b99:936046_00160c:936046_0016c7:936046_001a62:936046_002372	AN10407:AN2073:AN7058:AN7973	684364_001818:684364_001823:684364_001d42:684364_0020b7	7227_000136:7227_000216:7227_0007bc:7227_000c7b:7227_000ca7:7227_000e3e:7227_000e8d:7227_000f01:7227_001121:7227_00127f:7227_001660:7227_001711:7227_0017e7:7227_001b8e:7227_002067:7227_0021bd:7227_0025b5:7227_0025db:7227_0032f3:7227_003495		OAQ22924.1:OAQ25727.1:OAQ26757.1:OAQ26758.1:OAQ27609.1:OAQ29680.1	10090_000113:10090_00022d:10090_000355:10090_0005b7:10090_000672:10090_0006e1:10090_0008d7:10090_000a34:10090_000b0b:10090_000d74:10090_000e14:10090_000efd:10090_000fd6:10090_0013e5:10090_0013eb:10090_001452:10090_00153e:10090_00158e:10090_001622:10090_001645:10090_0016ad:10090_001a8c:10090_001ad0:10090_001b3e:10090_001c05:10090_001d74:10090_0020cc:10090_002150:10090_00232f:10090_0023ee:10090_002…	XP_018284349_1:XP_018284663_1:XP_018287355_1:XP_018287542_1:XP_018287719_1:XP_018290584_1:XP_018291205_1:XP_018291213_1:XP_018291319_1:XP_018291322_1:XP_018291332_1:XP_018291343_1:XP_018291358_1:XP_018291362_1:XP_018291859_1:XP_018292051_1:XP_018292713_1:XP_018293260_1:XP_018293261_1:XP_018294643_1:XP_018294644_1:XP_018299498_1:XP_018299505_1:XP_018299539_1	246409_00083c:246409_00103c:246409_001658:246409_001ccd:246409_001dcd	RIR_0036700:RIR_0038400:RIR_0040600:RIR_0040800:RIR_0053400:RIR_0053500:RIR_0055200:RIR_0055300:RIR_0055400:RIR_0055500:RIR_0055600:RIR_0055700:RIR_0055800:RIR_0056100:RIR_0056200:RIR_0056300:RIR_0056400:RIR_0056500:RIR_0056700:RIR_0057000:RIR_0057100:RIR_0057200:RIR_0057400:RIR_0057600:RIR_0057700:RIR_0057800:RIR_0057900:RIR_0058300:RIR_0058400:RIR_0060300:RIR_0060500:RIR_0060700:RIR_0060800:RIR…			5	-0.334282		4	-0.339051		4	-0.339051		20	-0.262735		0	-0.358131		6	-0.329512		88	0.0616096		24	-0.243656		5	-0.334282		745	3.14155		0	-0.358131		Y	Y
OG0000000	N	N	936046_000812:936046_000b19:936046_000cd2:936046_000df0:936046_000ed3:936046_000ee6:936046_00101b:936046_00123a:936046_00175b:936046_0018aa:936046_001914:936046_001b30:936046_001bd4:936046_001c0d:936046_001e64:936046_001fea:936046_00203b:936046_0020bc:936046_002682	AN0302:AN0810:AN1535:AN1554:AN1665:AN3001:AN3445:AN8765	684364_000333:684364_000695:684364_000704:684364_000b07:684364_000ca6:684364_00104d:684364_001135:684364_001168:684364_00132b:684364_0013b0:684364_001a4b:684364_001cb5:684364_001dd7:684364_001f75:684364_002180	7227_000003:7227_0000d8:7227_000240:7227_00026b:7227_000291:7227_000318:7227_000346:7227_0003a6:7227_000428:7227_0004e0:7227_0004fe:7227_0005cc:7227_0006e1:7227_00074f:7227_000a2e:7227_000ffb:7227_00229b:7227_00234f:7227_0024c3:7227_0025a3:7227_0025fc:7227_0026fa:7227_00328b:7227_00331f:7227_00344d:7227_0034e1	284813_000133:284813_00036d:284813_00045c:284813_000480:284813_000792:284813_00079d	OAQ22025.1:OAQ22138.1:OAQ22564.1:OAQ22565.1:OAQ22576.1:OAQ22739.1:OAQ22800.1:OAQ22806.1:OAQ22808.1:OAQ22814.1:OAQ22892.1:OAQ22978.1:OAQ23037.1:OAQ23038.1:OAQ23451.1:OAQ23590.1:OAQ23591.1:OAQ23600.1:OAQ23601.1:OAQ23602.1:OAQ23603.1:OAQ23604.1:OAQ23605.1:OAQ23611.1:OAQ23614.1:OAQ23693.1:OAQ23710.1:OAQ23869.1:OAQ24180.1:OAQ24182.1:OAQ24355.1:OAQ24357.1:OAQ24615.1:OAQ24768.1:OAQ24824.1:OAQ25005.1:OAQ…	10090_000010:10090_00004d:10090_000117:10090_0001be:10090_00022b:10090_00029a:10090_000308:10090_000332:10090_000338:10090_0003dd:10090_0004cf:10090_00051b:10090_000574:10090_0005c8:10090_0005cd:10090_0005fd:10090_000614:10090_00080b:10090_00084e:10090_000872:10090_00090a:10090_000948:10090_000993:10090_0009ac:10090_0009cf:10090_000b16:10090_000bfe:10090_000c13:10090_000e21:10090_000eb8:10090_001…	XP_018284011_1:XP_018284713_1:XP_018285038_1:XP_018285117_1:XP_018285342_1:XP_018286408_1:XP_018286936_1:XP_018287591_1:XP_018288263_1:XP_018288659_1:XP_018288740_1:XP_018288959_1:XP_018292064_1:XP_018293019_1:XP_018293177_1:XP_018293439_1:XP_018293822_1:XP_018294149_1:XP_018294855_1:XP_018295351_1:XP_018297236_1:XP_018297552_1:XP_018297955_1:XP_018298427_1:XP_018299121_1	246409_000997:246409_000a9f:246409_0011e3:246409_00128e:246409_00139a:246409_00172e:246409_001738:246409_001a10:246409_001a38:246409_001b21:246409_0025a0:246409_0026b6:246409_00280b:246409_002834:246409_002aaa:246409_002c28:246409_002d81:246409_003115:246409_00324d:246409_003632:246409_0036c8:246409_0037f6:246409_003ad7:246409_003bb2:246409_003e71:246409_004037:246409_004225	RIR_0000700:RIR_0001800:RIR_0001900:RIR_0026900:RIR_0027900:RIR_0030300:RIR_0031700:RIR_0033600:RIR_0036400:RIR_0036800:RIR_0038100:RIR_0039600:RIR_0040300:RIR_0040400:RIR_0041300:RIR_0042500:RIR_0043100:RIR_0043700:RIR_0044000:RIR_0052400:RIR_0052900:RIR_0053300:RIR_0055900:RIR_0056600:RIR_0060900:RIR_0062000:RIR_0069700:RIR_0069800:RIR_0070700:RIR_0071200:RIR_0071300:RIR_0072200:RIR_0074400:RIR…	YBL061C:YBR007C:YDL203C:YER096W:YJL057C:YLR207W		19	-0.30142		8	-0.323785		15	-0.309552		26	-0.287187		6	-0.327851		114	-0.108267		90	-0.157064		25	-0.289221		27	-0.285154		1671	3.15416		6	-0.327851		Y	Y
OG0000004	N	N	936046_000013:936046_0006a4:936046_00083c:936046_000a23:936046_000d0d:936046_000ee2:936046_001102:936046_00149d:936046_001657:936046_00166b:936046_0016d4:936046_001b45:936046_001d5c:936046_001f55:936046_0021c6:936046_00227c:936046_002365:936046_002490:936046_00253f:936046_00260d:936046_00265e:936046_0026d7:936046_002893	AN0376:AN0536:AN0537:AN10256:AN10632:AN10649:AN10846:AN2616:AN2670:AN2713:AN2714:AN3471:AN3500:AN5065:AN5066:AN5095:AN5253:AN5254:AN5470:AN5471:AN6966:AN6967:AN6968:AN7830:AN7831:AN7840:AN7845:AN7846:AN8295:AN8305:AN8576		7227_003052		OAQ22411.1:OAQ22507.1:OAQ22509.1:OAQ23021.1:OAQ23791.1:OAQ25091.1:OAQ25757.1:OAQ35499.1	10090_00154a:10090_0020e9:10090_002660:10090_002681:10090_002d70:10090_003573:10090_004b03:10090_004daf:10090_0054ce	XP_018283100_1:XP_018283127_1:XP_018283135_1:XP_018283296_1:XP_018283303_1:XP_018283316_1:XP_018283497_1:XP_018283806_1:XP_018284467_1:XP_018284612_1:XP_018284811_1:XP_018284942_1:XP_018285184_1:XP_018285696_1:XP_018286102_1:XP_018286383_1:XP_018286558_1:XP_018286584_1:XP_018286602_1:XP_018286621_1:XP_018286630_1:XP_018289794_1:XP_018289804_1:XP_018289941_1:XP_018289983_1:XP_018290052_1:XP_018290…	246409_00003d:246409_00004a:246409_000055:246409_000062:246409_000080:246409_000091:246409_0000a4:246409_0000bf:246409_0000e1:246409_0000f4:246409_000101:246409_000a83:246409_000a9e:246409_000af2:246409_000af3:246409_000b27:246409_000b43:246409_000b5e:246409_000b6e:246409_000b9e:246409_000bb0:246409_000bb5:246409_000bbd:246409_000bc9:246409_000bf5:246409_000c1a:246409_000c34:246409_000c7e:246409_…	RIR_0044700:RIR_0044800:RIR_0045900:RIR_0046000:RIR_0046100:RIR_0048500:RIR_0048600:RIR_0072800:RIR_0072900:RIR_0073100:RIR_0073400:RIR_0074800:RIR_0074900:RIR_0079900:RIR_0080000:RIR_0080800:RIR_0081900:RIR_0082000:RIR_0105400:RIR_0131900:RIR_0132000:RIR_0137200:RIR_0151800:RIR_0151900:RIR_0152000:RIR_0162200:RIR_0162300:RIR_0176900:RIR_0177400:RIR_0196300:RIR_0196400:RIR_0198800:RIR_0198900:RIR…	YGR109W-A:YGR109W-B:YIL082W-A		23	-0.424359		31	-0.37394		0	-0.569313		1	-0.56301		0	-0.569313		8	-0.518894		9	-0.512592		49	-0.260497		427	2.12179		533	2.38949		3	-0.550406		Y	Y
OG0000031	N	N	936046_000c26:936046_0018fd:936046_001c74	AN0348:AN1905	684364_000a80:684364_000ee8:684364_0016b3:684364_00173b:684364_001a55	7227_00027d:7227_000305:7227_000c64:7227_000e48:7227_001035:7227_0016b9:7227_001f9e:7227_00231f:7227_0033a2	284813_000632	OAQ22650.1:OAQ34147.1:OAQ36542.1	10090_0004df:10090_0007b0:10090_0013da:10090_001d3c:10090_002d76:10090_003b33	XP_018283789_1:XP_018291489_1:XP_018298253_1:XP_018298318_1:XP_018299305_1	246409_000f73:246409_00148c:246409_00245a:246409_002f40:246409_0033ff:246409_00379c:246409_003b60	RIR_0013800:RIR_0049500:RIR_0051000:RIR_0054800:RIR_0111000:RIR_0237600:RIR_0244100:RIR_0247500:RIR_0316100:RIR_0326600:RIR_0371100:RIR_0371200:RIR_0372500:RIR_0374400:RIR_0380400:RIR_0384600:RIR_0415800:RIR_0531200:RIR_0535200:RIR_0535400:RIR_0578300:RIR_0619700:RIR_0637000:RIR_0748300:RIR_0765900:RIR_0769600:RIR_0821000:RIR_0870200:RIR_0875500:RIR_0877800:RIR_0878500:RIR_0901000:RIR_0913810:RIR…			3	-0.229406		2	-0.249069		5	-0.190079		9	-0.111426		1	-0.268733		3	-0.229406		6	-0.170416		5	-0.190079		7	-0.150753		135	3.15511		0	-0.288396		Y	Y
OG0000010	N	N	936046_002063	AN10045:AN6156:AN8717:AN9495		7227_00067b:7227_001912		OAQ22213.1:OAQ22274.1:OAQ23518.1:OAQ28249.1:OAQ30122.1:OAQ32936.1	10090_0032b2:10090_0034a9:10090_003621:10090_00377f:10090_00450c:10090_004c70:10090_00560c	XP_018283219_1:XP_018283325_1:XP_018283326_1:XP_018283585_1:XP_018283586_1:XP_018283836_1:XP_018283962_1:XP_018283965_1:XP_018284196_1:XP_018284396_1:XP_018284397_1:XP_018284798_1:XP_018284803_1:XP_018285303_1:XP_018285304_1:XP_018285437_1:XP_018285440_1:XP_018285441_1:XP_018285762_1:XP_018285763_1:XP_018285845_1:XP_018286359_1:XP_018286486_1:XP_018286507_1:XP_018287755_1:XP_018289557_1:XP_018289…	246409_000038:246409_00008b:246409_0000ba:246409_0000de:246409_0000e8:246409_000b3f:246409_000bc5:246409_000bce:246409_000ce2:246409_000dcc:246409_000e13:246409_000ea4:246409_000ea5:246409_000ffa:246409_00105b:246409_001089:246409_00109e:246409_001151:246409_001171:246409_0011b5:246409_001265:246409_0012f3:246409_001311:246409_00137c:246409_001442:246409_0014b8:246409_0014e7:246409_00153c:246409_…	RIR_0001200:RIR_0007000:RIR_0025600:RIR_0065300:RIR_0066900:RIR_0070500:RIR_0073200:RIR_0093400:RIR_0094900:RIR_0097600:RIR_0124000:RIR_0124100:RIR_0142700:RIR_0155700:RIR_0162700:RIR_0164400:RIR_0178000:RIR_0233200:RIR_0238900:RIR_0270800:RIR_0270900:RIR_0271000:RIR_0273100:RIR_0288800:RIR_0298900:RIR_0336600:RIR_0344000:RIR_0351400:RIR_0431300:RIR_0434200:RIR_0455300:RIR_0489900:RIR_0508400:RIR…	YDR081C		1	-0.404292		4	-0.366586		0	-0.416861		2	-0.391723		0	-0.416861		6	-0.341449		7	-0.32888		56	0.286984		123	1.12908		198	2.58288		1	-0.404292		Y	Y
OG0000037	N	N	936046_00001d:936046_0000de:936046_00041d:936046_0005cb:936046_001d11	AN6895	684364_0003c4	7227_00100a		OAQ22733.1:OAQ22790.1:OAQ22843.1:OAQ22869.1:OAQ23298.1:OAQ23843.1:OAQ24323.1:OAQ24788.1:OAQ25185.1:OAQ29203.1:OAQ29204.1:OAQ31788.1:OAQ33053.1	10090_002f00	XP_018283218_1:XP_018284242_1:XP_018284426_1:XP_018284840_1:XP_018285812_1:XP_018288576_1:XP_018288615_1:XP_018289607_1:XP_018289795_1:XP_018291197_1:XP_018291989_1:XP_018292005_1:XP_018292849_1:XP_018292889_1:XP_018293395_1:XP_018294969_1:XP_018295005_1:XP_018296134_1:XP_018297052_1	246409_000293:246409_000294:246409_0003c4:246409_0003ec:246409_000405:246409_000466:246409_000487:246409_00050e:246409_000516:246409_000596:246409_0005a4:246409_000608:246409_000676:246409_000685:246409_00079b:246409_0007c1:246409_0007c4:246409_0008b0:246409_0009b9:246409_001927:246409_001c4c:246409_001e29:246409_002d69:246409_003461	RIR_0009300:RIR_0018000:RIR_0047600:RIR_0047900:RIR_0097300:RIR_0113700:RIR_0125900:RIR_0130200:RIR_0135400:RIR_0148510:RIR_0276400:RIR_0297700:RIR_0306900:RIR_0307900:RIR_0308000:RIR_0379000:RIR_0391300:RIR_0427210:RIR_0451310:RIR_0451400:RIR_0454810:RIR_0455220:RIR_0456320:RIR_0458300:RIR_0465320:RIR_0476910:RIR_0534000:RIR_0690410:RIR_0695600:RIR_0696100:RIR_0909800:RIR_0910000:RIR_0913400:RIR…	YHR031C:YML061C		5	-0.209799		1	-0.303044		1	-0.303044		1	-0.303044		0	-0.326355		13	-0.023311		1	-0.303044		19	0.116555		24	0.23311		101	3.03537		2	-0.279733		Y	Y
OG0000027	N	N	936046_0008be:936046_000a37:936046_000e07:936046_00115a:936046_001927:936046_001d14:936046_002171:936046_002233	AN1962:AN3549:AN3667:AN4734	684364_00198d:684364_001fc4	7227_000083:7227_0003a9:7227_0003aa:7227_0007c9:7227_000b0b:7227_001c31:7227_002598:7227_002763		OAQ25230.1:OAQ26385.1:OAQ26516.1:OAQ28306.1:OAQ33686.1:OAQ36521.1	10090_000062:10090_000200:10090_0010dd:10090_001457:10090_0023b6:10090_002e32:10090_002f3d:10090_002f87:10090_00337a:10090_0034bd:10090_003a0a:10090_003a18:10090_003b70:10090_004142:10090_00427e:10090_0042f1:10090_00457b:10090_00467d:10090_0049b2:10090_004b17:10090_00532c	XP_018288072_1:XP_018288193_1:XP_018291933_1:XP_018294100_1:XP_018294555_1:XP_018297441_1:XP_018298187_1:XP_018298374_1:XP_018299488_1	246409_001b66:246409_001e9a:246409_002b74:246409_0031d0:246409_003259:246409_0033ac:246409_003672:246409_003e2b	RIR_0016620:RIR_0017300:RIR_0017400:RIR_0107700:RIR_0114100:RIR_0118400:RIR_0249910:RIR_0264610:RIR_0264900:RIR_0331300:RIR_0349500:RIR_0352800:RIR_0354500:RIR_0355000:RIR_0363900:RIR_0376600:RIR_0424400:RIR_0432500:RIR_0448800:RIR_0539200:RIR_0580000:RIR_0612200:RIR_0642000:RIR_0688500:RIR_0713200:RIR_0745500:RIR_0798800:RIR_0801500:RIR_1038800:RIR_1042100:RIR_1080300:RIR_1081200:RIR_1081300:RIR…	YPR065W		8	-0.142237		4	-0.223516		2	-0.264155		8	-0.142237		0	-0.304795		6	-0.182877		21	0.121918		9	-0.121918		8	-0.142237		113	3.11384		1	-0.284475		Y	Y
OG0000021	N	N	936046_0006b7:936046_001705:936046_001c39:936046_0020aa	AN2658:AN4439:AN4564:AN5730:AN8430	684364_000d8f:684364_001613:684364_0017e5:684364_001ce0:684364_001dc3	7227_000c52:7227_0017e5:7227_002482:7227_002585:7227_002611		OAQ22465.1:OAQ23081.1:OAQ23620.1:OAQ24224.1:OAQ24843.1:OAQ25633.1:OAQ26120.1:OAQ27007.1:OAQ29993.1:OAQ30606.1:OAQ31111.1:OAQ31435.1:OAQ33948.1:OAQ34571.1:OAQ36141.1:OAQ36801.1	10090_000952:10090_000b19:10090_000f08:10090_001767:10090_001b11:10090_002047:10090_003a14:10090_003c4c:10090_0042e6:10090_0046cd	XP_018285317_1:XP_018285620_1:XP_018286201_1:XP_018286220_1:XP_018287286_1:XP_018287566_1:XP_018287875_1:XP_018288760_1:XP_018289316_1:XP_018290887_1:XP_018292159_1:XP_018293025_1:XP_018293096_1:XP_018294378_1:XP_018294627_1:XP_018294768_1:XP_018294838_1:XP_018294866_1:XP_018295080_1:XP_018296223_1:XP_018296336_1:XP_018297223_1:XP_018297226_1:XP_018298442_1:XP_018298731_1:XP_018298760_1	246409_000b33:246409_001274:246409_0013c7:246409_00156b:246409_001777:246409_00208f:246409_0028a4:246409_0028e9:246409_002936:246409_002bbd:246409_0032ca:246409_003532:246409_003566:246409_003669:246409_0038d9:246409_003943	RIR_0240300:RIR_0260700:RIR_0260800:RIR_0263100:RIR_0309100:RIR_0309300:RIR_0353500:RIR_0355500:RIR_0356200:RIR_0394700:RIR_0394800:RIR_0394900:RIR_0396100:RIR_0396500:RIR_0407200:RIR_0407300:RIR_0407400:RIR_0408500:RIR_0409600:RIR_0409900:RIR_0410000:RIR_0410100:RIR_0410300:RIR_0410600:RIR_0410700:RIR_0425300:RIR_0482300:RIR_0588900:RIR_0589200:RIR_0693500:RIR_0704500:RIR_0714900:RIR_0738500:RIR…	YCL047C:YGR238C:YHR158C		4	-0.227591		5	-0.212908		5	-0.212908		5	-0.212908		0	-0.286324		16	-0.0513916		10	-0.139491		26	0.0954415		16	-0.0513916		144	3.10852		3	-0.242275		Y	Y
OG0000001	N	N		AN0368:AN0621:AN2661:AN2711:AN2796:AN2950:AN3980:AN7094:AN7756:AN7833:AN7977:AN8207:AN8648				OAQ22246.1:OAQ22912.1:OAQ24314.1:OAQ24671.1:OAQ35437.1		XP_018283082_1:XP_018283098_1:XP_018283154_1:XP_018283232_1:XP_018283292_1:XP_018283294_1:XP_018283304_1:XP_018283314_1:XP_018283329_1:XP_018283340_1:XP_018283341_1:XP_018283353_1:XP_018283361_1:XP_018283362_1:XP_018283496_1:XP_018283499_1:XP_018283500_1:XP_018283511_1:XP_018283515_1:XP_018283516_1:XP_018283517_1:XP_018283518_1:XP_018283524_1:XP_018283525_1:XP_018283526_1:XP_018283530_1:XP_018283…	246409_000033:246409_00003a:246409_000051:246409_00005b:246409_00006a:246409_00007e:246409_0000ae:246409_0000b8:246409_0000f6:246409_00010f:246409_000129:246409_000131:246409_000135:246409_000a94:246409_000aab:246409_000ae3:246409_000ae9:246409_000b1d:246409_000b73:246409_000b77:246409_000ba9:246409_000bcf:246409_000c17:246409_000c49:246409_000c98:246409_000cc2:246409_000cc3:246409_000d1a:246409_…	RIR_0015400:RIR_0017000:RIR_0017100:RIR_0024900:RIR_0031000:RIR_0050200:RIR_0054200:RIR_0066700:RIR_0078300:RIR_0081500:RIR_0095600:RIR_0110000:RIR_0110200:RIR_0110600:RIR_0110700:RIR_0123300:RIR_0126300:RIR_0139600:RIR_0144100:RIR_0145800:RIR_0146100:RIR_0146600:RIR_0147100:RIR_0147400:RIR_0154200:RIR_0154900:RIR_0159700:RIR_0164300:RIR_0166700:RIR_0174700:RIR_0175100:RIR_0189400:RIR_0193300:RIR…			0	-0.244386		13	-0.21684		0	-0.244386		0	-0.244386		0	-0.244386		5	-0.233791		0	-0.244386		237	0.257806		503	0.821449		626	2.28492		0	-0.244386		Y	Y
OG0000007	N	N	936046_0007a9:936046_000876:936046_000a2c:936046_000a34:936046_000a44:936046_000aa0:936046_000c33:936046_000c3f:936046_000ca3:936046_000d52:936046_000e83:936046_0010e9:936046_0013da:936046_001445:936046_001478:936046_00162c:936046_001701:936046_001797:936046_001c73:936046_001d36:936046_001d71:936046_001dbe:936046_001dde:936046_001de2:936046_001e6b:936046_001f26:936046_001fd0:936046_002061:936046_…	AN0338:AN0459:AN0606:AN10028:AN10259:AN10479:AN10617:AN10704:AN10811:AN1087:AN10950:AN11013:AN11142:AN1703:AN1737:AN1748:AN1884:AN2607:AN2610:AN2706:AN3225:AN3272:AN3275:AN3281:AN3917:AN4643:AN5433:AN5553:AN5665:AN5837:AN6057:AN6101:AN6321:AN6414:AN6434:AN6449:AN7066:AN7131:AN7359:AN7522:AN7772:AN7773:AN7808:AN7818:AN7824:AN7881:AN7969:AN8004:AN8338:AN8411:AN8905:AN8919:AN8952:AN9007:AN9030:AN921…	684364_000b9a:684364_000e39:684364_001561:684364_00167b:684364_0019a2:684364_001da0	7227_00008e:7227_000095:7227_00022f:7227_00024b:7227_0003c2:7227_0003d6:7227_0004b3:7227_000549:7227_00054a:7227_00054b:7227_000591:7227_0005ae:7227_0005af:7227_0005b0:7227_0005b1:7227_0005b2:7227_0005b3:7227_0005b4:7227_0005b5:7227_0005b6:7227_000613:7227_0007a8:7227_000834:7227_000ad2:7227_000cd4:7227_000cee:7227_000d06:7227_000d07:7227_000da1:7227_000e85:7227_000f02:7227_000f21:7227_000fbb:722…		OAQ24151.1:OAQ24152.1:OAQ24153.1:OAQ24258.1:OAQ25314.1:OAQ25737.1:OAQ25738.1:OAQ28552.1:OAQ28857.1:OAQ29608.1:OAQ30592.1:OAQ30751.1:OAQ30752.1:OAQ30846.1:OAQ31092.1:OAQ31093.1:OAQ31704.1:OAQ31984.1:OAQ32007.1:OAQ32170.1:OAQ32171.1:OAQ32172.1:OAQ32679.1:OAQ32684.1:OAQ32689.1:OAQ34734.1	10090_000251:10090_00025e:10090_000418:10090_000baf:10090_000eae:10090_001059:10090_001091:10090_001122:10090_00129f:10090_0014ea:10090_001a98:10090_001a99:10090_001a9a:10090_001cc7:10090_001d08:10090_001d61:10090_002256:10090_002279:10090_002b56:10090_002b7e:10090_003574:10090_0036c1:10090_0037ad:10090_003bf9:10090_003d2d:10090_004103:10090_004119:10090_004202:10090_004208:10090_0042c8:10090_004…	XP_018283948_1:XP_018284362_1:XP_018284474_1:XP_018286418_1:XP_018287560_1:XP_018289065_1:XP_018289219_1:XP_018289226_1:XP_018289491_1:XP_018289690_1:XP_018289693_1:XP_018290783_1:XP_018293092_1:XP_018293101_1:XP_018293102_1:XP_018293104_1:XP_018293807_1:XP_018293808_1:XP_018295462_1:XP_018295621_1:XP_018295681_1:XP_018295686_1:XP_018297034_1:XP_018298657_1	246409_0000af:246409_000cff:246409_000d5a:246409_000f63:246409_001071:246409_0013a0:246409_001568:246409_00181f:246409_001a3f:246409_001c76:246409_001dd9:246409_001fd3:246409_0022be:246409_00267d:246409_002871:246409_002af6:246409_002b1b:246409_002b57:246409_002bd7:246409_002d83:246409_0030b2:246409_003113:246409_00351b:246409_00357c:246409_003dfb	RIR_0017900:RIR_0019300:RIR_0071600:RIR_0076900:RIR_0079100:RIR_0083300:RIR_0084000:RIR_0085600:RIR_0119200:RIR_0119300:RIR_0126610:RIR_0261510:RIR_0276800:RIR_0424200:RIR_0580600:RIR_0580800:RIR_0580900:RIR_0581000:RIR_0581100:RIR_0581200:RIR_0581300:RIR_0581400:RIR_0581600:RIR_0581700:RIR_0581800:RIR_0582000:RIR_0582100:RIR_0582200:RIR_0582300:RIR_0582400:RIR_0582500:RIR_0583000:RIR_0583100:RIR…	YDR402C		38	-0.00434292		59	0.0951494		6	-0.15595		81	0.19938		0	-0.184377		26	-0.0611957		44	0.0240835		24	-0.0706712		25	-0.0659334		163	2.69067		1	-0.179639		Y	Y
OG0000002	N	N	936046_0008da:936046_000e03:936046_000e8d:936046_00107b:936046_00114c:936046_001439:936046_001493:936046_0014e9:936046_001866:936046_001a6b:936046_001ad5:936046_001b57:936046_001bc0:936046_001e51:936046_0021be:936046_002332:936046_0027a2:936046_0027dc:936046_002874			7227_0031f1				XP_018283103_1:XP_018283122_1:XP_018283123_1:XP_018283144_1:XP_018283156_1:XP_018283158_1:XP_018283162_1:XP_018283169_1:XP_018283174_1:XP_018283175_1:XP_018283178_1:XP_018283239_1:XP_018283333_1:XP_018283334_1:XP_018283344_1:XP_018283350_1:XP_018283379_1:XP_018283381_1:XP_018283384_1:XP_018283387_1:XP_018283388_1:XP_018283397_1:XP_018283399_1:XP_018283402_1:XP_018283408_1:XP_018283433_1:XP_018283…	246409_00007f:246409_0000ca:246409_0000cf:246409_0000f5:246409_0000fa:246409_000a85:246409_000aa5:246409_000ad4:246409_000b6a:246409_000b6b:246409_000bc7:246409_000d17:246409_000e0b:246409_000e2f:246409_000e30:246409_000e3f:246409_000ee4:246409_000ef7:246409_000faf:246409_000fb4:246409_000fcf:246409_00105f:246409_001086:246409_0011e6:246409_00120b:246409_00124c:246409_0012ad:246409_0012da:246409_…	RIR_0008100:RIR_0008200:RIR_0011500:RIR_0011700:RIR_0012000:RIR_0013400:RIR_0014200:RIR_0044400:RIR_0046600:RIR_0058600:RIR_0058700:RIR_0074300:RIR_0076100:RIR_0076400:RIR_0093700:RIR_0106800:RIR_0141800:RIR_0141900:RIR_0142100:RIR_0142200:RIR_0143100:RIR_0144300:RIR_0145300:RIR_0216100:RIR_0216200:RIR_0216300:RIR_0216600:RIR_0216700:RIR_0220700:RIR_0225910:RIR_0226000:RIR_0227000:RIR_0228000:RIR…			19	-0.398955		0	-0.48575		0	-0.48575		1	-0.481182		0	-0.48575		0	-0.48575		0	-0.48575		597	2.24145		158	0.236023		501	1.83405		0	-0.48575		Y	N
OG0000005	N	N		AN0263:AN0683:AN10066:AN10127:AN10329:AN2628:AN3048:AN4079:AN4291:AN4335:AN5956:AN7765:AN7968:AN8186:AN9381:AN9416		7227_000ade:7227_002012		OAQ22056.1:OAQ22305.1:OAQ22379.1:OAQ23761.1:OAQ23794.1:OAQ24758.1:OAQ26174.1:OAQ26784.1:OAQ28170.1:OAQ28189.1:OAQ28561.1:OAQ28562.1:OAQ31870.1		XP_018283358_1:XP_018283715_1:XP_018283823_1:XP_018283866_1:XP_018283920_1:XP_018283943_1:XP_018284103_1:XP_018284828_1:XP_018285027_1:XP_018285046_1:XP_018285263_1:XP_018285531_1:XP_018285689_1:XP_018285752_1:XP_018285769_1:XP_018285796_1:XP_018286502_1:XP_018286546_1:XP_018286924_1:XP_018287047_1:XP_018287370_1:XP_018287611_1:XP_018287838_1:XP_018287994_1:XP_018287995_1:XP_018288110_1:XP_018288…	246409_00002c:246409_00002f:246409_000031:246409_000034:246409_000039:246409_000056:246409_00005c:246409_00005d:246409_00005e:246409_000060:246409_000064:246409_00006b:246409_00006c:246409_000072:246409_00007b:246409_000081:246409_000092:246409_00009f:246409_0000a8:246409_0000ab:246409_0000b0:246409_0000b7:246409_0000bc:246409_0000c5:246409_0000c6:246409_0000c9:246409_0000d6:246409_0000da:246409_…	RIR_0006800:RIR_0013700:RIR_0027700:RIR_0029900:RIR_0064300:RIR_0093900:RIR_0121700:RIR_0121800:RIR_0143500:RIR_0165400:RIR_0177900:RIR_0228900:RIR_0323700:RIR_0346100:RIR_0400700:RIR_0426500:RIR_0427400:RIR_0453310:RIR_0453400:RIR_0466300:RIR_0466400:RIR_0525300:RIR_0548600:RIR_0549800:RIR_0566800:RIR_0675300:RIR_0707900:RIR_0794400:RIR_0808600:RIR_0811300:RIR_0811700:RIR_0814300:RIR_0816500:RIR…			0	-0.461997		16	-0.373998		0	-0.461997		2	-0.450997		0	-0.461997		13	-0.390498		0	-0.461997		72	-0.0659996		736	3.58598		169	0.369007		0	-0.461997		Y	N
OG0000017	N	N	936046_000084:936046_000095:936046_00022b:936046_000271:936046_000310:936046_00037e:936046_001b28	AN0214:AN10397:AN1130:AN1209:AN1295:AN1907:AN2364:AN2373:AN3267:AN3775:AN3989:AN4072:AN5074:AN5824:AN7109:AN7155:AN7885:AN8019:AN8304:AN8805:AN9003	684364_000089:684364_000134:684364_000177:684364_00019d:684364_0002b4:684364_000321:684364_00034e:684364_0003c2:684364_000404:684364_0004d2	7227_000050:7227_00039f:7227_000b10:7227_000e9b:7227_000fde:7227_0011ae:7227_00138b:7227_001444:7227_001786:7227_0018f6:7227_001ab1:7227_001b46:7227_001b5c:7227_001d3f:7227_001d4a:7227_0021c7:7227_002349:7227_0023c6:7227_00274a:7227_002792:7227_002872:7227_002a12:7227_002b16:7227_002dc6:7227_002f72:7227_002fec:7227_003060:7227_0030e7:7227_00324f:7227_0034bf	284813_0001dc:284813_000230	OAQ21907.1:OAQ22596.1:OAQ23227.1:OAQ27580.1:OAQ27703.1:OAQ28998.1:OAQ29558.1:OAQ29566.1:OAQ30680.1:OAQ30714.1:OAQ33760.1:OAQ34592.1:OAQ35939.1:OAQ35940.1:OAQ36253.1:OAQ36363.1:OAQ36432.1:OAQ36583.1:OAQ36584.1	10090_000144:10090_000463:10090_000536:10090_0005e6:10090_00062a:10090_00080c:10090_000899:10090_000978:10090_0009e5:10090_000b2b:10090_000b87:10090_000c4c:10090_000c80:10090_000d06:10090_000dd5:10090_000ddb:10090_000e7b:10090_001051:10090_0010f7:10090_001182:10090_0011a3:10090_001230:10090_0012e3:10090_001302:10090_0014fc:10090_001540:10090_00170b:10090_00178b:10090_001955:10090_001a2d:10090_001…	XP_018283951_1:XP_018284546_1:XP_018284846_1:XP_018286411_1:XP_018286530_1:XP_018289148_1:XP_018290493_1:XP_018292780_1:XP_018293168_1:XP_018293391_1:XP_018293493_1:XP_018294083_1:XP_018295741_1:XP_018295742_1:XP_018298947_1:XP_018299178_1:XP_018299351_1	246409_00017b:246409_00024d:246409_000395:246409_0005eb:246409_000694:246409_0006de:246409_0006e5:246409_0007e2:246409_000863:246409_000865:246409_00086a:246409_00086b:246409_000896:246409_00090c:246409_002748	RIR_0169000:RIR_0533700:RIR_0757200:RIR_0860300:RIR_1416200:RIR_1974300:RIR_2016600:RIR_2509900:RIR_2584300:RIR_3261600:RIR_3475300	YCR051W:YDR264C:YGR232W:YIL112W:YMR068W:YOR034C:YPL239W		7	-0.194222		21	-0.0045168		10	-0.153571		30	0.117437		2	-0.261974		19	-0.0316176		117	1.29632		17	-0.0587184		15	-0.0858192		11	-0.401651		7	-0.194222		Y	N
OG0000003	N	N	936046_000763:936046_000804:936046_000a33:936046_000ced:936046_000e96:936046_000f7f:936046_000f86:936046_0011bd:936046_0016c2:936046_00194f:936046_001a4c:936046_001be8:936046_001c18:936046_001eff:936046_001fa3:936046_001ff2:936046_0023d3:936046_0023dc:936046_00246e:936046_00260b:936046_002848	AN0273:AN0486:AN0578:AN0644:AN0709:AN0973:AN12029:AN12489:AN1251:AN1254:AN1265:AN1500:AN1652:AN1997:AN2270:AN2421:AN2498:AN2748:AN4263:AN4586:AN4720:AN4873:AN5003:AN5431:AN5583:AN5659:AN5726:AN6195:AN6503:AN8357:AN8741:AN9492	684364_000755:684364_00080d:684364_000841:684364_0009d7:684364_000b43:684364_000c6f:684364_000d10:684364_000d47:684364_001189:684364_001245:684364_0013b4:684364_0015f2:684364_00169b:684364_0016e1:684364_0016e5:684364_00172a:684364_0018aa:684364_0018ff:684364_001a1a:684364_001d26:684364_001fcd	7227_00004a:7227_00005e:7227_000060:7227_0000a0:7227_0000fa:7227_000140:7227_000151:7227_000152:7227_000156:7227_00016e:7227_000184:7227_0001d6:7227_0001d8:7227_0001df:7227_00025b:7227_00026a:7227_00026e:7227_00026f:7227_00027a:7227_00033e:7227_00036d:7227_000380:7227_000381:7227_0003b8:7227_0003c8:7227_000466:7227_000523:7227_0005a3:7227_0006c9:7227_0006d1:7227_000740:7227_000751:7227_0007c0:722…	284813_0001a1:284813_0001a3:284813_0001a4:284813_0001a5:284813_0001a7	OAQ22321.1:OAQ22349.1:OAQ22350.1:OAQ22577.1:OAQ22771.1:OAQ22900.1:OAQ22914.1:OAQ23646.1:OAQ23878.1:OAQ23879.1:OAQ23941.1:OAQ24010.1:OAQ24383.1:OAQ24583.1:OAQ24634.1:OAQ24866.1:OAQ24952.1:OAQ25668.1:OAQ25801.1:OAQ26051.1:OAQ26654.1:OAQ26894.1:OAQ26938.1:OAQ26987.1:OAQ26993.1:OAQ27156.1:OAQ27362.1:OAQ27450.1:OAQ27452.1:OAQ27467.1:OAQ27542.1:OAQ27543.1:OAQ27775.1:OAQ28418.1:OAQ28509.1:OAQ28579.1:OAQ…	10090_000007:10090_00000c:10090_000038:10090_0000b8:10090_0000df:10090_00018e:10090_0001bb:10090_0001c1:10090_000203:10090_00021b:10090_00022a:10090_000285:10090_0002c7:10090_000327:10090_000334:10090_000376:10090_0003bb:10090_0003ce:10090_000405:10090_000417:10090_000440:10090_000460:10090_00054d:10090_000552:10090_000578:10090_00058e:10090_0005b1:10090_0005c1:10090_0006ae:10090_0006b7:10090_000…	XP_018283189_1:XP_018283272_1:XP_018283276_1:XP_018284128_1:XP_018284296_1:XP_018284370_1:XP_018284573_1:XP_018285427_1:XP_018285534_1:XP_018286002_1:XP_018286078_1:XP_018286541_1:XP_018287084_1:XP_018287234_1:XP_018287317_1:XP_018287605_1:XP_018287808_1:XP_018288081_1:XP_018288167_1:XP_018288182_1:XP_018288369_1:XP_018288442_1:XP_018288636_1:XP_018288889_1:XP_018289156_1:XP_018289253_1:XP_018289…	246409_0000ce:246409_0006ae:246409_000aac:246409_000acb:246409_000d4e:246409_000e16:246409_000eee:246409_000efd:246409_000f0c:246409_0010a5:246409_001106:246409_001152:246409_001158:246409_00128c:246409_001443:246409_0015b6:246409_001698:246409_0018b5:246409_0018e9:246409_001b1f:246409_001b4b:246409_001b5c:246409_001b93:246409_001c5a:246409_001d14:246409_001d1c:246409_001d64:246409_001df3:246409_…	RIR_0034600:RIR_0043900:RIR_0270700:RIR_0285000:RIR_0365700:RIR_0389800:RIR_0521100:RIR_0566500:RIR_0661400:RIR_0685400:RIR_0689500:RIR_0718700:RIR_0730900:RIR_0864300:RIR_0908420:RIR_0928700:RIR_0965210:RIR_1016100:RIR_1092100:RIR_1132600:RIR_1253900:RIR_1289000:RIR_1386800:RIR_1528100:RIR_1642400:RIR_1890300:RIR_1907300:RIR_1929710:RIR_1966800:RIR_1967000:RIR_1967100:RIR_1984800:RIR_1999000:RIR…	YBR066C:YDL020C:YDR043C:YDR146C:YDR253C:YER028C:YER130C:YGL035C:YGL209W:YGL254W:YGR044C:YGR067C:YJL056C:YJR127C:YKL062W:YLR131C:YML081W:YMR070W:YMR182C:YNL027W:YOR113W:YPL038W:YPL230W:YPR013C:YPR015C:YPR186C		21	-0.351725		32	-0.299324		21	-0.351725		161	0.315203		5	-0.427945		74	-0.0992452		588	2.34933		74	-0.0992452		78	-0.0801901		58	-0.286471		26	-0.327906		Y	N
OG0000013	N	N	936046_000749:936046_00103d:936046_0017df:936046_001b53:936046_0027f4	AN10572:AN2459:AN3913:AN4435:AN7005	684364_00037f:684364_000634:684364_00071d:684364_000a86:684364_000cf0:684364_000f7a:684364_001048:684364_001540:684364_001d71:684364_002063	7227_00012a:7227_00021b:7227_0002f1:7227_00032b:7227_0003cc:7227_000445:7227_0004fd:7227_00050c:7227_0005e4:7227_0005e5:7227_00064b:7227_000765:7227_000a04:7227_000a33:7227_000a35:7227_000a46:7227_000a5a:7227_000ab1:7227_000ab9:7227_000b07:7227_000bf7:7227_000cfd:7227_000eb5:7227_000ef2:7227_0011d9:7227_001279:7227_00127e:7227_0012c6:7227_0012ec:7227_001316:7227_00160d:7227_00174f:7227_001757:722…	284813_00035f:284813_000401:284813_000518:284813_0005d8:284813_000616:284813_00064a:284813_0006d6	OAQ26300.1:OAQ27155.1:OAQ27603.1:OAQ29388.1:OAQ32369.1:OAQ33336.1:OAQ33606.1:OAQ33906.1:OAQ33916.1:OAQ34303.1:OAQ34547.1:OAQ35209.1:OAQ35618.1	10090_000175:10090_000449:10090_000479:10090_0004cd:10090_0004ce:10090_00051a:10090_00057d:10090_00068d:10090_000891:10090_0008a1:10090_0008a2:10090_0008a4:10090_0008e0:10090_0008e4:10090_000916:10090_000a56:10090_000a57:10090_000ad1:10090_000ad9:10090_000bf5:10090_000bf6:10090_000c73:10090_000ca1:10090_000d44:10090_000ea1:10090_000ee5:10090_000f23:10090_000fd7:10090_000fdf:10090_00108c:10090_001…	XP_018283208_1:XP_018285204_1:XP_018285937_1:XP_018286958_1:XP_018287645_1:XP_018287936_1:XP_018287982_1:XP_018288350_1:XP_018288421_1:XP_018290755_1:XP_018291422_1:XP_018292804_1:XP_018294240_1	246409_000c8d:246409_001380:246409_00190a:246409_001c2b:246409_001ca8:246409_001fa1:246409_00215f:246409_002398:246409_002d13:246409_00342f:246409_003996:246409_003a91:246409_003d84	RIR_0158600:RIR_0241100:RIR_1100900:RIR_1101000:RIR_1177100:RIR_1978300:RIR_2243400:RIR_2514800:RIR_2524400:RIR_2524600:RIR_2525100:RIR_2525200:RIR_2652800:RIR_2893500:RIR_3213200:RIR_3442600:RIR_3503500	YJL005W:YOR353C:YOR373W		5	-0.358675		5	-0.358675		10	-0.288116		83	0.742045		7	-0.330451		13	-0.24578		196	2.33668		13	-0.24578		13	-0.24578		17	-0.290219		3	-0.386898		Y	N
OG0000016	N	N	936046_0025bf							XP_018283213_1:XP_018283278_1:XP_018283284_1:XP_018283291_1:XP_018283648_1:XP_018283673_1:XP_018284492_1:XP_018284493_1:XP_018284505_1:XP_018284518_1:XP_018284543_1:XP_018284660_1:XP_018284679_1:XP_018284680_1:XP_018284681_1:XP_018284684_1:XP_018284778_1:XP_018284856_1:XP_018285126_1:XP_018285132_1:XP_018285135_1:XP_018285244_1:XP_018285336_1:XP_018285738_1:XP_018285743_1:XP_018285744_1:XP_018287…	246409_000d99:246409_003a12				1	-0.232725		0	-0.243986		0	-0.243986		0	-0.243986		0	-0.243986		0	-0.243986		0	-0.243986		257	2.65006		2	-0.221464		0	-0.320282		0	-0.243986		Y	N
OG0000009	N	N		AN2366		7227_0000a4:7227_0000d9:7227_000132:7227_0001c7:7227_000232:7227_00023c:7227_00023d:7227_00023e:7227_00025d:7227_00029a:7227_00041d:7227_00041e:7227_00041f:7227_00043e:7227_0004aa:7227_0004ab:7227_0004ac:7227_0004c3:7227_0004ff:7227_000500:7227_0005a6:7227_0005d1:7227_00069e:7227_00069f:7227_00070a:7227_000777:7227_000785:7227_00082a:7227_00082d:7227_0009a7:7227_0009f3:7227_000a42:7227_000a45:722…			10090_000047:10090_0000dc:10090_00032d:10090_00042c:10090_000638:10090_000639:10090_00063a:10090_0006d2:10090_00090d:10090_000983:10090_000c28:10090_000ce7:10090_000d31:10090_000da3:10090_000da4:10090_000dcc:10090_000dcd:10090_000dce:10090_000ec1:10090_000f48:10090_000f5b:10090_000fa7:10090_000fd2:10090_00100b:10090_001081:10090_0010b6:10090_0010b7:10090_0010bc:10090_0010d8:10090_0010da:10090_001…	XP_018284445_1:XP_018287794_1	246409_002f2a	RIR_0942900:RIR_2867310			0	-0.275987		1	-0.267829		0	-0.275987		248	1.74701		0	-0.275987		0	-0.275987		152	0.963914		2	-0.259672		1	-0.267829		2	-0.438761		0	-0.275987		Y	N
OG0000035	N	N						OAQ22413.1:OAQ22665.1:OAQ22666.1:OAQ23307.1:OAQ23308.1:OAQ23514.1:OAQ28296.1:OAQ28297.1:OAQ29184.1:OAQ29185.1		XP_018283327_1:XP_018283354_1:XP_018283380_1:XP_018283383_1:XP_018283405_1:XP_018283406_1:XP_018283502_1:XP_018283510_1:XP_018284230_1:XP_018284333_1:XP_018284394_1:XP_018284411_1:XP_018284412_1:XP_018284626_1:XP_018284627_1:XP_018285011_1:XP_018285157_1:XP_018285217_1:XP_018285218_1:XP_018285301_1:XP_018285635_1:XP_018285692_1:XP_018285780_1:XP_018285856_1:XP_018286012_1:XP_018286391_1:XP_018286…	246409_0000ec:246409_000e8d:246409_001128:246409_0012ee:246409_00160a:246409_0017f2:246409_0017f8:246409_00194e:246409_001a88:246409_001ca3:246409_00208c:246409_0020fe:246409_002101:246409_00238a:246409_002947:246409_002af9:246409_002bd1:246409_002be9:246409_002e30:246409_002ef8:246409_002fa2:246409_0032e0:246409_003390:246409_003897:246409_0038d1:246409_003b28:246409_003b6e:246409_003c46:246409_…				0	-0.291915		0	-0.291915		0	-0.291915		0	-0.291915		0	-0.291915		10	-0.0870624		0	-0.291915		129	2.35069		32	0.363614		0	-0.419483		0	-0.291915		Y	N
OG0000040	N	N			684364_0003c1:684364_00046e:684364_0004ab:684364_000578	7227_0006ad:7227_0027d6:7227_002899:7227_002b3e		OAQ26442.1:OAQ27969.1:OAQ32381.1:OAQ32595.1:OAQ36570.1	10090_000069:10090_00006a:10090_00028b:10090_0004a1:10090_00086a:10090_000897:10090_000dbd:10090_000fe3:10090_0010f1:10090_00188b:10090_001aa3:10090_001b22:10090_001b72:10090_003223:10090_00353c:10090_0037d4:10090_00394c:10090_003a12:10090_003a26:10090_003b6b:10090_003cc8:10090_003db5:10090_003dd2:10090_003f2b:10090_0041d6:10090_0042a5:10090_0043e9:10090_0043fe:10090_00442c:10090_00442d:10090_004…	XP_018286124_1:XP_018289550_1:XP_018290269_1	246409_0002f6:246409_0003f2:246409_00040e:246409_000894:246409_000895:246409_002011				0	-0.295706		0	-0.295706		4	-0.210713		4	-0.210713		0	-0.295706		5	-0.189464		145	2.78531		3	-0.231961		6	-0.168216		0	-0.369285		0	-0.295706		Y	N
OG0000039	N	N	936046_000c46		684364_001b8c			OAQ22182.1:OAQ22446.1:OAQ22450.1:OAQ22451.1:OAQ22606.1:OAQ22852.1:OAQ22855.1:OAQ22985.1:OAQ23047.1:OAQ23048.1:OAQ23049.1:OAQ23050.1:OAQ23051.1:OAQ23068.1:OAQ23069.1:OAQ23070.1:OAQ23071.1:OAQ23072.1:OAQ23292.1:OAQ23389.1:OAQ23399.1:OAQ23408.1:OAQ23532.1:OAQ23764.1:OAQ23810.1:OAQ23860.1:OAQ24044.1:OAQ24068.1:OAQ24742.1:OAQ24743.1:OAQ25077.1:OAQ25129.1:OAQ25130.1:OAQ25135.1:OAQ25136.1:OAQ25137.1:OAQ…		XP_018286707_1					1	-0.278355		0	-0.299905		1	-0.278355		0	-0.299905		0	-0.299905		164	3.23431		0	-0.299905		1	-0.278355		0	-0.299905		0	-0.322589		0	-0.299905		Y	N
OG0000051	N	N	936046_00023c:936046_000e28:936046_002458	AN1385:AN1387:AN6385:AN8183	684364_00041a:684364_000e03:684364_001d70:684364_001dff:684364_001f4a	7227_000616:7227_00098d:7227_0014f6:7227_001605:7227_0016c7:7227_001c0d:7227_0024e0:7227_0025d5	284813_00046e:284813_00063e	OAQ21913.1:OAQ21986.1:OAQ22162.1:OAQ22165.1:OAQ22254.1:OAQ22447.1:OAQ22489.1:OAQ22519.1:OAQ22521.1:OAQ22741.1:OAQ22954.1:OAQ23208.1:OAQ23360.1:OAQ23361.1:OAQ23366.1:OAQ23374.1:OAQ23433.1:OAQ23541.1:OAQ23755.1:OAQ23992.1:OAQ24028.1:OAQ24029.1:OAQ24219.1:OAQ24225.1:OAQ24243.1:OAQ24245.1:OAQ24557.1:OAQ24627.1:OAQ24628.1:OAQ24630.1:OAQ24646.1:OAQ24657.1:OAQ24663.1:OAQ24665.1:OAQ24684.1:OAQ24744.1:OAQ…	10090_00026a:10090_0003c7:10090_00071a:10090_0016d4:10090_001c1e:10090_002135:10090_00237b:10090_0026b9:10090_00414f:10090_004e35	XP_018284097_1:XP_018294575_1:XP_018295343_1	246409_0003a4:246409_0033a2:246409_003a7f	RIR_0171300:RIR_1061300:RIR_3032600:RIR_3458400	YCR057C:YDR267C:YGL213C		3	-0.344925		4	-0.308296		5	-0.271667		8	-0.161779		2	-0.381555		104	3.35463		10	-0.0885207		3	-0.344925		3	-0.344925		4	-0.332628		3	-0.344925		Y	N
OG0000032	N	N		AN10888:AN10988:AN11206:AN1786:AN1821:AN6018:AN8131:AN8140:AN8378:AN9230				OAQ21911.1:OAQ21973.1:OAQ22133.1:OAQ22240.1:OAQ22357.1:OAQ22554.1:OAQ22555.1:OAQ22556.1:OAQ22557.1:OAQ22558.1:OAQ22559.1:OAQ22561.1:OAQ22602.1:OAQ22603.1:OAQ22604.1:OAQ22605.1:OAQ22625.1:OAQ22823.1:OAQ23056.1:OAQ23302.1:OAQ23492.1:OAQ23724.1:OAQ23838.1:OAQ24046.1:OAQ24555.1:OAQ24607.1:OAQ24608.1:OAQ24610.1:OAQ24620.1:OAQ24621.1:OAQ24623.1:OAQ24624.1:OAQ24635.1:OAQ24639.1:OAQ25056.1:OAQ25239.1:OAQ…				RIR_0058110:RIR_0955400			0	-0.388865		10	-0.12373		0	-0.388865		0	-0.388865		0	-0.388865		164	3.95935		0	-0.388865		0	-0.388865		0	-0.388865		2	-0.29858		0	-0.388865		Y	N
OG0000015	N	N	936046_001f76							XP_018283084_1:XP_018283102_1:XP_018283124_1:XP_018283145_1:XP_018283155_1:XP_018283159_1:XP_018283161_1:XP_018283342_1:XP_018283351_1:XP_018283378_1:XP_018283382_1:XP_018283394_1:XP_018283396_1:XP_018283478_1:XP_018283487_1:XP_018283490_1:XP_018283493_1:XP_018283504_1:XP_018283506_1:XP_018283513_1:XP_018283520_1:XP_018283521_1:XP_018283537_1:XP_018283539_1:XP_018283547_1:XP_018283552_1:XP_018283…					1	-0.32287		0	-0.335871		0	-0.335871		0	-0.335871		0	-0.335871		0	-0.335871		0	-0.335871		309	3.68158		0	-0.335871		0	-0.317352		0	-0.335871		Y	N
OG0000011	N	N	936046_0010d2:936046_0018d6:936046_001d72:936046_001da8:936046_001ef7	AN1217:AN2009:AN5048:AN7012	684364_000b68:684364_0011f0:684364_001ab9	7227_000001:7227_000002:7227_000019:7227_000038:7227_000051:7227_00008a:7227_00009b:7227_0000a3:7227_0000b9:7227_0000ba:7227_0000c2:7227_0000c7:7227_0000e1:7227_000101:7227_000102:7227_00012e:7227_00015d:7227_00016f:7227_0001d1:7227_0001fe:7227_000205:7227_00021f:7227_000238:7227_0002a9:7227_0002ae:7227_0002c7:7227_0002c8:7227_0002ce:7227_0002d3:7227_000369:7227_000370:7227_0003a0:7227_0003a1:722…	284813_000047:284813_000049:284813_00004c:284813_00004d:284813_00004e:284813_00004f:284813_000050:284813_000051:284813_000052	OAQ24298.1:OAQ26090.1:OAQ26295.1:OAQ26432.1:OAQ27610.1:OAQ29747.1:OAQ30957.1:OAQ31952.1:OAQ32318.1	10090_000028:10090_000072:10090_00009e:10090_00009f:10090_0000bf:10090_000101:10090_000103:10090_000109:10090_000114:10090_00011f:10090_000120:10090_000121:10090_000122:10090_00013e:10090_00013f:10090_000140:10090_0002a7:10090_0002f6:10090_0002fc:10090_000354:10090_000395:10090_0003b8:10090_0003c4:10090_000472:10090_000495:10090_0004f2:10090_00056d:10090_000575:10090_0005b0:10090_0005de:10090_000…	XP_018283470_1:XP_018285272_1:XP_018286229_1:XP_018287291_1:XP_018287337_1:XP_018288386_1:XP_018290100_1:XP_018290881_1:XP_018290901_1:XP_018291506_1:XP_018291714_1:XP_018291950_1:XP_018294140_1:XP_018294868_1:XP_018296598_1:XP_018297682_1:XP_018298551_1:XP_018298996_1:XP_018299033_1:XP_018299075_1	246409_000d6c:246409_00115d:246409_0011ba:246409_0016a9:246409_001bf2:246409_001c13:246409_001d0f:246409_001e5c:246409_002039:246409_0020d3:246409_00227e:246409_00245c:246409_002531:246409_0025cd:246409_002695:246409_002756:246409_002a83:246409_002ddc:246409_003186:246409_003203:246409_003444:246409_0036fd:246409_003ada:246409_003cd3:246409_003dcc:246409_003fc1:246409_003fe0	RIR_0095000:RIR_0121300:RIR_1424600:RIR_1587700:RIR_1924200:RIR_2496000:RIR_3265700	YCR097W:YDL106C:YDR451C:YML027W		5	-0.418993		4	-0.434954		3	-0.450916		77	0.730244		9	-0.355146		9	-0.355146		210	2.85314		20	-0.179568		27	-0.0678369		7	-0.457025		4	-0.434954		Y	N
OG0000018	N	N	936046_000362:936046_00070a:936046_000b61:936046_000b90:936046_000bf9:936046_000da2:936046_000e78:936046_001264:936046_001291:936046_0012a5:936046_001421:936046_001501:936046_001681:936046_0016b5:936046_0018c5:936046_001a22:936046_001ed5:936046_002002:936046_002130	AN0148:AN0202:AN0223:AN0364:AN0533:AN0568:AN0680:AN0738:AN0835:AN0853:AN0891:AN0902:AN0928:AN10059:AN10083:AN10105:AN10192:AN10262:AN10294:AN10300:AN10463:AN10467:AN10504:AN10550:AN10597:AN10606:AN10638:AN10659:AN10775:AN10897:AN10911:AN10912:AN10961:AN10976:AN11093:AN11098:AN11112:AN11165:AN11185:AN11195:AN11216:AN11222:AN11228:AN1134:AN11753:AN11793:AN11818:AN11950:AN1212:AN12148:AN12442:AN1300…	684364_000c12:684364_000daa:684364_0010e9:684364_001882:684364_001adb			OAQ24660.1:OAQ26789.1:OAQ28590.1:OAQ31083.1:OAQ32467.1		XP_018288778_1:XP_018290666_1:XP_018293693_1:XP_018294827_1:XP_018296823_1:XP_018297848_1:XP_018298617_1	246409_000ed2:246409_0025c7:246409_002f12:246409_003c9e:246409_00420e	RIR_0580700:RIR_0742800:RIR_0992100:RIR_1963800:RIR_3207500:RIR_3209700:RIR_3212900	YBR240C:YDL170W:YDR034C:YDR207C:YDR213W:YJL089W:YKL222C:YLR014C:YLR228C:YLR266C:YLR278C:YML099C:YMR168C:YNR063W:YOR162C:YOR172W		19	-0.0572724		185	5.37542		5	-0.515452		0	-0.679087		0	-0.679087		5	-0.515452		0	-0.679087		7	-0.449997		5	-0.515452		7	-0.302564		16	-0.155454		Y	N
OG0000053	N	Y	936046_000d1d							XP_018283143_1:XP_018283207_1:XP_018283391_1:XP_018283413_1:XP_018283438_1:XP_018283439_1:XP_018283442_1:XP_018283444_1:XP_018283445_1:XP_018283501_1:XP_018283549_1:XP_018283684_1:XP_018283708_1:XP_018283917_1:XP_018283963_1:XP_018283964_1:XP_018283987_1:XP_018284058_1:XP_018284197_1:XP_018284237_1:XP_018284403_1:XP_018284422_1:XP_018284619_1:XP_018284687_1:XP_018284824_1:XP_018284839_1:XP_018284…		RIR_0288400			1	-0.464693		0	-0.50726		0	-0.50726		0	-0.50726		0	-0.50726		0	-0.50726		0	-0.50726		141	5.49473		0	-0.50726		1	-0.29645		0	-0.50726		Y	N
OG0000044	N	N	936046_00069f:936046_0006ae:936046_0006b1:936046_000756:936046_000762:936046_000765:936046_000767:936046_000783:936046_000785:936046_00078d:936046_000790:936046_0007ad:936046_0007ae:936046_0007e9:936046_0007ef:936046_0008c2:936046_00090f:936046_000916:936046_00098b:936046_0009e1:936046_000a55:936046_000a82:936046_000adc:936046_000b29:936046_000b3f:936046_000b93:936046_000bf4:936046_000c1c:936046_…	AN3340:AN8505:AN8524											156	5.02656		3	-0.360926		0	-0.466563		0	-0.466563		0	-0.466563		0	-0.466563		0	-0.466563		0	-0.466563		0	-0.466563		0	-0.322871		0	-0.466563		Y	N
OG0000012	N	N					284813_0003ea	OAQ22278.1:OAQ24148.1:OAQ26036.1:OAQ27154.1:OAQ27518.1	10090_003158:10090_0039f9	XP_018283489_1:XP_018283558_1:XP_018283609_1:XP_018283881_1:XP_018284044_1:XP_018284435_1:XP_018284487_1:XP_018284662_1:XP_018284810_1:XP_018285194_1:XP_018285316_1:XP_018285473_1:XP_018285593_1:XP_018285667_1:XP_018285884_1:XP_018285929_1:XP_018285955_1:XP_018286038_1:XP_018286070_1:XP_018286092_1:XP_018286104_1:XP_018286684_1:XP_018286887_1:XP_018286989_1:XP_018287419_1:XP_018287471_1:XP_018287…	246409_000037:246409_00004f:246409_000066:246409_000088:246409_00008d:246409_0000a3:246409_0000b1:246409_0000e5:246409_0000e7:246409_0000ea:246409_000126:246409_00012c:246409_000ad9:246409_000b09:246409_000b1a:246409_000b1e:246409_000b40:246409_000b55:246409_000b5a:246409_000b76:246409_000bbe:246409_000bea:246409_000bf1:246409_000c20:246409_000c4a:246409_000cea:246409_000d0c:246409_000d1c:246409_…	RIR_0457900:RIR_1110300:RIR_2567200			0	-0.517348		0	-0.517348		0	-0.517348		0	-0.517348		1	-0.500478		5	-0.432998		2	-0.483608		135	1.76011		222	3.2278		3	-0.429768		0	-0.517348		Y	N
OG0000014	N	N			684364_00029d	7227_0001d0:7227_000217:7227_000218:7227_000219:7227_0002da:7227_000321:7227_000341:7227_000366:7227_000367:7227_000565:7227_0006a3:7227_000802:7227_000bef:7227_000e88:7227_0013c1:7227_0018a4:7227_0018b1:7227_00199a:7227_0019fd:7227_001a30:7227_001bcc:7227_001bd6:7227_001d38:7227_001d39:7227_001da6:7227_001e1b:7227_001edf:7227_001f41:7227_00209f:7227_0020d5:7227_0020d6:7227_002100:7227_0021e9:722…			10090_000060:10090_000083:10090_00044a:10090_000881:10090_0008ef:10090_0008f6:10090_00090b:10090_000926:10090_000aa1:10090_000b44:10090_000bc7:10090_000c88:10090_000c8a:10090_000cda:10090_000cdc:10090_000d8f:10090_000eeb:10090_0011ad:10090_00122d:10090_0013b3:10090_00142c:10090_001459:10090_0014f3:10090_001512:10090_001516:10090_001529:10090_001547:10090_001550:10090_0015b5:10090_001778:10090_001…						0	-0.476769		0	-0.476769		1	-0.458834		50	0.419975		0	-0.476769		0	-0.476769		268	4.32978		0	-0.476769		0	-0.476769		0	-0.377043		0	-0.476769		Y	N
OG0000680	N	N	936046_000141:936046_0001aa	AN4269:AN6558	684364_000260:684364_000454	7227_0012c7:7227_002f3e	284813_000226:284813_00024a	OAQ23981.1:OAQ29002.1	10090_001ccf:10090_002d2a	XP_018286280_1:XP_018294220_1	246409_000482:246409_00083d	RIR_0207100:RIR_0496200	YNL113W:YOL005C		2	0.097717		2	0.097717		2	0.097717		2	0.097717		2	0.097717		2	0.097717		2	0.097717		2	0.097717		2	0.097717		2	#NUM!		2	0.097717		N	#NUM!
OG0000700	N	N	936046_000d23:936046_0023cf	AN2244:AN4080	684364_0009de:684364_002112	7227_000414:7227_00225f	284813_0001d8:284813_000490	OAQ23563.1:OAQ34753.1	10090_0009d4:10090_000a03	XP_018287128_1:XP_018295012_1	246409_001f8b:246409_003b57	RIR_2658400:RIR_3527600	YAL036C:YGR173W		2	0.097717		2	0.097717		2	0.097717		2	0.097717		2	0.097717		2	0.097717		2	0.097717		2	0.097717		2	0.097717		2	#NUM!		2	0.097717		N	#NUM!
OG0002175	Y	Y	936046_000034	AN1525	684364_000474	7227_000cd6	284813_0001bd	OAQ25361.1	10090_00269c	XP_018296797_1	246409_0004ba	RIR_0023000	YML055W		1	0.0241563		1	0.0241563		1	0.0241563		1	0.0241563		1	0.0241563		1	0.0241563		1	0.0241563		1	0.0241563		1	0.0241563		1	#NUM!		1	0.0241563		N	#NUM!
OG0002176	Y	Y	936046_000041	AN0161	684364_00004a	7227_0015ad	284813_00035c	OAQ35482.1	10090_0016f5	XP_018288187_1	246409_00067f	RIR_2073100	YOR250C		1	#NUM!		1	#NUM!		1	#NUM!		1	#NUM!		1	#NUM!		1	#NUM!		1	#NUM!		1	#NUM!		1	#NUM!		1	#NUM!		1	#NUM!		N	#NUM!
OG0002178	Y	Y	936046_000048	AN12045	684364_000162	7227_00036a	284813_0000bc	OAQ36622.1	10090_000842	XP_018294685_1	246409_0007a3	RIR_2969900	YGL070C		1	0.195434		1	0.195434		1	0.195434		1	0.195434		1	0.195434		1	0.195434		1	0.195434		1	0.195434		1	0.195434		1	#NUM!		1	0.195434		N	#NUM!
OG0002180	Y	Y	936046_00005d	AN5994	684364_000002	7227_001d68	284813_00029d	OAQ34485.1	10090_00208b	XP_018292176_1	246409_0007ce	RIR_0089900	YKL151C		1	0.195434		1	0.195434		1	0.195434		1	0.195434		1	0.195434		1	0.195434		1	0.195434		1	0.195434		1	0.195434		1	#NUM!		1	0.195434		N	#NUM!
OG0002183	Y	Y	936046_000082	AN0189	684364_0005bf	7227_001abc	284813_0003c2	OAQ28124.1	10090_001e5a	XP_018294119_1	246409_000632	RIR_1121600	YBR257W		1	0.195434		1	0.195434		1	0.195434		1	0.195434		1	0.195434		1	0.195434		1	0.195434		1	0.195434		1	0.195434		1	#NUM!		1	0.195434		N	#NUM!
OG0002186	Y	Y	936046_0000a4	AN3116	684364_0002d4	7227_0021cd	284813_0002d4	OAQ33034.1	10090_000546	XP_018298210_1	246409_000938	RIR_0087800	YGR246C		1	0.195434		1	0.195434		1	0.195434		1	0.195434		1	0.195434		1	0.195434		1	0.195434		1	0.195434		1	0.195434		1	#NUM!		1	0.195434		N	#NUM!
OG0002191	Y	Y	936046_0000f2	AN7015	684364_000471	7227_00316c	284813_0001fa	OAQ35829.1	10090_00010e	XP_018295115_1	246409_0003b9	RIR_1594400	YPL122C		1	0.195434		1	0.195434		1	0.195434		1	0.195434		1	0.195434		1	0.195434		1	0.195434		1	0.195434		1	0.195434		1	#NUM!		1	0.195434		N	#NUM!
OG0002195	Y	Y	936046_00012a	AN3824	684364_000082	7227_000c33	284813_0000e9	OAQ26392.1	10090_000274	XP_018294470_1	246409_000780	RIR_0340800	YFL022C		1	0.138193		1	0.138193		1	0.138193		1	0.138193		1	0.138193		1	0.138193		1	0.138193		1	0.138193		1	0.138193		1	#NUM!		1	0.138193		N	#NUM!
OG0002197	Y	Y	936046_000139	AN4331	684364_00031b	7227_000a27	284813_0002b7	OAQ27757.1	10090_00025d	XP_018292303_1	246409_00059b	RIR_2658500	YML095C		1	0.097717		1	0.097717		1	0.097717		1	0.097717		1	0.097717		1	0.097717		1	0.097717		1	0.097717		1	0.097717		1	#NUM!		1	0.097717		N	#NUM!
OG0002200	Y	Y	936046_00015b	AN10010	684364_000377	7227_001c85	284813_00021d	OAQ32538.1	10090_00117c	XP_018285977_1	246409_000769	RIR_2847300	YNL118C		1	0.195434		1	0.195434		1	0.195434		1	0.195434		1	0.195434		1	0.195434		1	0.195434		1	0.195434		1	0.195434		1	#NUM!		1	0.195434		N	#NUM!
OG0002203	Y	Y	936046_000179	AN1447	684364_0002c4	7227_001b9a	284813_0001d3	OAQ34364.1	10090_000e63	XP_018287814_1	246409_00014a	RIR_0002200	YKL144C		1	0.195434		1	0.195434		1	0.195434		1	0.195434		1	0.195434		1	0.195434		1	0.195434		1	0.195434		1	0.195434		1	#NUM!		1	0.195434		N	#NUM!
OG0002207	Y	Y	936046_0001ba	AN0705	684364_000078	7227_00094d	284813_0000ed	OAQ36137.1	10090_002a1f	XP_018293913_1	246409_000668	RIR_2872000	YBL076C		1	0.195434		1	0.195434		1	0.195434		1	0.195434		1	0.195434		1	0.195434		1	0.195434		1	0.195434		1	0.195434		1	#NUM!		1	0.195434		N	#NUM!
OG0002209	Y	Y	936046_0001c0	AN0757	684364_00054f	7227_0008a8	284813_0003b6	OAQ29589.1	10090_000c5f	XP_018284178_1	246409_000764	RIR_0025400	YBL024W		1	0.195434		1	0.195434		1	0.195434		1	0.195434		1	0.195434		1	0.195434		1	0.195434		1	0.195434		1	0.195434		1	#NUM!		1	0.195434		N	#NUM!
OG0002212	Y	Y	936046_0001dc	AN10367	684364_00027c	7227_0009b5	284813_0001cc	OAQ32340.1	10090_002167	XP_018287769_1	246409_0006b4	RIR_2455300	YEL031W		1	0.195434		1	0.195434		1	0.195434		1	0.195434		1	0.195434		1	0.195434		1	0.195434		1	0.195434		1	0.195434		1	#NUM!		1	0.195434		N	#NUM!
OG0002213	Y	Y	936046_0001de	AN1065	684364_00024f	7227_000df7	284813_000228	OAQ25449.1	10090_001150	XP_018291042_1	246409_00032e	RIR_1119700	YPR133C		1	#NUM!		1	#NUM!		1	#NUM!		1	#NUM!		1	#NUM!		1	#NUM!		1	#NUM!		1	#NUM!		1	#NUM!		1	#NUM!		1	#NUM!		N	#NUM!
OG0002215	Y	Y	936046_00020b	AN8059	684364_0004cd	7227_00295b	284813_000272	OAQ30780.1	10090_000ac2	XP_018295556_1	246409_000374	RIR_1598200	YDL217C		1	0.138193		1	0.138193		1	0.138193		1	0.138193		1	0.138193		1	0.138193		1	0.138193		1	0.138193		1	0.138193		1	#NUM!		1	0.138193		N	#NUM!
OG0002218	Y	Y	936046_000231	AN5114	684364_000069	7227_000f48	284813_0001de	OAQ31107.1	10090_003ad9	XP_018293914_1	246409_00050a	RIR_0098000	YNL072W		1	0.195434		1	0.195434		1	0.195434		1	0.195434		1	0.195434		1	0.195434		1	0.195434		1	0.195434		1	0.195434		1	#NUM!		1	0.195434		N	#NUM!
OG0002225	Y	Y	936046_000289	AN0990	684364_000403	7227_003164	284813_0001c0	OAQ24188.1	10090_003be3	XP_018288544_1	246409_00046d	RIR_2964600	YLR277C		1	0.195434		1	0.195434		1	0.195434		1	0.195434		1	0.195434		1	0.195434		1	0.195434		1	0.195434		1	0.195434		1	#NUM!		1	0.195434		N	#NUM!
OG0002227	Y	Y	936046_00029d	AN10437	684364_0003fb	7227_000574	284813_00043f	OAQ24389.1	10090_0014a3	XP_018298839_1	246409_0008c4	RIR_0854000	YGL221C		1	0.112834		1	0.112834		1	0.112834		1	0.112834		1	0.112834		1	0.112834		1	0.112834		1	0.112834		1	0.112834		1	#NUM!		1	0.112834		N	#NUM!
OG0002229	Y	Y	936046_0002a1	AN2437	684364_0003c8	7227_001cf0	284813_000245	OAQ26270.1	10090_00404d	XP_018287216_1	246409_002b5d	RIR_0095100	YAL033W		1	0.195434		1	0.195434		1	0.195434		1	0.195434		1	0.195434		1	0.195434		1	0.195434		1	0.195434		1	0.195434		1	#NUM!		1	0.195434		N	#NUM!
OG0002231	Y	Y	936046_0002a8	AN7325	684364_000463	7227_003400	284813_0001db	OAQ29149.1	10090_002b79	XP_018286130_1	246409_0007d6	RIR_3084700	YDL102W		1	0.195434		1	0.195434		1	0.195434		1	0.195434		1	0.195434		1	0.195434		1	0.195434		1	0.195434		1	0.195434		1	#NUM!		1	0.195434		N	#NUM!
OG0002233	Y	Y	936046_0002bc	AN4283	684364_0002c5	7227_001e62	284813_000234	OAQ26575.1	10090_000c78	XP_018287851_1	246409_000855	RIR_1164500	YLR005W		1	0.097717		1	0.097717		1	0.097717		1	0.097717		1	0.097717		1	0.097717		1	0.097717		1	0.097717		1	0.097717		1	#NUM!		1	0.097717		N	#NUM!
OG0002234	Y	Y	936046_0002d7	AN0138	684364_000290	7227_000f73	284813_0002a7	OAQ25082.1	10090_001c2f	XP_018293465_1	246409_0009c8	RIR_1118200	YPR056W		1	#NUM!		1	#NUM!		1	#NUM!		1	#NUM!		1	#NUM!		1	#NUM!		1	#NUM!		1	#NUM!		1	#NUM!		1	#NUM!		1	#NUM!		N	#NUM!
OG0002235	Y	Y	936046_0002e4	AN4265	684364_0000be	7227_000575	284813_000275	OAQ26574.1	10090_002632	XP_018284582_1	246409_000230	RIR_0024400	YBL097W		1	#NUM!		1	#NUM!		1	#NUM!		1	#NUM!		1	#NUM!		1	#NUM!		1	#NUM!		1	#NUM!		1	#NUM!		1	#NUM!		1	#NUM!		N	#NUM!
OG0002238	Y	Y	936046_0002f9	AN5102	684364_0002bb	7227_000164	284813_000229	OAQ33302.1	10090_002744	XP_018287076_1	246409_0002cd	RIR_3475500	YGL207W		1	0.0874007		1	0.0874007		1	0.0874007		1	0.0874007		1	0.0874007		1	0.0874007		1	0.0874007		1	0.0874007		1	0.0874007		1	#NUM!		1	0.0874007		N	#NUM!
OG0002239	Y	Y	936046_0002fc	AN1521	684364_000138	7227_002938	284813_000246	OAQ24841.1	10090_00476a	XP_018293280_1	246409_00034b	RIR_2850500	YDR404C		1	#NUM!		1	#NUM!		1	#NUM!		1	#NUM!		1	#NUM!		1	#NUM!		1	#NUM!		1	#NUM!		1	#NUM!		1	#NUM!		1	#NUM!		N	#NUM!
OG0002247	Y	Y	936046_00036c	AN11040	684364_000141	7227_001f0d	284813_0006f9	OAQ31234.1	10090_000b04	XP_018294713_1	246409_000713	RIR_2705200	YDR196C		1	0.195434		1	0.195434		1	0.195434		1	0.195434		1	0.195434		1	0.195434		1	0.195434		1	0.195434		1	0.195434		1	#NUM!		1	0.195434		N	#NUM!
OG0002253	Y	Y	936046_0003d3	AN0321	684364_000197	7227_000319	284813_00025d	OAQ32120.1	10090_00258c	XP_018285996_1	246409_000332	RIR_0220600	YOR207C		1	0.195434		1	0.195434		1	0.195434		1	0.195434		1	0.195434		1	0.195434		1	0.195434		1	0.195434		1	0.195434		1	#NUM!		1	0.195434		N	#NUM!
OG0002254	Y	Y	936046_000407	AN0450	684364_000589	7227_001486	284813_0001f0	OAQ34410.1	10090_002bde	XP_018284141_1	246409_0004f4	RIR_1779700	YGL211W		1	#NUM!		1	#NUM!		1	#NUM!		1	#NUM!		1	#NUM!		1	#NUM!		1	#NUM!		1	#NUM!		1	#NUM!		1	#NUM!		1	#NUM!		N	#NUM!
OG0002255	Y	Y	936046_00043c	AN4304	684364_000484	7227_000d89	284813_0001ef	OAQ34267.1	10090_000b56	XP_018299372_1	246409_000215	RIR_1098400	YPL059W		1	#NUM!		1	#NUM!		1	#NUM!		1	#NUM!		1	#NUM!		1	#NUM!		1	#NUM!		1	#NUM!		1	#NUM!		1	#NUM!		1	#NUM!		N	#NUM!
OG0002258	Y	Y	936046_000464	AN6269	684364_000442	7227_0004b6	284813_000232	OAQ24031.1	10090_001853	XP_018284502_1	246409_00029d	RIR_1818500	YPL094C		1	0.138193		1	0.138193		1	0.138193		1	0.138193		1	0.138193		1	0.138193		1	0.138193		1	0.138193		1	0.138193		1	#NUM!		1	0.138193		N	#NUM!
OG0002260	Y	Y	936046_000475	AN7498	684364_0001cc	7227_0031b4	284813_000026	OAQ30467.1	10090_004b70	XP_018291464_1	246409_000885	RIR_1380400	YJR070C		1	0.112834		1	0.112834		1	0.112834		1	0.112834		1	0.112834		1	0.112834		1	0.112834		1	0.112834		1	0.112834		1	#NUM!		1	0.112834		N	#NUM!
OG0002262	Y	Y	936046_000492	AN4187	684364_00023a	7227_00074e	284813_00024f	OAQ34468.1	10090_002e51	XP_018283628_1	246409_00017e	RIR_3206000	YPL082C		1	0.138193		1	0.138193		1	0.138193		1	0.138193		1	0.138193		1	0.138193		1	0.138193		1	0.138193		1	0.138193		1	#NUM!		1	0.138193		N	#NUM!
OG0002267	Y	Y	936046_0004eb	AN10316	684364_0004f5	7227_000dd4	284813_000223	OAQ27992.1	10090_001347	XP_018291885_1	246409_00059f	RIR_2975700	YOR116C		1	0.195434		1	0.195434		1	0.195434		1	0.195434		1	0.195434		1	0.195434		1	0.195434		1	0.195434		1	0.195434		1	#NUM!		1	0.195434		N	#NUM!
OG0002268	Y	Y	936046_0004f0	AN1494	684364_0002f0	7227_000501	284813_000339	OAQ34814.1	10090_002964	XP_018288398_1	246409_0002f5	RIR_3281200	YCR042C		1	#NUM!		1	#NUM!		1	#NUM!		1	#NUM!		1	#NUM!		1	#NUM!		1	#NUM!		1	#NUM!		1	#NUM!		1	#NUM!		1	#NUM!		N	#NUM!
OG0002270	Y	Y	936046_0004f5	AN4947	684364_000338	7227_001335	284813_000239	OAQ31119.1	10090_004c27	XP_018296643_1	246409_00025e	RIR_2363100	YPR183W		1	0.195434		1	0.195434		1	0.195434		1	0.195434		1	0.195434		1	0.195434		1	0.195434		1	0.195434		1	0.195434		1	#NUM!		1	0.195434		N	#NUM!
OG0002271	Y	Y	936046_0004fc	AN12121	684364_000573	7227_002c56	284813_000115	OAQ34428.1	10090_00457a	XP_018290096_1	246409_00093d	RIR_2498700	YIL008W		1	#NUM!		1	#NUM!		1	#NUM!		1	#NUM!		1	#NUM!		1	#NUM!		1	#NUM!		1	#NUM!		1	#NUM!		1	#NUM!		1	#NUM!		N	#NUM!
OG0002272	Y	Y	936046_00050a	AN0720	684364_00028d	7227_0007e6	284813_000425	OAQ22891.1	10090_00245e	XP_018295399_1	246409_000805	RIR_2562300	YLR172C		1	#NUM!		1	#NUM!		1	#NUM!		1	#NUM!		1	#NUM!		1	#NUM!		1	#NUM!		1	#NUM!		1	#NUM!		1	#NUM!		1	#NUM!		N	#NUM!
OG0002274	Y	Y	936046_000529	AN4219	684364_000529	7227_002da6	284813_0002b3	OAQ36778.1	10090_002b73	XP_018287563_1	246409_000a0a	RIR_3298700	YDR045C		1	0.138193		1	0.138193		1	0.138193		1	0.138193		1	0.138193		1	0.138193		1	0.138193		1	0.138193		1	0.138193		1	#NUM!		1	0.138193		N	#NUM!
OG0002279	Y	Y	936046_000565	AN10611	684364_00050b	7227_002f3f	284813_0001b4	OAQ26166.1	10090_001403	XP_018286173_1	246409_0007f0	RIR_0844700	YGR216C		1	0.097717		1	0.097717		1	0.097717		1	0.097717		1	0.097717		1	0.097717		1	0.097717		1	0.097717		1	0.097717		1	#NUM!		1	0.097717		N	#NUM!
OG0002284	Y	Y	936046_0005ae	AN11232	684364_0002c9	7227_0019bc	284813_0001cb	OAQ33429.1	10090_00161f	XP_018285111_1	246409_00064a	RIR_0084600	YPL076W		1	0.195434		1	0.195434		1	0.195434		1	0.195434		1	0.195434		1	0.195434		1	0.195434		1	0.195434		1	0.195434		1	#NUM!		1	0.195434		N	#NUM!
OG0002288	Y	Y	936046_0005fb	AN8485	684364_0002e2	7227_00014f	284813_000029	OAQ32824.1	10090_002130	XP_018295783_1	246409_000387	RIR_2174600	YKR071C		1	0.195434		1	0.195434		1	0.195434		1	0.195434		1	0.195434		1	0.195434		1	0.195434		1	0.195434		1	0.195434		1	#NUM!		1	0.195434		N	#NUM!
OG0002297	Y	Y	936046_0006b0	AN0643	684364_00127a	7227_0005ce	284813_0000da	OAQ30141.1	10090_0005d2	XP_018284757_1	246409_00375f	RIR_1179000	YML105C		1	0.195434		1	0.195434		1	0.195434		1	0.195434		1	0.195434		1	0.195434		1	0.195434		1	0.195434		1	0.195434		1	#NUM!		1	0.195434		N	#NUM!
OG0002303	Y	Y	936046_00071f	AN10088	684364_001a77	7227_000af3	284813_0007d0	OAQ33043.1	10090_00152d	XP_018299004_1	246409_0005cd	RIR_1100500	YKL193C		1	0.0488585		1	0.0488585		1	0.0488585		1	0.0488585		1	0.0488585		1	0.0488585		1	0.0488585		1	0.0488585		1	0.0488585		1	#NUM!		1	0.0488585		N	#NUM!
OG0002304	Y	Y	936046_000757	AN2775	684364_000848	7227_001e36	284813_00029f	OAQ29180.1	10090_001886	XP_018296628_1	246409_001e73	RIR_2435000	YGR054W		1	#NUM!		1	#NUM!		1	#NUM!		1	#NUM!		1	#NUM!		1	#NUM!		1	#NUM!		1	#NUM!		1	#NUM!		1	#NUM!		1	#NUM!		N	#NUM!
OG0002306	Y	Y	936046_00076f	AN10200	684364_002167	7227_002205	284813_000760	OAQ36344.1	10090_002b35	XP_018288143_1	246409_001465	RIR_0090900	YKR081C		1	0.0522319		1	0.0522319		1	0.0522319		1	0.0522319		1	0.0522319		1	0.0522319		1	0.0522319		1	0.0522319		1	0.0522319		1	#NUM!		1	0.0522319		N	#NUM!
OG0002308	Y	Y	936046_0007bf	AN11694	684364_000d5e	7227_001ed1	284813_0004af	OAQ26536.1	10090_0010e7	XP_018287068_1	246409_002449	RIR_0734300	YDR498C		1	0.112834		1	0.112834		1	0.112834		1	0.112834		1	0.112834		1	0.112834		1	0.112834		1	0.112834		1	0.112834		1	#NUM!		1	0.112834		N	#NUM!
OG0002312	Y	Y	936046_00081d	AN1353	684364_0019ad	7227_001354	284813_0004a3	OAQ32644.1	10090_00366d	XP_018291214_1	246409_001166	RIR_1240000	YML098W		1	0.195434		1	0.195434		1	0.195434		1	0.195434		1	0.195434		1	0.195434		1	0.195434		1	0.195434		1	0.195434		1	#NUM!		1	0.195434		N	#NUM!
OG0002318	Y	Y	936046_000874	AN5498	684364_0018d1	7227_000631	284813_00035b	OAQ30349.1	10090_0020c0	XP_018287411_1	246409_0020dc	RIR_1415900	YKR062W		1	0.195434		1	0.195434		1	0.195434		1	0.195434		1	0.195434		1	0.195434		1	0.195434		1	0.195434		1	0.195434		1	#NUM!		1	0.195434		N	#NUM!
OG0002320	Y	Y	936046_0008ac	AN8847	684364_001fca	7227_002011	284813_0004f4	OAQ26515.1	10090_003ef9	XP_018294469_1	246409_0034a4	RIR_3493300	YDR183W		1	0.195434		1	0.195434		1	0.195434		1	0.195434		1	0.195434		1	0.195434		1	0.195434		1	0.195434		1	0.195434		1	#NUM!		1	0.195434		N	#NUM!
OG0002321	Y	Y	936046_0008b8	AN4038	684364_001730	7227_0008cd	284813_000359	OAQ28083.1	10090_0014bb	XP_018292727_1	246409_0011e0	RIR_1592200	YAL035W		1	#NUM!		1	#NUM!		1	#NUM!		1	#NUM!		1	#NUM!		1	#NUM!		1	#NUM!		1	#NUM!		1	#NUM!		1	#NUM!		1	#NUM!		N	#NUM!
OG0002326	Y	Y	936046_00091e	AN6283	684364_000cd6	7227_001b9e	284813_000027	OAQ28643.1	10090_004bf3	XP_018289895_1	246409_002863	RIR_2369600	YIL103W		1	0.112834		1	0.112834		1	0.112834		1	0.112834		1	0.112834		1	0.112834		1	0.112834		1	0.112834		1	0.112834		1	#NUM!		1	0.112834		N	#NUM!
OG0002329	Y	Y	936046_00092b	AN3082	684364_000671	7227_0009ee	284813_00042f	OAQ24855.1	10090_002fe1	XP_018297318_1	246409_001aa5	RIR_0150100	YLR115W		1	0.195434		1	0.195434		1	0.195434		1	0.195434		1	0.195434		1	0.195434		1	0.195434		1	0.195434		1	0.195434		1	#NUM!		1	0.195434		N	#NUM!
OG0002330	Y	Y	936046_000937	AN10459	684364_0018db	7227_00078f	284813_0003e4	OAQ33286.1	10090_000225	XP_018286467_1	246409_00180c	RIR_0718200	YDR211W		1	#NUM!		1	#NUM!		1	#NUM!		1	#NUM!		1	#NUM!		1	#NUM!		1	#NUM!		1	#NUM!		1	#NUM!		1	#NUM!		1	#NUM!		N	#NUM!
OG0002334	Y	Y	936046_000984	AN4414	684364_00189a	7227_000dd0	284813_0006ed	OAQ29140.1	10090_0003f5	XP_018288353_1	246409_002a91	RIR_3082300	YNR043W		1	0.097717		1	0.097717		1	0.097717		1	0.097717		1	0.097717		1	0.097717		1	0.097717		1	0.097717		1	0.097717		1	#NUM!		1	0.097717		N	#NUM!
OG0002335	Y	Y	936046_000985	AN6265	684364_0014ca	7227_000c2d	284813_000726	OAQ29660.1	10090_00112e	XP_018290545_1	246409_001665	RIR_0084400	YER082C		1	#NUM!		1	#NUM!		1	#NUM!		1	#NUM!		1	#NUM!		1	#NUM!		1	#NUM!		1	#NUM!		1	#NUM!		1	#NUM!		1	#NUM!		N	#NUM!
OG0002336	Y	Y	936046_0009a4	AN12233	684364_001547	7227_0035db	284813_000771	OAQ25385.1	10090_004d45	XP_018286413_1	246409_001bbf	RIR_1414600	YPL046C		1	#NUM!		1	#NUM!		1	#NUM!		1	#NUM!		1	#NUM!		1	#NUM!		1	#NUM!		1	#NUM!		1	#NUM!		1	#NUM!		1	#NUM!		N	#NUM!
OG0002342	Y	Y	936046_000a94	AN6364	684364_000e3c	7227_00060b	284813_0005e8	OAQ23845.1	10090_001295	XP_018298495_1	246409_002091	RIR_3075200	YJL074C		1	0.138193		1	0.138193		1	0.138193		1	0.138193		1	0.138193		1	0.138193		1	0.138193		1	0.138193		1	0.138193		1	#NUM!		1	0.138193		N	#NUM!
OG0002344	Y	Y	936046_000a9f	AN6902	684364_001475	7227_0014cc	284813_00067c	OAQ35183.1	10090_001aa4	XP_018295128_1	246409_0017b3	RIR_1280500	YKL009W		1	0.138193		1	0.138193		1	0.138193		1	0.138193		1	0.138193		1	0.138193		1	0.138193		1	0.138193		1	0.138193		1	#NUM!		1	0.138193		N	#NUM!
OG0002348	Y	Y	936046_000ad5	AN0796	684364_0008aa	7227_000c5a	284813_0002eb	OAQ33673.1	10090_001b0a	XP_018295433_1	246409_001fe0	RIR_1023800	YKL099C		1	0.0321292		1	0.0321292		1	0.0321292		1	0.0321292		1	0.0321292		1	0.0321292		1	0.0321292		1	0.0321292		1	0.0321292		1	#NUM!		1	0.0321292		N	#NUM!
OG0002350	Y	Y	936046_000ae5	AN1177	684364_00193a	7227_0003d0	284813_00062b	OAQ28537.1	10090_001f08	XP_018297463_1	246409_00265c	RIR_2850400	YDR238C		1	0.195434		1	0.195434		1	0.195434		1	0.195434		1	0.195434		1	0.195434		1	0.195434		1	0.195434		1	0.195434		1	#NUM!		1	0.195434		N	#NUM!
OG0002360	Y	Y	936046_000bb5	AN0228	684364_000619	7227_000889	284813_0006fc	OAQ32515.1	10090_001557	XP_018295508_1	246409_000fe8	RIR_0288500	YGL201C		1	0.112834		1	0.112834		1	0.112834		1	0.112834		1	0.112834		1	0.112834		1	0.112834		1	0.112834		1	0.112834		1	#NUM!		1	0.112834		N	#NUM!
OG0002362	Y	Y	936046_000bde	AN11900	684364_000c9b	7227_003121	284813_0004ac	OAQ27938.1	10090_000b0a	XP_018294997_1	246409_000fa0	RIR_0488100	YLR078C		1	0.195434		1	0.195434		1	0.195434		1	0.195434		1	0.195434		1	0.195434		1	0.195434		1	0.195434		1	0.195434		1	#NUM!		1	0.195434		N	#NUM!
OG0002363	Y	Y	936046_000be5	AN2014	684364_000a64	7227_002297	284813_000366	OAQ26658.1	10090_0027fd	XP_018283631_1	246409_001467	RIR_0382500	YPL210C		1	#NUM!		1	#NUM!		1	#NUM!		1	#NUM!		1	#NUM!		1	#NUM!		1	#NUM!		1	#NUM!		1	#NUM!		1	#NUM!		1	#NUM!		N	#NUM!
OG0002367	Y	Y	936046_000c57	AN10944	684364_000ce3	7227_00353a	284813_0007c9	OAQ34601.1	10090_001048	XP_018291529_1	246409_0028fa	RIR_2873600	YMR213W		1	0.0651447		1	0.0651447		1	0.0651447		1	0.0651447		1	0.0651447		1	0.0651447		1	0.0651447		1	0.0651447		1	0.0651447		1	#NUM!		1	0.0651447		N	#NUM!
OG0002368	Y	Y	936046_000c6e	AN9157	684364_000f7c	7227_000950	284813_0000f3	OAQ28055.1	10090_00232c	XP_018297842_1	246409_0013cb	RIR_1374700	YOR168W		1	#NUM!		1	#NUM!		1	#NUM!		1	#NUM!		1	#NUM!		1	#NUM!		1	#NUM!		1	#NUM!		1	#NUM!		1	#NUM!		1	#NUM!		N	#NUM!
OG0002371	Y	Y	936046_000ca4	AN10809	684364_0015b2	7227_0017c6	284813_00073e	OAQ29780.1	10090_001272	XP_018284896_1	246409_001ad2	RIR_2658200	YER159C		1	0.195434		1	0.195434		1	0.195434		1	0.195434		1	0.195434		1	0.195434		1	0.195434		1	0.195434		1	0.195434		1	#NUM!		1	0.195434		N	#NUM!
OG0002374	Y	Y	936046_000d1f	AN3940	684364_0017a5	7227_00242a	284813_0003d3	OAQ25999.1	10090_0020a7	XP_018293666_1	246409_002b25	RIR_2977100	YDR489W		1	0.195434		1	0.195434		1	0.195434		1	0.195434		1	0.195434		1	0.195434		1	0.195434		1	0.195434		1	0.195434		1	#NUM!		1	0.195434		N	#NUM!
OG0002379	Y	Y	936046_000d95	AN5875	684364_001f1e	7227_0006c6	284813_000768	OAQ34246.1	10090_0042b8	XP_018291942_1	246409_0010bc	RIR_1084200	YCL059C		1	0.195434		1	0.195434		1	0.195434		1	0.195434		1	0.195434		1	0.195434		1	0.195434		1	0.195434		1	0.195434		1	#NUM!		1	0.195434		N	#NUM!
OG0002384	Y	Y	936046_000e32	AN8015	684364_00161e	7227_000582	284813_00034b	OAQ29172.1	10090_001b08	XP_018284854_1	246409_000d53	RIR_3268500	YDL030W		1	0.195434		1	0.195434		1	0.195434		1	0.195434		1	0.195434		1	0.195434		1	0.195434		1	0.195434		1	0.195434		1	#NUM!		1	0.195434		N	#NUM!
OG0002387	Y	Y	936046_000e52	AN5871	684364_000fd9	7227_001725	284813_00072e	OAQ24251.1	10090_001f59	XP_018288256_1	246409_001dc3	RIR_0179100	YDR083W		1	0.195434		1	0.195434		1	0.195434		1	0.195434		1	0.195434		1	0.195434		1	0.195434		1	0.195434		1	0.195434		1	#NUM!		1	0.195434		N	#NUM!
OG0002388	Y	Y	936046_000e60	AN8075	684364_000a20	7227_001aca	284813_000025	OAQ26141.1	10090_004039	XP_018288368_1	246409_003895	RIR_1353400	YHR068W		1	#NUM!		1	#NUM!		1	#NUM!		1	#NUM!		1	#NUM!		1	#NUM!		1	#NUM!		1	#NUM!		1	#NUM!		1	#NUM!		1	#NUM!		N	#NUM!
OG0002390	Y	Y	936046_000e68	AN3702	684364_00074f	7227_002c0b	284813_0000ef	OAQ27598.1	10090_001187	XP_018288758_1	246409_001438	RIR_2058400	YPL160W		1	0.0690963		1	0.0690963		1	0.0690963		1	0.0690963		1	0.0690963		1	0.0690963		1	0.0690963		1	0.0690963		1	0.0690963		1	#NUM!		1	0.0690963		N	#NUM!
OG0002398	Y	Y	936046_000ed1	AN11007	684364_000669	7227_0035d4	284813_00075e	OAQ24972.1	10090_001d14	XP_018295185_1	246409_001a17	RIR_2147800	YPR055W		1	0.097717		1	0.097717		1	0.097717		1	0.097717		1	0.097717		1	0.097717		1	0.097717		1	0.097717		1	0.097717		1	#NUM!		1	0.097717		N	#NUM!
OG0002401	Y	Y	936046_000f23	AN1456	684364_0011a6	7227_001ec8	284813_00060a	OAQ31860.1	10090_000fcf	XP_018285739_1	246409_003780	RIR_0524600	YAL043C		1	0.195434		1	0.195434		1	0.195434		1	0.195434		1	0.195434		1	0.195434		1	0.195434		1	0.195434		1	0.195434		1	#NUM!		1	0.195434		N	#NUM!
OG0002404	Y	Y	936046_000f35	AN4884	684364_000dc3	7227_001a8f	284813_0007c0	OAQ33962.1	10090_001b47	XP_018284762_1	246409_0020ee	RIR_2840900	YGL145W		1	0.195434		1	0.195434		1	0.195434		1	0.195434		1	0.195434		1	0.195434		1	0.195434		1	0.195434		1	0.195434		1	#NUM!		1	0.195434		N	#NUM!
OG0002406	Y	Y	936046_000f62	AN2455	684364_00096d	7227_000c6e	284813_0002b9	OAQ23063.1	10090_0021f2	XP_018294126_1	246409_004241	RIR_0677600	YGR211W		1	0.195434		1	0.195434		1	0.195434		1	0.195434		1	0.195434		1	0.195434		1	0.195434		1	0.195434		1	0.195434		1	#NUM!		1	0.195434		N	#NUM!
OG0002410	Y	Y	936046_000fc5	AN1413	684364_00114f	7227_0007e8	284813_0007b2	OAQ33267.1	10090_0024ec	XP_018297495_1	246409_002c15	RIR_2973600	YDR301W		1	0.112834		1	0.112834		1	0.112834		1	0.112834		1	0.112834		1	0.112834		1	0.112834		1	0.112834		1	0.112834		1	#NUM!		1	0.112834		N	#NUM!
OG0002412	Y	Y	936046_000ffc	AN5010	684364_00155a	7227_000c63	284813_00074c	OAQ33753.1	10090_002716	XP_018294565_1	246409_0038c8	RIR_1956800	YDR449C		1	0.0690963		1	0.0690963		1	0.0690963		1	0.0690963		1	0.0690963		1	0.0690963		1	0.0690963		1	0.0690963		1	0.0690963		1	#NUM!		1	0.0690963		N	#NUM!
OG0002413	Y	Y	936046_000fff	AN0271	684364_000fce	7227_002fb1	284813_00002a	OAQ36345.1	10090_001729	XP_018289725_1	246409_0032b7	RIR_2880800	YBR252W		1	#NUM!		1	#NUM!		1	#NUM!		1	#NUM!		1	#NUM!		1	#NUM!		1	#NUM!		1	#NUM!		1	#NUM!		1	#NUM!		1	#NUM!		N	#NUM!
OG0002419	Y	Y	936046_0010a0	AN8876	684364_0020ec	7227_000886	284813_0001c5	OAQ29300.1	10090_000c75	XP_018283424_1	246409_000c28	RIR_1258000	YER173W		1	0.195434		1	0.195434		1	0.195434		1	0.195434		1	0.195434		1	0.195434		1	0.195434		1	0.195434		1	0.195434		1	#NUM!		1	0.195434		N	#NUM!
OG0002431	Y	Y	936046_0011b9	AN10415	684364_000ec5	7227_003585	284813_0004c1	OAQ32257.1	10090_000a29	XP_018287578_1	246409_001396	RIR_3458600	YLR383W		1	0.097717		1	0.097717		1	0.097717		1	0.097717		1	0.097717		1	0.097717		1	0.097717		1	0.097717		1	0.097717		1	#NUM!		1	0.097717		N	#NUM!
OG0002433	Y	Y	936046_0011e6	AN0809	684364_001cf0	7227_000224	284813_0000ba	OAQ25991.1	10090_00032a	XP_018289431_1	246409_00018e	RIR_1986400	YDL140C		1	0.0874007		1	0.0874007		1	0.0874007		1	0.0874007		1	0.0874007		1	0.0874007		1	0.0874007		1	0.0874007		1	0.0874007		1	#NUM!		1	0.0874007		N	#NUM!
OG0002434	Y	Y	936046_00120d	AN2261	684364_001be3	7227_00222d	284813_00055d	OAQ36411.1	10090_000722	XP_018288028_1	246409_003750	RIR_0613500	YCL004W		1	#NUM!		1	#NUM!		1	#NUM!		1	#NUM!		1	#NUM!		1	#NUM!		1	#NUM!		1	#NUM!		1	#NUM!		1	#NUM!		1	#NUM!		N	#NUM!
OG0002435	Y	Y	936046_001232	AN7588	684364_001baf	7227_0028ee	284813_0000bd	OAQ23171.1	10090_001490	XP_018290130_1	246409_004189	RIR_0195500	YJL121C		1	#NUM!		1	#NUM!		1	#NUM!		1	#NUM!		1	#NUM!		1	#NUM!		1	#NUM!		1	#NUM!		1	#NUM!		1	#NUM!		1	#NUM!		N	#NUM!
OG0002440	Y	Y	936046_001276	AN6922	684364_0011ff	7227_00145e	284813_0002e0	OAQ27360.1	10090_0016fb	XP_018297833_1	246409_000cc0	RIR_3426000	YOR091W		1	0.195434		1	0.195434		1	0.195434		1	0.195434		1	0.195434		1	0.195434		1	0.195434		1	0.195434		1	0.195434		1	#NUM!		1	0.195434		N	#NUM!
OG0002443	Y	Y	936046_0012b9	AN8259	684364_0020d1	7227_00019c	284813_0000e0	OAQ28611.1	10090_00038d	XP_018289141_1	246409_0029f9	RIR_1262900	YHL022C		1	0.195434		1	0.195434		1	0.195434		1	0.195434		1	0.195434		1	0.195434		1	0.195434		1	0.195434		1	0.195434		1	#NUM!		1	0.195434		N	#NUM!
OG0002444	Y	Y	936046_001336	AN3677	684364_001293	7227_0013a6	284813_0002f9	OAQ34114.1	10090_0014c1	XP_018288329_1	246409_00362a	RIR_2237500	YML096W		1	#NUM!		1	#NUM!		1	#NUM!		1	#NUM!		1	#NUM!		1	#NUM!		1	#NUM!		1	#NUM!		1	#NUM!		1	#NUM!		1	#NUM!		N	#NUM!
OG0002445	Y	Y	936046_001339	AN0295	684364_0020a7	7227_00240c	284813_000383	OAQ30618.1	10090_002d0c	XP_018297446_1	246409_00226b	RIR_3117900	YBR170C		1	#NUM!		1	#NUM!		1	#NUM!		1	#NUM!		1	#NUM!		1	#NUM!		1	#NUM!		1	#NUM!		1	#NUM!		1	#NUM!		1	#NUM!		N	#NUM!
OG0002448	Y	Y	936046_00135e	AN6687	684364_00178b	7227_0003ff	284813_0003bf	OAQ28082.1	10090_0016ea	XP_018295566_1	246409_00280d	RIR_1379800	YML069W		1	0.112834		1	0.112834		1	0.112834		1	0.112834		1	0.112834		1	0.112834		1	0.112834		1	0.112834		1	0.112834		1	#NUM!		1	0.112834		N	#NUM!
OG0002456	Y	Y	936046_0013f2	AN2104	684364_000aae	7227_000fcb	284813_000533	OAQ22539.1	10090_0032bc	XP_018295144_1	246409_001565	RIR_0758100	YDR140W		1	0.195434		1	0.195434		1	0.195434		1	0.195434		1	0.195434		1	0.195434		1	0.195434		1	0.195434		1	0.195434		1	#NUM!		1	0.195434		N	#NUM!
OG0002462	Y	Y	936046_00147e	AN1666	684364_001cb2	7227_0016b1	284813_0006de	OAQ32299.1	10090_001af4	XP_018285373_1	246409_002f07	RIR_3267000	YNR053C		1	0.0437004		1	0.0437004		1	0.0437004		1	0.0437004		1	0.0437004		1	0.0437004		1	0.0437004		1	0.0437004		1	0.0437004		1	#NUM!		1	0.0437004		N	#NUM!
OG0002465	Y	Y	936046_0014da	AN2420	684364_000980	7227_000f54	284813_0006e7	OAQ24534.1	10090_001486	XP_018286719_1	246409_0016d5	RIR_2664100	YMR288W		1	0.195434		1	0.195434		1	0.195434		1	0.195434		1	0.195434		1	0.195434		1	0.195434		1	0.195434		1	0.195434		1	#NUM!		1	0.195434		N	#NUM!
OG0002467	Y	Y	936046_001532	AN0911	684364_0010b3	7227_0016ac	284813_000521	OAQ24431.1	10090_0028df	XP_018295922_1	246409_002eb6	RIR_1358100	YGL240W		1	0.195434		1	0.195434		1	0.195434		1	0.195434		1	0.195434		1	0.195434		1	0.195434		1	0.195434		1	0.195434		1	#NUM!		1	0.195434		N	#NUM!
OG0002468	Y	Y	936046_00153b	AN0260	684364_001274	7227_003023	284813_00067b	OAQ23444.1	10090_0014d9	XP_018298827_1	246409_00184b	RIR_1906900	YKL045W		1	#NUM!		1	#NUM!		1	#NUM!		1	#NUM!		1	#NUM!		1	#NUM!		1	#NUM!		1	#NUM!		1	#NUM!		1	#NUM!		1	#NUM!		N	#NUM!
OG0002473	Y	Y	936046_001673	AN0906	684364_002190	7227_003328	284813_0004ab	OAQ26783.1	10090_0000f9	XP_018296584_1	246409_001411	RIR_0833300	YLR347C		1	0.195434		1	0.195434		1	0.195434		1	0.195434		1	0.195434		1	0.195434		1	0.195434		1	0.195434		1	0.195434		1	#NUM!		1	0.195434		N	#NUM!
OG0002475	Y	Y	936046_0016c6	AN6575	684364_001a66	7227_001291	284813_00038b	OAQ22540.1	10090_0037e9	XP_018286068_1	246409_0029d2	RIR_2969500	YNL039W		1	0.195434		1	0.195434		1	0.195434		1	0.195434		1	0.195434		1	0.195434		1	0.195434		1	0.195434		1	0.195434		1	#NUM!		1	0.195434		N	#NUM!
OG0002476	Y	Y	936046_0016c9	AN7260	684364_000bd8	7227_001f1b	284813_0004cf	OAQ30873.1	10090_0012a7	XP_018295454_1	246409_0023c1	RIR_1589900	YLR002C		1	#NUM!		1	#NUM!		1	#NUM!		1	#NUM!		1	#NUM!		1	#NUM!		1	#NUM!		1	#NUM!		1	#NUM!		1	#NUM!		1	#NUM!		N	#NUM!
OG0002478	Y	Y	936046_0016d9	AN10406	684364_00127f	7227_001858	284813_0005d9	OAQ27291.1	10090_002c98	XP_018286088_1	246409_0036e4	RIR_3442000	YHR069C		1	0.195434		1	0.195434		1	0.195434		1	0.195434		1	0.195434		1	0.195434		1	0.195434		1	0.195434		1	0.195434		1	#NUM!		1	0.195434		N	#NUM!
OG0002479	Y	Y	936046_0016e5	AN8073	684364_00098a	7227_00156e	284813_000491	OAQ26004.1	10090_002adc	XP_018289697_1	246409_0010a3	RIR_2659700	YNL061W		1	#NUM!		1	#NUM!		1	#NUM!		1	#NUM!		1	#NUM!		1	#NUM!		1	#NUM!		1	#NUM!		1	#NUM!		1	#NUM!		1	#NUM!		N	#NUM!
OG0002481	Y	Y	936046_00173a	AN6166	684364_000ded	7227_000630	284813_00057d	OAQ33245.1	10090_000f35	XP_018284039_1	246409_001b86	RIR_1272600	YKL028W		1	0.195434		1	0.195434		1	0.195434		1	0.195434		1	0.195434		1	0.195434		1	0.195434		1	0.195434		1	0.195434		1	#NUM!		1	0.195434		N	#NUM!
OG0002490	Y	Y	936046_00181e	AN3745	684364_001c88	7227_002b2e	284813_000372	OAQ29685.1	10090_0040ef	XP_018296743_1	246409_00332e	RIR_2558900	YOR294W		1	0.195434		1	0.195434		1	0.195434		1	0.195434		1	0.195434		1	0.195434		1	0.195434		1	0.195434		1	0.195434		1	#NUM!		1	0.195434		N	#NUM!
OG0002492	Y	Y	936046_00182a	AN3134	684364_0008f6	7227_0005aa	284813_000104	OAQ23676.1	10090_0000f2	XP_018294261_1	246409_0019fd	RIR_1612000	YJL014W		1	0.0797856		1	0.0797856		1	0.0797856		1	0.0797856		1	0.0797856		1	0.0797856		1	0.0797856		1	0.0797856		1	0.0797856		1	#NUM!		1	0.0797856		N	#NUM!
OG0002500	Y	Y	936046_0018c4	AN8783	684364_0020be	7227_001a3c	284813_000542	OAQ25846.1	10090_003ee1	XP_018298771_1	246409_0027fc	RIR_1966400	YGR098C		1	0.138193		1	0.138193		1	0.138193		1	0.138193		1	0.138193		1	0.138193		1	0.138193		1	0.138193		1	0.138193		1	#NUM!		1	0.138193		N	#NUM!
OG0002504	Y	Y	936046_001937	AN2077	684364_000aab	7227_0031c4	284813_00031d	OAQ36718.1	10090_004139	XP_018286946_1	246409_003270	RIR_3114600	YGR145W		1	0.195434		1	0.195434		1	0.195434		1	0.195434		1	0.195434		1	0.195434		1	0.195434		1	0.195434		1	0.195434		1	#NUM!		1	0.195434		N	#NUM!
OG0002505	Y	Y	936046_00195d	AN7579	684364_001152	7227_0005c9	284813_0006a2	OAQ28874.1	10090_000367	XP_018298429_1	246409_003577	RIR_0022200	YHR200W		1	#NUM!		1	#NUM!		1	#NUM!		1	#NUM!		1	#NUM!		1	#NUM!		1	#NUM!		1	#NUM!		1	#NUM!		1	#NUM!		1	#NUM!		N	#NUM!
OG0002508	Y	Y	936046_001997	AN1380	684364_000323	7227_001716	284813_0000f0	OAQ28875.1	10090_002df8	XP_018296318_1	246409_000c71	RIR_0382400	YGR264C		1	0.097717		1	0.097717		1	0.097717		1	0.097717		1	0.097717		1	0.097717		1	0.097717		1	0.097717		1	0.097717		1	#NUM!		1	0.097717		N	#NUM!
OG0002512	Y	Y	936046_001a00	AN0556	684364_001b55	7227_0006bc	284813_000074	OAQ33821.1	10090_002190	XP_018283662_1	246409_0023cd	RIR_1969100	YMR224C		1	0.0738671		1	0.0738671		1	0.0738671		1	0.0738671		1	0.0738671		1	0.0738671		1	0.0738671		1	0.0738671		1	0.0738671		1	#NUM!		1	0.0738671		N	#NUM!
OG0002515	Y	Y	936046_001a55	AN2327	684364_00144a	7227_001161	284813_00034e	OAQ26810.1	10090_00499b	XP_018288347_1	246409_001ead	RIR_0567200	YHR111W		1	0.112834		1	0.112834		1	0.112834		1	0.112834		1	0.112834		1	0.112834		1	0.112834		1	0.112834		1	0.112834		1	#NUM!		1	0.112834		N	#NUM!
OG0002516	Y	Y	936046_001a72	AN4235	684364_001370	7227_0013d3	284813_00051c	OAQ26858.1	10090_002ab8	XP_018288627_1	246409_000cb6	RIR_1910500	YCR044C		1	#NUM!		1	#NUM!		1	#NUM!		1	#NUM!		1	#NUM!		1	#NUM!		1	#NUM!		1	#NUM!		1	#NUM!		1	#NUM!		1	#NUM!		N	#NUM!
OG0002519	Y	Y	936046_001a84	AN0582	684364_001bf2	7227_00137b	284813_0002e9	OAQ34883.1	10090_001afd	XP_018291328_1	246409_003785	RIR_0091300	YNL312W		1	0.097717		1	0.097717		1	0.097717		1	0.097717		1	0.097717		1	0.097717		1	0.097717		1	0.097717		1	0.097717		1	#NUM!		1	0.097717		N	#NUM!
OG0002520	Y	Y	936046_001a95	AN6070	684364_00211c	7227_00063d	284813_0003b2	OAQ23656.1	10090_000ed8	XP_018299401_1	246409_00191f	RIR_3268600	YPR019W		1	#NUM!		1	#NUM!		1	#NUM!		1	#NUM!		1	#NUM!		1	#NUM!		1	#NUM!		1	#NUM!		1	#NUM!		1	#NUM!		1	#NUM!		N	#NUM!
OG0002524	Y	Y	936046_001ac6	AN3313	684364_00084b	7227_0024bd	284813_00068d	OAQ33577.1	10090_000c93	XP_018288834_1	246409_002019	RIR_2971200	YPL266W		1	0.138193		1	0.138193		1	0.138193		1	0.138193		1	0.138193		1	0.138193		1	0.138193		1	0.138193		1	0.138193		1	#NUM!		1	0.138193		N	#NUM!
OG0002528	Y	Y	936046_001b86	AN2518	684364_0010d8	7227_0034e4	284813_0000dc	OAQ33911.1	10090_000b0e	XP_018287292_1	246409_00207e	RIR_1923800	YDR189W		1	0.195434		1	0.195434		1	0.195434		1	0.195434		1	0.195434		1	0.195434		1	0.195434		1	0.195434		1	0.195434		1	#NUM!		1	0.195434		N	#NUM!
OG0002530	Y	Y	936046_001c06	AN6682	684364_002077	7227_0009e9	284813_000639	OAQ28061.1	10090_001e07	XP_018285233_1	246409_003bfc	RIR_1677300	YML060W		1	0.0797856		1	0.0797856		1	0.0797856		1	0.0797856		1	0.0797856		1	0.0797856		1	0.0797856		1	0.0797856		1	0.0797856		1	#NUM!		1	0.0797856		N	#NUM!
OG0002533	Y	Y	936046_001c61	AN3033	684364_0007bf	7227_0004ed	284813_000744	OAQ31133.1	10090_001379	XP_018292472_1	246409_001c84	RIR_2511800	YIR008C		1	0.138193		1	0.138193		1	0.138193		1	0.138193		1	0.138193		1	0.138193		1	0.138193		1	0.138193		1	0.138193		1	#NUM!		1	0.138193		N	#NUM!
OG0002539	Y	Y	936046_001d69	AN5992	684364_0017c8	7227_0006f6	284813_00041a	OAQ27941.1	10090_001d0a	XP_018294762_1	246409_000bd8	RIR_2558100	YBR202W		1	0.195434		1	0.195434		1	0.195434		1	0.195434		1	0.195434		1	0.195434		1	0.195434		1	0.195434		1	0.195434		1	#NUM!		1	0.195434		N	#NUM!
OG0002543	Y	Y	936046_001d9e	AN11250	684364_001c11	7227_00121e	284813_0004bf	OAQ34512.1	10090_00255d	XP_018289721_1	246409_000f85	RIR_1974100	YNL232W		1	0.138193		1	0.138193		1	0.138193		1	0.138193		1	0.138193		1	0.138193		1	0.138193		1	0.138193		1	0.138193		1	#NUM!		1	0.138193		N	#NUM!
OG0002544	Y	Y	936046_001daf	AN6825	684364_001f01	7227_0035e1	284813_00010f	OAQ28918.1	10090_002dcd	XP_018288440_1	246409_00186f	RIR_0846000	YDR472W		1	#NUM!		1	#NUM!		1	#NUM!		1	#NUM!		1	#NUM!		1	#NUM!		1	#NUM!		1	#NUM!		1	#NUM!		1	#NUM!		1	#NUM!		N	#NUM!
OG0002545	Y	Y	936046_001dcd	AN10551	684364_001c26	7227_00204a	284813_0003fd	OAQ32287.1	10090_0019e6	XP_018289432_1	246409_003ac7	RIR_1729500	YLR384C		1	#NUM!		1	#NUM!		1	#NUM!		1	#NUM!		1	#NUM!		1	#NUM!		1	#NUM!		1	#NUM!		1	#NUM!		1	#NUM!		1	#NUM!		N	#NUM!
OG0002546	Y	Y	936046_001ddd	AN4226	684364_000efe	7227_001c70	284813_0004ba	OAQ34915.1	10090_000df3	XP_018292507_1	246409_000c89	RIR_2363000	YLL011W		1	#NUM!		1	#NUM!		1	#NUM!		1	#NUM!		1	#NUM!		1	#NUM!		1	#NUM!		1	#NUM!		1	#NUM!		1	#NUM!		1	#NUM!		N	#NUM!
OG0002548	Y	Y	936046_001e01	AN5098	684364_001cf2	7227_000feb	284813_00068b	OAQ27570.1	10090_00124b	XP_018290238_1	246409_00298c	RIR_2494800	YMR240C		1	0.195434		1	0.195434		1	0.195434		1	0.195434		1	0.195434		1	0.195434		1	0.195434		1	0.195434		1	0.195434		1	#NUM!		1	0.195434		N	#NUM!
OG0002551	Y	Y	936046_001e7b	AN7479	684364_001e22	7227_002f3a	284813_0000f1	OAQ31122.1	10090_0011be	XP_018289625_1	246409_002e53	RIR_1803800	YHR019C		1	0.112834		1	0.112834		1	0.112834		1	0.112834		1	0.112834		1	0.112834		1	0.112834		1	0.112834		1	0.112834		1	#NUM!		1	0.112834		N	#NUM!
OG0002556	Y	Y	936046_001ef8	AN7423	684364_001aee	7227_0003e8	284813_000583	OAQ30666.1	10090_000080	XP_018287397_1	246409_001691	RIR_2452000	YAR007C		1	0.138193		1	0.138193		1	0.138193		1	0.138193		1	0.138193		1	0.138193		1	0.138193		1	0.138193		1	0.138193		1	#NUM!		1	0.138193		N	#NUM!
OG0002560	Y	Y	936046_001f22	AN5789	684364_001500	7227_001f3f	284813_000506	OAQ36566.1	10090_000345	XP_018297921_1	246409_0010aa	RIR_2593100	YCR047C		1	0.195434		1	0.195434		1	0.195434		1	0.195434		1	0.195434		1	0.195434		1	0.195434		1	0.195434		1	0.195434		1	#NUM!		1	0.195434		N	#NUM!
OG0002561	Y	Y	936046_001f28	AN8001	684364_00108e	7227_00164d	284813_000665	OAQ25835.1	10090_00021f	XP_018285051_1	246409_001b35	RIR_0640500	YKL095W		1	#NUM!		1	#NUM!		1	#NUM!		1	#NUM!		1	#NUM!		1	#NUM!		1	#NUM!		1	#NUM!		1	#NUM!		1	#NUM!		1	#NUM!		N	#NUM!
OG0002562	Y	Y	936046_001f37	AN2450	684364_000da2	7227_000b06	284813_000333	OAQ26113.1	10090_003ae3	XP_018288745_1	246409_002bdd	RIR_0718600	YDR390C		1	#NUM!		1	#NUM!		1	#NUM!		1	#NUM!		1	#NUM!		1	#NUM!		1	#NUM!		1	#NUM!		1	#NUM!		1	#NUM!		1	#NUM!		N	#NUM!
OG0002563	Y	Y	936046_001f95	AN8879	684364_0011f2	7227_0035d5	284813_0004d1	OAQ32846.1	10090_004114	XP_018288816_1	246409_001e4b	RIR_1059900	YLR166C		1	#NUM!		1	#NUM!		1	#NUM!		1	#NUM!		1	#NUM!		1	#NUM!		1	#NUM!		1	#NUM!		1	#NUM!		1	#NUM!		1	#NUM!		N	#NUM!
OG0002565	Y	Y	936046_001ff6	AN4775	684364_00212c	7227_000a84	284813_0002e2	OAQ27495.1	10090_000a7b	XP_018293220_1	246409_002da4	RIR_1161600	YDL147W		1	0.097717		1	0.097717		1	0.097717		1	0.097717		1	0.097717		1	0.097717		1	0.097717		1	0.097717		1	0.097717		1	#NUM!		1	0.097717		N	#NUM!
OG0002566	Y	Y	936046_002009	AN10865	684364_001f79	7227_00044f	284813_000581	OAQ32699.1	10090_000ba3	XP_018289953_1	246409_003937	RIR_0190100	YDR339C		1	#NUM!		1	#NUM!		1	#NUM!		1	#NUM!		1	#NUM!		1	#NUM!		1	#NUM!		1	#NUM!		1	#NUM!		1	#NUM!		1	#NUM!		N	#NUM!
OG0002572	Y	Y	936046_0020bd	AN7290	684364_000c5f	7227_0010c9	284813_00056a	OAQ30440.1	10090_004127	XP_018285731_1	246409_0026b0	RIR_2712300	YPR094W		1	0.112834		1	0.112834		1	0.112834		1	0.112834		1	0.112834		1	0.112834		1	0.112834		1	0.112834		1	0.112834		1	#NUM!		1	0.112834		N	#NUM!
OG0002573	Y	Y	936046_0020fe	AN3784	684364_000a4d	7227_000362	284813_00037c	OAQ29677.1	10090_0019aa	XP_018298004_1	246409_001ef5	RIR_1860500	YMR201C		1	#NUM!		1	#NUM!		1	#NUM!		1	#NUM!		1	#NUM!		1	#NUM!		1	#NUM!		1	#NUM!		1	#NUM!		1	#NUM!		1	#NUM!		N	#NUM!
OG0002574	Y	Y	936046_002128	AN6695	684364_000f1f	7227_000c26	284813_00049d	OAQ35611.1	10090_003194	XP_018291265_1	246409_00277a	RIR_0429900	YHR077C		1	#NUM!		1	#NUM!		1	#NUM!		1	#NUM!		1	#NUM!		1	#NUM!		1	#NUM!		1	#NUM!		1	#NUM!		1	#NUM!		1	#NUM!		N	#NUM!
OG0002575	Y	Y	936046_00212d	AN11885	684364_000623	7227_000cec	284813_0007a0	OAQ23001.1	10090_003e04	XP_018298542_1	246409_001943	RIR_2912300	YLR143W		1	#NUM!		1	#NUM!		1	#NUM!		1	#NUM!		1	#NUM!		1	#NUM!		1	#NUM!		1	#NUM!		1	#NUM!		1	#NUM!		1	#NUM!		N	#NUM!
OG0002578	Y	Y	936046_00214f	AN6531	684364_000c85	7227_00315a	284813_000700	OAQ34952.1	10090_000663	XP_018293346_1	246409_002ae0	RIR_0091500	YGL095C		1	0.195434		1	0.195434		1	0.195434		1	0.195434		1	0.195434		1	0.195434		1	0.195434		1	0.195434		1	0.195434		1	#NUM!		1	0.195434		N	#NUM!
OG0002581	Y	Y	936046_002175	AN0636	684364_000653	7227_0016c4	284813_000623	OAQ36508.1	10090_002042	XP_018285378_1	246409_0031f0	RIR_1059300	YPL175W		1	0.195434		1	0.195434		1	0.195434		1	0.195434		1	0.195434		1	0.195434		1	0.195434		1	0.195434		1	0.195434		1	#NUM!		1	0.195434		N	#NUM!
OG0002584	Y	Y	936046_0021a5	AN6714	684364_000e53	7227_001d2a	284813_000692	OAQ30634.1	10090_0010a1	XP_018295956_1	246409_002b00	RIR_2351600	YNL313C		1	0.195434		1	0.195434		1	0.195434		1	0.195434		1	0.195434		1	0.195434		1	0.195434		1	0.195434		1	0.195434		1	#NUM!		1	0.195434		N	#NUM!
OG0002585	Y	Y	936046_0021b4	AN6517	684364_0020c1	7227_00314a	284813_00009d	OAQ36604.1	10090_000fcc	XP_018284174_1	246409_00340c	RIR_1595800	YOL094C		1	#NUM!		1	#NUM!		1	#NUM!		1	#NUM!		1	#NUM!		1	#NUM!		1	#NUM!		1	#NUM!		1	#NUM!		1	#NUM!		1	#NUM!		N	#NUM!
OG0002590	Y	Y	936046_0021f6	AN10621	684364_000cb3	7227_0005f2	284813_00023c	OAQ25973.1	10090_0010cd	XP_018285990_1	246409_001513	RIR_1035700	YOL090W		1	0.195434		1	0.195434		1	0.195434		1	0.195434		1	0.195434		1	0.195434		1	0.195434		1	0.195434		1	0.195434		1	#NUM!		1	0.195434		N	#NUM!
OG0002594	Y	Y	936046_00225e	AN6171	684364_001fbc	7227_0016ad	284813_00076b	OAQ32973.1	10090_00225c	XP_018283771_1	246409_002a3d	RIR_0206500	YHR148W		1	0.0874007		1	0.0874007		1	0.0874007		1	0.0874007		1	0.0874007		1	0.0874007		1	0.0874007		1	0.0874007		1	0.0874007		1	#NUM!		1	0.0874007		N	#NUM!
OG0002597	Y	Y	936046_0022d0	AN5788	684364_001227	7227_001845	284813_000529	OAQ28798.1	10090_0005e7	XP_018287743_1	246409_001634	RIR_2451200	YHR181W		1	0.097717		1	0.097717		1	0.097717		1	0.097717		1	0.097717		1	0.097717		1	0.097717		1	0.097717		1	0.097717		1	#NUM!		1	0.097717		N	#NUM!
OG0002598	Y	Y	936046_002334	AN6272	684364_001f5e	7227_000600	284813_000305	OAQ28389.1	10090_0007d2	XP_018286239_1	246409_00170f	RIR_3479400	YDR376W		1	#NUM!		1	#NUM!		1	#NUM!		1	#NUM!		1	#NUM!		1	#NUM!		1	#NUM!		1	#NUM!		1	#NUM!		1	#NUM!		1	#NUM!		N	#NUM!
OG0002599	Y	Y	936046_002341	AN10832	684364_001d06	7227_0014e9	284813_0006dc	OAQ32428.1	10090_001119	XP_018286804_1	246409_0029db	RIR_2570200	YGR200C		1	#NUM!		1	#NUM!		1	#NUM!		1	#NUM!		1	#NUM!		1	#NUM!		1	#NUM!		1	#NUM!		1	#NUM!		1	#NUM!		1	#NUM!		N	#NUM!
OG0002600	Y	Y	936046_002342	AN6160	684364_0016a7	7227_0027d9	284813_0005fb	OAQ33998.1	10090_00115a	XP_018292150_1	246409_000c8a	RIR_3084800	YNL317W		1	#NUM!		1	#NUM!		1	#NUM!		1	#NUM!		1	#NUM!		1	#NUM!		1	#NUM!		1	#NUM!		1	#NUM!		1	#NUM!		1	#NUM!		N	#NUM!
OG0002601	Y	Y	936046_002344	AN0462	684364_001074	7227_0035d1	284813_0006f2	OAQ24061.1	10090_00281b	XP_018289531_1	246409_001994	RIR_2018100	YER008C		1	#NUM!		1	#NUM!		1	#NUM!		1	#NUM!		1	#NUM!		1	#NUM!		1	#NUM!		1	#NUM!		1	#NUM!		1	#NUM!		1	#NUM!		N	#NUM!
OG0002602	Y	Y	936046_00238a	AN4086	684364_000a75	7227_002390	284813_0000ea	OAQ30552.1	10090_00151b	XP_018287664_1	246409_001b20	RIR_2585600	YLR060W		1	#NUM!		1	#NUM!		1	#NUM!		1	#NUM!		1	#NUM!		1	#NUM!		1	#NUM!		1	#NUM!		1	#NUM!		1	#NUM!		1	#NUM!		N	#NUM!
OG0002612	Y	Y	936046_002531	AN10497	684364_000776	7227_0007d6	284813_00067f	OAQ33122.1	10090_002ff9	XP_018295138_1	246409_00235a	RIR_1675400	YEL032W		1	0.195434		1	0.195434		1	0.195434		1	0.195434		1	0.195434		1	0.195434		1	0.195434		1	0.195434		1	0.195434		1	#NUM!		1	0.195434		N	#NUM!
OG0002613	Y	Y	936046_002557	AN4617	684364_00216e	7227_0030f2	284813_0006d8	OAQ23549.1	10090_0019a7	XP_018292208_1	246409_001406	RIR_2190600	YOL142W		1	#NUM!		1	#NUM!		1	#NUM!		1	#NUM!		1	#NUM!		1	#NUM!		1	#NUM!		1	#NUM!		1	#NUM!		1	#NUM!		1	#NUM!		N	#NUM!
OG0002615	Y	Y	936046_002586	AN2508	684364_00022d	7227_00123d	284813_00007a	OAQ26003.1	10090_001826	XP_018285533_1	246409_00047d	RIR_2617500	YCL017C		1	0.195434		1	0.195434		1	0.195434		1	0.195434		1	0.195434		1	0.195434		1	0.195434		1	0.195434		1	0.195434		1	#NUM!		1	0.195434		N	#NUM!
OG0002616	Y	Y	936046_0025c6	AN1533	684364_0006cb	7227_000b59	284813_000691	OAQ26285.1	10090_002410	XP_018290297_1	246409_004001	RIR_0357000	YPR144C		1	#NUM!		1	#NUM!		1	#NUM!		1	#NUM!		1	#NUM!		1	#NUM!		1	#NUM!		1	#NUM!		1	#NUM!		1	#NUM!		1	#NUM!		N	#NUM!
OG0002626	Y	Y	936046_0026f4	AN1986	684364_001432	7227_000c6c	284813_000034	OAQ32886.1	10090_003fa7	XP_018289413_1	246409_003df1	RIR_3069800	YDL120W		1	0.112834		1	0.112834		1	0.112834		1	0.112834		1	0.112834		1	0.112834		1	0.112834		1	0.112834		1	0.112834		1	#NUM!		1	0.112834		N	#NUM!
OG0002627	Y	Y	936046_0026f9	AN2927	684364_001b4c	7227_00001a	284813_000073	OAQ32101.1	10090_002b06	XP_018285055_1	246409_002e76	RIR_1024700	YDL028C		1	#NUM!		1	#NUM!		1	#NUM!		1	#NUM!		1	#NUM!		1	#NUM!		1	#NUM!		1	#NUM!		1	#NUM!		1	#NUM!		1	#NUM!		N	#NUM!
OG0002628	Y	Y	936046_002709	AN6569	684364_001a25	7227_001cc1	284813_000063	OAQ35649.1	10090_0003c9	XP_018296929_1	246409_003d59	RIR_3352500	YKR038C		1	#NUM!		1	#NUM!		1	#NUM!		1	#NUM!		1	#NUM!		1	#NUM!		1	#NUM!		1	#NUM!		1	#NUM!		1	#NUM!		1	#NUM!		N	#NUM!
OG0002630	Y	Y	936046_002723	AN1668	684364_0015bb	7227_000805	284813_0006d4	OAQ22983.1	10090_000b57	XP_018284756_1	246409_002a0a	RIR_2577000	YDR460W		1	0.195434		1	0.195434		1	0.195434		1	0.195434		1	0.195434		1	0.195434		1	0.195434		1	0.195434		1	0.195434		1	#NUM!		1	0.195434		N	#NUM!
OG0002635	Y	Y	936046_0027a4	AN10475	684364_001be8	7227_00046b	284813_0000f8	OAQ29682.1	10090_000bb5	XP_018287136_1	246409_001b7f	RIR_3522800	YOL097C		1	0.195434		1	0.195434		1	0.195434		1	0.195434		1	0.195434		1	0.195434		1	0.195434		1	0.195434		1	0.195434		1	#NUM!		1	0.195434		N	#NUM!
OG0002639	Y	Y	936046_002818	AN5536	684364_0010c7	7227_002613	284813_0003d0	OAQ32283.1	10090_004349	XP_018288449_1	246409_003e3d	RIR_2186300	YJR072C		1	0.097717		1	0.097717		1	0.097717		1	0.097717		1	0.097717		1	0.097717		1	0.097717		1	0.097717		1	0.097717		1	#NUM!		1	0.097717		N	#NUM!
OG0002643	Y	Y	936046_00287d	AN10771	684364_00101d	7227_002da5	284813_000689	OAQ28388.1	10090_001b00	XP_018284695_1	246409_00128f	RIR_1293100	YGL169W		1	0.195434		1	0.195434		1	0.195434		1	0.195434		1	0.195434		1	0.195434		1	0.195434		1	0.195434		1	0.195434		1	#NUM!		1	0.195434		N	#NUM!
OG0002644	Y	Y	936046_00288d	AN0191	684364_001de0	7227_001079	284813_0006a0	OAQ28835.1	10090_001712	XP_018290506_1	246409_003252	RIR_3455800	YPL101W		1	#NUM!		1	#NUM!		1	#NUM!		1	#NUM!		1	#NUM!		1	#NUM!		1	#NUM!		1	#NUM!		1	#NUM!		1	#NUM!		1	#NUM!		N	#NUM!
OG0002645	Y	Y	936046_002892	AN8002	684364_0006e5	7227_000880	284813_0003f7	OAQ25073.1	10090_002b14	XP_018296835_1	246409_002943	RIR_0487600	YKL022C		1	#NUM!		1	#NUM!		1	#NUM!		1	#NUM!		1	#NUM!		1	#NUM!		1	#NUM!		1	#NUM!		1	#NUM!		1	#NUM!		1	#NUM!		N	#NUM!
OG0000077	N	N										RIR_0021100:RIR_0152800:RIR_0155100:RIR_0193700:RIR_0208600:RIR_0225900:RIR_0318100:RIR_0331800:RIR_0354600:RIR_0363300:RIR_0386400:RIR_0404900:RIR_0458000:RIR_0507100:RIR_0558200:RIR_0561700:RIR_0577500:RIR_0584600:RIR_0608500:RIR_0686600:RIR_0729700:RIR_0738100:RIR_0799510:RIR_0828800:RIR_0831500:RIR_0856100:RIR_1005900:RIR_1009000:RIR_1009100:RIR_1012400:RIR_1156900:RIR_1159800:RIR_1188300:RIR…			0	-1.5455		0	-1.5455		0	-1.5455		0	-1.5455		0	-1.5455		0	-1.5455		0	-1.5455		0	-1.5455		0	-1.5455		97	3.16228		0	-1.5455		N	Y
OG0000078	N	N										RIR_0032200:RIR_0129400:RIR_0376100:RIR_0882000:RIR_0884600:RIR_0884700:RIR_0885800:RIR_0888800:RIR_0895100:RIR_0895200:RIR_0895400:RIR_0896800:RIR_0896900:RIR_0897100:RIR_0897200:RIR_0897300:RIR_0897700:RIR_0898000:RIR_0898900:RIR_0899100:RIR_0899200:RIR_0899300:RIR_0901900:RIR_0902200:RIR_0912700:RIR_0922100:RIR_1138100:RIR_1392000:RIR_1486500:RIR_1609000:RIR_1624000:RIR_1624200:RIR_1624700:RIR…			0	-0.289875		0	-0.289875		0	-0.289875		0	-0.289875		0	-0.289875		0	-0.289875		0	-0.289875		0	-0.289875		0	-0.289875		97	3.16228		0	-0.289875		N	Y
OG0000122	N	N	936046_000cfe:936046_00119e:936046_001584:936046_001ae1	AN4872:AN6179	684364_00074d:684364_001385:684364_001650:684364_00181f:684364_0018a8:684364_0019e4	7227_0002ab:7227_0002ac:7227_001307	284813_000113:284813_00039c:284813_000716	OAQ22594.1:OAQ22975.1:OAQ25625.1:OAQ25820.1:OAQ26133.1:OAQ26797.1:OAQ28681.1:OAQ30706.1:OAQ36697.1	10090_00051e:10090_0009d7:10090_001155:10090_003cd0:10090_00423f:10090_004504:10090_004e2d:10090_004f42:10090_0055da	XP_018284607_1:XP_018285394_1:XP_018285566_1:XP_018286299_1:XP_018294411_1:XP_018296066_1:XP_018298274_1:XP_018298764_1:XP_018299429_1	246409_000120:246409_000ba4:246409_0011c7:246409_0015ce:246409_001869:246409_001e7a:246409_00262c:246409_002d24:246409_003fdb	RIR_0150800:RIR_0254800:RIR_0301200:RIR_0677800:RIR_1204500:RIR_1272400:RIR_1274810:RIR_1576700:RIR_1721400:RIR_1917500:RIR_2032300:RIR_2186600:RIR_2290400:RIR_2312400:RIR_3090600:RIR_3444400	YDR139C:YIL148W:YKR094C:YLR167W		4	-0.104951		2	-0.201829		6	-0.00807315		3	-0.15339		3	-0.15339		9	0.137244		9	0.137244		9	0.137244		9	0.137244		16	2.34374		4	-0.104951		N	Y
OG0000146	N	N	936046_000ea6:936046_000f6d:936046_001d2a:936046_00257f	AN10030:AN5558	684364_0008e0:684364_00218b		284813_0000de:284813_0000df	OAQ25383.1:OAQ29279.1:OAQ29713.1:OAQ29870.1:OAQ29871.1:OAQ29874.1:OAQ29875.1:OAQ30993.1:OAQ32160.1:OAQ33002.1:OAQ35325.1	10090_00328d	XP_018287640_1:XP_018288270_1:XP_018290357_1:XP_018292299_1:XP_018293652_1:XP_018295980_1:XP_018296845_1:XP_018298845_1:XP_018298846_1:XP_018298847_1:XP_018298848_1	246409_000bfa:246409_000de3:246409_001f33:246409_00243d:246409_0024a9:246409_002cf3:246409_003575:246409_0039c0:246409_003b3b:246409_003faf	RIR_0806300:RIR_1209600:RIR_1283600:RIR_1448200:RIR_2027100:RIR_2189800:RIR_2614700:RIR_2681500:RIR_2683100:RIR_2902800:RIR_3051600:RIR_3307500:RIR_3336600:RIR_3355700:RIR_3356000:RIR_3356200:RIR_3356400	YCR045C:YEL060C:YOR003W		4	-0.166474		2	-0.432833		2	-0.432833		0	-0.699191		2	-0.432833		11	0.765781		1	-0.566012		11	0.765781		10	0.632602		17	2.12972		3	-0.299653		N	Y
OG0000172	N	N										RIR_0045000:RIR_0074700:RIR_0211700:RIR_0263400:RIR_0266700:RIR_0304700:RIR_0307500:RIR_0317800:RIR_0385900:RIR_0478400:RIR_0624100:RIR_0656600:RIR_0752200:RIR_0791400:RIR_0807500:RIR_0818800:RIR_0820500:RIR_0891200:RIR_0894100:RIR_0956000:RIR_0961100:RIR_1182400:RIR_1223000:RIR_1320600:RIR_1321400:RIR_1322000:RIR_1395800:RIR_1400400:RIR_1428400:RIR_1453100:RIR_1521100:RIR_1604200:RIR_1630500:RIR…			0	-0.396788		0	-0.396788		0	-0.396788		0	-0.396788		0	-0.396788		0	-0.396788		0	-0.396788		0	-0.396788		0	-0.396788		58	3.16228		0	-0.396788		N	Y
OG0000182	N	N	936046_000159:936046_0001ab:936046_0004a2	AN10319:AN10825:AN12483:AN1631:AN2560:AN7243:AN8538:AN9300:AN9379	684364_00004c	7227_0001a8:7227_000a22:7227_000d81:7227_002467:7227_00255e	284813_000253	OAQ32820.1:OAQ35727.1	10090_0000a1:10090_000a24:10090_000dad:10090_001860:10090_001e73:10090_001e76:10090_002182:10090_002d0f:10090_002d7e:10090_002efc	XP_018287116_1:XP_018290368_1:XP_018293313_1	246409_0005b8:246409_000803:246409_00089a:246409_000995	RIR_0608100:RIR_0608200:RIR_1312400:RIR_1312500:RIR_1412500:RIR_2615400:RIR_2615410:RIR_2710700:RIR_2740700:RIR_2740800:RIR_2740900:RIR_2741800:RIR_2741900:RIR_2760610	YGR055W:YHL036W		3	-0.445134		9	1.3354		1	-1.03865		5	0.148378		1	-1.03865		2	-0.74189		10	1.63216		3	-0.445134		4	-0.148378		14	2.24168		2	-0.74189		N	Y
OG0000193	N	N	936046_000058:936046_000190:936046_000279:936046_0002a5:936046_00044f	AN0044:AN10707:AN10794:AN2256:AN5483:AN7538	684364_00019b:684364_0001af:684364_000212:684364_00038b:684364_000546:684364_0005bc	7227_000177:7227_001a60:7227_001f35		OAQ24453.1:OAQ28715.1:OAQ28738.1:OAQ28840.1:OAQ30621.1	10090_0001ac:10090_0023ff:10090_004e24	XP_018284880_1:XP_018288888_1:XP_018298540_1:XP_018299350_1	246409_000158:246409_000336:246409_00074f:246409_00081f:246409_0009d5:246409_003f77	RIR_0172600:RIR_0343000:RIR_0392300:RIR_0675600:RIR_0675700:RIR_0713600:RIR_1531600:RIR_1531700:RIR_1941400:RIR_1974400	YLR032W:YLR247C:YOR191W		5	0.239156		6	0.55803		6	0.55803		3	-0.398593		0	-1.35521		5	0.239156		3	-0.398593		4	-0.0797185		6	0.55803		10	2.21423		3	-0.398593		N	Y
OG0000271	N	N	936046_001cb4:936046_00271f	AN0895:AN6817:AN7199				OAQ26407.1:OAQ26414.1:OAQ26447.1:OAQ26850.1:OAQ29181.1:OAQ31804.1:OAQ34727.1:OAQ36722.1:OAQ36740.1:OAQ36741.1	10090_0019c5:10090_00375b:10090_0047fd	XP_018288497_1:XP_018288713_1:XP_018288717_1:XP_018291496_1:XP_018292191_1:XP_018292193_1	246409_00226f:246409_0028af:246409_0041a6	RIR_0310800:RIR_0311300:RIR_0311400:RIR_0311500:RIR_0827900:RIR_0828000:RIR_1348900:RIR_2341000:RIR_2341100:RIR_2341300:RIR_2341400:RIR_2782500	YML131W		2	-0.492736		3	-0.123184		0	-1.23184		0	-1.23184		0	-1.23184		10	2.46368		3	-0.123184		6	0.985473		3	-0.123184		12	2.14944		1	-0.862289		N	Y
OG0000287	N	N										RIR_0045600:RIR_0081000:RIR_0137100:RIR_0268200:RIR_0412000:RIR_0524200:RIR_1126900:RIR_1199500:RIR_1223800:RIR_1321200:RIR_1326200:RIR_1382000:RIR_1398700:RIR_1399600:RIR_1481700:RIR_1563900:RIR_1655500:RIR_1765100:RIR_1908400:RIR_2083700:RIR_2093300:RIR_2169500:RIR_2268600:RIR_2274500:RIR_2448000:RIR_2448500:RIR_2569100:RIR_2761500:RIR_2767200:RIR_2810000:RIR_2927100:RIR_3106600:RIR_3182500:RIR…			0	-0.298186		0	-0.298186		0	-0.298186		0	-0.298186		0	-0.298186		0	-0.298186		0	-0.298186		0	-0.298186		0	-0.298186		39	3.16228		0	-0.298186		N	Y
OG0000322	N	N	936046_001733	AN9414		7227_000ac5:7227_000ac6		OAQ22132.1:OAQ27699.1:OAQ30665.1:OAQ35181.1	10090_003009:10090_004133	XP_018290232_1:XP_018292742_1:XP_018296052_1:XP_018297890_1	246409_001041:246409_002916:246409_003281:246409_003919	RIR_1071400:RIR_1152600:RIR_1298000:RIR_1325000:RIR_1401400:RIR_1525300:RIR_1541300:RIR_1722000:RIR_1780800:RIR_2209000:RIR_2315100:RIR_2561200:RIR_2600900:RIR_2665600:RIR_2786400:RIR_3361000:RIR_3465600			1	-0.940995		1	-0.940995		0	-1.43195		2	-0.450041		0	-1.43195		4	0.531867		2	-0.450041		4	0.531867		4	0.531867		17	2.98556		0	-1.43195		N	Y
OG0000366	N	N										RIR_0021700:RIR_0046200:RIR_0080500:RIR_0137500:RIR_0411400:RIR_0524300:RIR_0678500:RIR_1127200:RIR_1199900:RIR_1223500:RIR_1320900:RIR_1382500:RIR_1399200:RIR_1399900:RIR_1481400:RIR_1765500:RIR_1908100:RIR_2093000:RIR_2169200:RIR_2268400:RIR_2447700:RIR_2448100:RIR_2761200:RIR_2766900:RIR_2810400:RIR_2927600:RIR_3182900:RIR_3189700:RIR_3380000:RIR_3436800:RIR_3450100:RIR_3544400:RIR_3545300			0	-0.43285		0	-0.43285		0	-0.43285		0	-0.43285		0	-0.43285		0	-0.43285		0	-0.43285		0	-0.43285		0	-0.43285		33	3.16228		0	-0.43285		N	Y
OG0000346	N	N	936046_000065:936046_0002ee:936046_0003d0:936046_0005c3	AN0471:AN5821:AN7173:AN7510	684364_0000bf			OAQ23729.1:OAQ36247.1:OAQ36273.1		XP_018285997_1:XP_018288456_1	246409_00026a:246409_000468:246409_000488:246409_0006d0:246409_00090e:246409_0009d7	RIR_0026000:RIR_0556800:RIR_1047200:RIR_1364700:RIR_1364800:RIR_1364900:RIR_1365000:RIR_1365100:RIR_1645100:RIR_2857000:RIR_2857100:RIR_3017300	YDL128W		4	0.586302		4	0.586302		1	-0.820823		0	-1.28986		0	-1.28986		3	0.11726		0	-1.28986		2	-0.351781		6	1.52439		12	2.63836		1	-0.820823		N	Y
OG0000350	N	N	936046_000189	AN12427	684364_00004e	7227_00066b:7227_000d05	284813_0002aa	OAQ23095.1:OAQ27058.1	10090_000353:10090_000eef:10090_001da8:10090_003f92	XP_018284468_1:XP_018297995_1:XP_018298197_1	246409_0004ec:246409_000621:246409_00082c:246409_00098d:246409_001721	RIR_1128000:RIR_1128500:RIR_1129200:RIR_1129400:RIR_1129500:RIR_1129900:RIR_1130000:RIR_1130400:RIR_2610200:RIR_2611600:RIR_2612310:RIR_2908210	YMR304W		1	-0.837749		1	-0.837749		1	-0.837749		2	-0.359035		1	-0.837749		2	-0.359035		4	0.598392		3	0.119678		5	1.07711		12	2.87228		1	-0.837749		N	Y
OG0000379	N	N	936046_00134f:936046_001b2c		684364_002005	7227_0010ec		OAQ26458.1:OAQ26608.1:OAQ33519.1	10090_001129:10090_002c1d	XP_018284890_1:XP_018294193_1:XP_018296407_1	246409_000a73:246409_002e35:246409_002e49:246409_003a5c	RIR_0002000:RIR_0398000:RIR_0559700:RIR_0746600:RIR_0747100:RIR_0823500:RIR_0858400:RIR_2125500:RIR_2240100:RIR_2518700:RIR_2544700:RIR_2618000:RIR_2618500:RIR_2891400:RIR_3192900:RIR_3450500			2	-0.24891		0	-0.995638		1	-0.622274		1	-0.622274		0	-0.995638		3	0.124455		2	-0.24891		3	0.124455		4	0.497819		16	3.0184		0	-0.995638		N	Y
OG0000391	N	N	936046_0010f7:936046_001f77	AN1572:AN9220				OAQ30919.1:OAQ30920.1:OAQ30922.1		XP_018284580_1:XP_018294692_1:XP_018295469_1:XP_018297917_1:XP_018298063_1	246409_000d30:246409_001cd6:246409_0025e4:246409_0032f9	RIR_0071210:RIR_0885900:RIR_0895800:RIR_0896510:RIR_0896700:RIR_1194710:RIR_1629310:RIR_1893500:RIR_2027800:RIR_2027900:RIR_2178500:RIR_2326000:RIR_2378900:RIR_2680010:RIR_2854410			2	-0.567159		2	-0.567159		0	-2.5117		0	-2.5117		0	-2.5117		3	0.405113		0	-2.5117		5	2.34966		4	1.37739		15	2.88858		0	-2.5117		N	Y
OG0000358	N	N	936046_000b85:936046_002298:936046_002331	AN10507:AN2530:AN3555:AN5781:AN7892	684364_0006b0:684364_0008f8:684364_001b69			OAQ22088.1:OAQ22212.1:OAQ24351.1:OAQ27901.1:OAQ35837.1			246409_00193c:246409_00317e:246409_003739	RIR_0428500:RIR_0432800:RIR_0707510:RIR_0779510:RIR_0844800:RIR_1625800:RIR_1631900:RIR_1632200:RIR_1638010:RIR_1899400:RIR_3018800:RIR_3486800	YBR072W:YDR171W		3	0.105303		5	0.947726		3	0.105303		0	-1.15833		0	-1.15833		5	0.947726		0	-1.15833		0	-1.15833		3	0.105303		12	2.65922		2	-0.315909		N	Y
OG0000411	N	N	936046_000fad:936046_0016dd	AN6060	684364_000c05:684364_00193c	7227_00044a:7227_000779:7227_0030ea	284813_00005b	OAQ23851.1	10090_000363:10090_001ab2:10090_003448	XP_018291931_1	246409_000d0e:246409_00203a:246409_0027ab:246409_003c8e	RIR_0323000:RIR_0643500:RIR_1342600:RIR_1521500:RIR_1524400:RIR_1547800:RIR_1559200:RIR_3221800:RIR_3230300:RIR_3522000	YGL049C:YGR162W		2	-0.244023		1	-0.732069		2	-0.244023		3	0.244023		1	-0.732069		1	-0.732069		3	0.244023		1	-0.732069		4	0.732069		10	2.92119		2	-0.244023		N	Y
OG0000444	N	N	936046_000893:936046_0009ba					OAQ24023.1:OAQ30861.1:OAQ31599.1:OAQ31600.1		XP_018285957_1:XP_018286185_1:XP_018294504_1:XP_018295528_1	246409_001913:246409_001fcb:246409_002af5:246409_002eee:246409_00307f:246409_00310b:246409_00421c	RIR_0408810:RIR_0409300:RIR_0409400:RIR_0851900:RIR_1034600:RIR_1291200:RIR_1526100:RIR_2677200:RIR_2859800:RIR_3421900:RIR_3498200			2	-0.30989		0	-2.16923		0	-2.16923		0	-2.16923		0	-2.16923		4	1.54945		0	-2.16923		4	1.54945		7	4.33846		11	2.41579		0	-2.16923		N	Y
OG0000463	N	N										RIR_0106000:RIR_0137800:RIR_0231000:RIR_0429400:RIR_0601300:RIR_0665200:RIR_0681000:RIR_0941300:RIR_1126710:RIR_1219300:RIR_1225100:RIR_1251200:RIR_1723400:RIR_1826000:RIR_1976800:RIR_2047400:RIR_2048700:RIR_2068300:RIR_2141400:RIR_2438300:RIR_2641900:RIR_2646200:RIR_2809600:RIR_3029400:RIR_3094300:RIR_3315800:RIR_3404900:RIR_3499600			0	-0.313662		0	-0.313662		0	-0.313662		0	-0.313662		0	-0.313662		0	-0.313662		0	-0.313662		0	-0.313662		0	-0.313662		28	3.16228		0	-0.313662		N	Y
OG0000464	N	N										RIR_0135900:RIR_0197100:RIR_0775000:RIR_0816000:RIR_0888000:RIR_0889600:RIR_1184200:RIR_1184500:RIR_1184800:RIR_1184900:RIR_1189400:RIR_1189500:RIR_1189700:RIR_1190100:RIR_1193800:RIR_1710200:RIR_2163300:RIR_2287700:RIR_2293800:RIR_2460600:RIR_2897000:RIR_2931100:RIR_3104300:RIR_3104410:RIR_3104500:RIR_3152000:RIR_3152200:RIR_3525200			0	-0.289875		0	-0.289875		0	-0.289875		0	-0.289875		0	-0.289875		0	-0.289875		0	-0.289875		0	-0.289875		0	-0.289875		28	3.16228		0	-0.289875		N	Y
OG0000431	N	N	936046_001a3a:936046_00244f	AN1282	684364_000927:684364_000f67:684364_0013ff	7227_0012cd:7227_002452	284813_0002a3	OAQ25783.1:OAQ26556.1:OAQ29326.1:OAQ31390.1	10090_00030b:10090_000e5c:10090_0029ca:10090_003120:10090_00440b	XP_018295114_1	246409_001bb1:246409_003a3c	RIR_0433500:RIR_0851400:RIR_1948000:RIR_2739500:RIR_2973800:RIR_3162700:RIR_3170800	YOR007C		2	-0.258652		1	-0.879418		3	0.362113		2	-0.258652		1	-0.879418		4	0.982879		5	1.60365		1	-0.879418		2	-0.258652		7	2.33109		1	-0.879418		N	Y
OG0000498	N	N	936046_000214	AN11886:AN2363:AN2581:AN3214:AN4113:AN4818:AN6820:AN9048	684364_000129	7227_001674	284813_0005c6	OAQ25089.1:OAQ33812.1:OAQ34135.1	10090_004ae3		246409_002d53	RIR_0469710:RIR_0589700:RIR_0593200:RIR_0593410:RIR_1117200:RIR_1308100:RIR_2445210:RIR_3307610	YMR013C		1	-0.781012		8	3.90506		1	-0.781012		1	-0.781012		1	-0.781012		3	0.557866		1	-0.781012		0	-1.45045		1	-0.781012		8	2.05754		1	-0.781012		N	Y
OG0000538	N	N	936046_00007d:936046_00034e:936046_000445:936046_0005aa	AN2717				OAQ31388.1		XP_018285630_1:XP_018297124_1	246409_0008e9:246409_00090b:246409_0009d9:246409_000d03	RIR_0000600:RIR_0464500:RIR_0464610:RIR_0582700:RIR_0707500:RIR_1075710:RIR_1635000:RIR_2254500:RIR_2260700:RIR_2594000:RIR_2599800:RIR_3221000:RIR_3230700			4	0.256428		1	-0.144938		0	-0.278726		0	-0.278726		0	-0.278726		1	-0.144938		0	-0.278726		2	-0.0111491		4	0.256428		13	2.9032		0	-0.278726		N	Y
OG0000532	N	N		AN5099	684364_00120c:684364_00162b			OAQ30877.1		XP_018287403_1:XP_018293247_1:XP_018297274_1:XP_018297831_1:XP_018298671_1	246409_00172d:246409_001939:246409_001fe4:246409_0025a3:246409_00324a	RIR_0478100:RIR_1537100:RIR_1576800:RIR_1581000:RIR_3230200:RIR_3242900:RIR_3243000:RIR_3243100:RIR_3243200:RIR_3301800	YAL034C:YOR338W		0	-0.289875		1	-0.156087		2	-0.0222981		0	-0.289875		0	-0.289875		1	-0.156087		0	-0.289875		5	0.379068		5	0.379068		10	2.55132		2	-0.0222981		N	Y
OG0000561	Y	N	936046_00169a	AN4862	684364_00131b	7227_00023a	284813_000538	OAQ32103.1	10090_000e2e	XP_018290395_1	246409_00115a	RIR_0144700:RIR_0304200:RIR_0338300:RIR_0537000:RIR_1426700:RIR_1727700:RIR_1747300:RIR_2029700:RIR_2356500:RIR_2616800:RIR_2844900:RIR_2864500:RIR_2866000:RIR_3019600:RIR_3318800	YMR235C		1	-0.654012		1	-0.654012		1	-0.654012		1	-0.654012		1	-0.654012		1	-0.654012		1	-0.654012		1	-0.654012		1	-0.654012		15	3.16228		1	-0.654012		N	Y
OG0000618	N	N		AN5364				OAQ23505.1:OAQ27752.1	10090_0003f7:10090_0003fa:10090_000d17:10090_000fe1:10090_00141d:10090_001aac:10090_002943:10090_002a8c:10090_003c0d	XP_018286115_1	246409_002789	RIR_0988000:RIR_1786900:RIR_2210000:RIR_2212400:RIR_2338700:RIR_2338800:RIR_2338900:RIR_2339600:RIR_2782300:RIR_2839300			0	-0.31854		1	-0.15927		0	-0.31854		0	-0.31854		0	-0.31854		2	0		9	1.11489		1	-0.15927		1	-0.15927		10	2.22646		0	-0.31854		N	Y
OG0000510	N	N	936046_0009b4:936046_001ebd	AN0814:AN2965	684364_000c61:684364_0013eb:684364_001ce5	7227_0000e7:7227_00187e:7227_003315	284813_0007bb	OAQ25871.1:OAQ26065.1	10090_0003e1:10090_00094f:10090_004c2d	XP_018286659_1	246409_002bbf:246409_00384d	RIR_0513210:RIR_0731800:RIR_1529500:RIR_3102200:RIR_3507100	YGL003C:YGL116W		2	-0.0562573		2	-0.0562573		3	0.281287		3	0.281287		1	-0.393801		2	-0.0562573		3	0.281287		1	-0.393801		2	-0.0562573		5	2.46864		2	-0.0562573		N	Y
OG0000600	N	N	936046_000d75:936046_001a26	AN3757	684364_001f41	7227_00081b:7227_002bfc	284813_0003cb	OAQ23665.1	10090_000233:10090_002b21:10090_002e09:10090_0035a5	XP_018293657_1:XP_018293863_1:XP_018294717_1	246409_003801:246409_0038ee	RIR_0232710:RIR_0232720:RIR_0232800:RIR_0989800:RIR_1415500:RIR_1906600	YNL320W		2	0		1	-0.367075		1	-0.367075		2	0		1	-0.367075		1	-0.367075		4	0.73415		3	0.367075		2	0		6	2.50106		1	-0.367075		N	Y
OG0000639	N	N	936046_000674	AN4133:AN5111:AN9093		7227_001828		OAQ33305.1:OAQ36530.1	10090_001d87:10090_002022		246409_000b07:246409_0031b4	RIR_0078500:RIR_1098700:RIR_1098800:RIR_2045700:RIR_2413000:RIR_2941600:RIR_2941800:RIR_2941900:RIR_3080200:RIR_3231900:RIR_3475600	YNL255C		1	-0.63519		3	0.750679		0	-1.32813		1	-0.63519		0	-1.32813		2	0.0577446		2	0.0577446		0	-1.32813		2	0.0577446		11	3.00156		1	-0.63519		N	Y
OG0000731	N	N										RIR_0013100:RIR_0267300:RIR_0269400:RIR_0292400:RIR_0297200:RIR_0337000:RIR_0771200:RIR_0946300:RIR_0986500:RIR_0986700:RIR_1136100:RIR_1228500:RIR_2228000:RIR_2437800:RIR_2442000:RIR_2737500:RIR_2796000:RIR_2805700:RIR_2976500:RIR_3324500:RIR_3370000:RIR_3510400			0	-0.336767		0	-0.336767		0	-0.336767		0	-0.336767		0	-0.336767		0	-0.336767		0	-0.336767		0	-0.336767		0	-0.336767		22	3.16228		0	-0.336767		N	Y
OG0000732	N	N	936046_00001e:936046_0001df	AN0707:AN11052	684364_0004a4	7227_0006ba:7227_0010e5	284813_000295	OAQ27975.1:OAQ33455.1	10090_0017b9:10090_0022b5		246409_0001a7:246409_0002a9:246409_0008d4	RIR_1039300:RIR_2489900:RIR_3034900:RIR_3035000	YGL173C:YOR048C		2	0.0395285		2	0.0395285		1	-0.118585		2	0.0395285		1	-0.118585		2	0.0395285		2	0.0395285		0	-0.276699		3	0.197642		4	2.0996		2	0.0395285		N	Y
OG0000825	N	N	936046_000e21:936046_0015ee	AN6261		7227_002228		OAQ33116.1	10090_003459			RIR_0627700:RIR_0911700:RIR_1137900:RIR_1187100:RIR_1363600:RIR_1632700:RIR_1639000:RIR_1697200:RIR_1702800:RIR_1872700:RIR_2319600:RIR_2605110:RIR_2940200	YMR173W		2	0.203078		1	-0.406156		0	-1.01539		1	-0.406156		0	-1.01539		1	-0.406156		1	-0.406156		0	-1.01539		0	-1.01539		13	3.11617		1	-0.406156		N	Y
OG0000827	N	N	936046_001005		684364_0012c6	7227_0000be:7227_00123c	284813_000522	OAQ25292.1:OAQ30724.1	10090_001cf7:10090_001ebc	XP_018288200_1:XP_018289918_1	246409_0028ef:246409_0029f8:246409_00376d	RIR_0446100:RIR_0449400:RIR_1271200:RIR_1850000:RIR_2875300:RIR_3114700			1	-0.381242		0	-0.953105		1	-0.381242		2	0.190621		1	-0.381242		2	0.190621		2	0.190621		2	0.190621		3	0.762484		6	2.63828		0	-0.953105		N	Y
OG0000841	N	N	936046_001bbf:936046_002142	AN1191	684364_0016f8	7227_0034de	284813_000704	OAQ23477.1	10090_000960:10090_000a85:10090_001499:10090_0041dd	XP_018290875_1	246409_000aa9:246409_001775	RIR_0872400:RIR_1346520:RIR_1346600:RIR_1595000:RIR_3505500	YDR510W		2	0.400066		1	-0.800132		1	-0.800132		1	-0.800132		1	-0.800132		1	-0.800132		4	2.80046		1	-0.800132		2	0.400066		5	2.38145		1	-0.800132		N	Y
OG0000851	N	N		AN4595	684364_000bac	7227_001c34		OAQ24274.1	10090_0036c0		246409_00212f:246409_0032c3	RIR_0303500:RIR_0871600:RIR_1252900:RIR_1298100:RIR_1392500:RIR_1406200:RIR_1485800:RIR_1665300:RIR_1669700:RIR_2164100:RIR_2285800:RIR_3392800	YIL115C		0	-0.715796		1	-0.286319		1	-0.286319		1	-0.286319		0	-0.715796		1	-0.286319		1	-0.286319		0	-0.715796		2	0.143159		12	3.11351		1	-0.286319		N	Y
OG0000929	N	N										RIR_0018800:RIR_0153700:RIR_0153800:RIR_0295400:RIR_0537400:RIR_0839800:RIR_1047400:RIR_1208900:RIR_1369100:RIR_1856200:RIR_1907400:RIR_1909000:RIR_2182510:RIR_2362600:RIR_2549900:RIR_2566800:RIR_2577800:RIR_3489200:RIR_3510200			0	-0.344631		0	-0.344631		0	-0.344631		0	-0.344631		0	-0.344631		0	-0.344631		0	-0.344631		0	-0.344631		0	-0.344631		19	3.16228		0	-0.344631		N	Y
OG0000930	N	N										RIR_0064700:RIR_0719300:RIR_0866200:RIR_1047000:RIR_1129700:RIR_1165500:RIR_1210800:RIR_1790500:RIR_1895800:RIR_1898700:RIR_2286200:RIR_2545100:RIR_2645900:RIR_3195500:RIR_3226400:RIR_3226700:RIR_3227000:RIR_3227100:RIR_3524700			0	-0.289875		0	-0.289875		0	-0.289875		0	-0.289875		0	-0.289875		0	-0.289875		0	-0.289875		0	-0.289875		0	-0.289875		19	3.16228		0	-0.289875		N	Y
OG0000861	N	N	936046_00012b	AN0834	684364_00015e	7227_001a96	284813_000248	OAQ36112.1	10090_00085a:10090_00128d	XP_018294705_1:XP_018297673_1	246409_0002d8:246409_0040df	RIR_0561000:RIR_0613000:RIR_0989810:RIR_1927800:RIR_2606500:RIR_2606600	YOR254C		1	-0.778135		1	-0.778135		1	-0.778135		1	-0.778135		1	-0.778135		1	-0.778135		2	0.555811		2	0.555811		2	0.555811		6	3.00887		1	-0.778135		N	Y
OG0001013	N	N				7227_00323f:7227_00357d:7227_00357e:7227_00362e						RIR_0006900:RIR_0321800:RIR_0447100:RIR_0605000:RIR_0731400:RIR_1074000:RIR_1395300:RIR_2328200:RIR_2577500:RIR_2612300:RIR_2724400:RIR_2724800:RIR_2946400:RIR_3229000			0	-1.15523		0	-1.15523		0	-1.15523		4	1.92539		0	-1.15523		0	-1.15523		0	-1.15523		0	-1.15523		0	-1.15523		14	3.03499		0	-1.15523		N	Y
OG0001014	N	N						OAQ22275.1:OAQ27840.1		XP_018283360_1:XP_018284817_1:XP_018285292_1:XP_018290036_1:XP_018292864_1	246409_00102d:246409_00234b:246409_0023ba:246409_00257c	RIR_0418800:RIR_1227800:RIR_1356500:RIR_1360800:RIR_1945800:RIR_2998600:RIR_3029200			0	-0.368216		0	-0.368216		0	-0.368216		0	-0.368216		0	-0.368216		2	0.122739		0	-0.368216		5	0.85917		4	0.613693		7	2.21423		0	-0.368216		N	Y
OG0001017	N	N										RIR_0011000:RIR_0206600:RIR_0334900:RIR_0521200:RIR_0554810:RIR_0610200:RIR_0647000:RIR_0650210:RIR_0735200:RIR_0927010:RIR_1071700:RIR_1126300:RIR_1419500:RIR_1468200:RIR_2056400:RIR_2626100:RIR_3163500:RIR_3365900			0	-0.327649		0	-0.327649		0	-0.327649		0	-0.327649		0	-0.327649		0	-0.327649		0	-0.327649		0	-0.327649		0	-0.327649		18	3.16228		0	-0.327649		N	Y
OG0000920	N	N		AN10673	684364_000d01:684364_000f68			OAQ31466.1:OAQ31814.1		XP_018283190_1:XP_018286071_1:XP_018291481_1	246409_002da3:246409_0036be:246409_0039d6:246409_003a82	RIR_1002300:RIR_1002400:RIR_1558800:RIR_2983500:RIR_3096600:RIR_3096900	YNL123W		0	-0.431391		1	-0.158934		2	0.113524		0	-0.431391		0	-0.431391		2	0.113524		0	-0.431391		3	0.385982		4	0.658439		6	2.29337		1	-0.158934		N	Y
OG0000983	N	N	936046_0018b8:936046_002529:936046_002621		684364_001ab1	7227_001f5d:7227_001fdd:7227_0024db			10090_000342:10090_00368c:10090_004639			RIR_0399100:RIR_0703200:RIR_1003900:RIR_1004200:RIR_1043700:RIR_3350100:RIR_3350500	YML088W		3	1.09756		0	-1.09756		1	-0.365855		3	1.09756		0	-1.09756		0	-1.09756		3	1.09756		0	-1.09756		0	-1.09756		7	2.55318		1	-0.365855		N	Y
OG0001115	N	N		AN20003:AN20014		7227_00052a		OAQ22030.1	10090_004393			RIR_3512600:RIR_3513710:RIR_3513800:RIR_3514000:RIR_3514100:RIR_3515300	Q0045:Q0050:Q0055:Q0060:Q0065:Q0070		0	-0.493282		2	0.203116		0	-0.493282		1	-0.145083		0	-0.493282		1	-0.145083		1	-0.145083		0	-0.493282		0	-0.493282		6	2.03461		6	1.59591		N	Y
OG0001119	N	N		AN2994		7227_001c32:7227_002f5c:7227_00309e			10090_00039b:10090_0005b6:10090_00078f:10090_001d4d:10090_0028b8:10090_00316a			RIR_0001400:RIR_0431600:RIR_0450800:RIR_0623900:RIR_0630700:RIR_1004700:RIR_1128700			0	-1.59047		1	-0.467784		0	-1.59047		3	1.77758		0	-1.59047		0	-1.59047		6	5.14563		0	-1.59047		0	-1.59047		7	2.18218		0	-1.59047		N	Y
OG0001133	N	N								XP_018285550_1:XP_018285555_1:XP_018287332_1:XP_018294325_1:XP_018294398_1	246409_0016bd:246409_001f75:246409_002492	RIR_0557400:RIR_0635200:RIR_0742900:RIR_0743200:RIR_1210500:RIR_1214500:RIR_2198700:RIR_2352000:RIR_3243400			0	-0.329995		0	-0.329995		0	-0.329995		0	-0.329995		0	-0.329995		0	-0.329995		0	-0.329995		5	0.834694		3	0.368818		9	2.62476		0	-0.329995		N	Y
OG0001062	N	N	936046_000cf0	AN6501	684364_0012d5	7227_00062f	284813_000615	OAQ28502.1	10090_0023a4:10090_004561	XP_018285065_1	246409_001866:246409_003071	RIR_0463800:RIR_0463900:RIR_0471240:RIR_1543800:RIR_2357600	YOR319W		1	-0.0970575		1	-0.0970575		1	-0.0970575		1	-0.0970575		1	-0.0970575		1	-0.0970575		2	0.13588		1	-0.0970575		2	0.13588		5	2.98556		1	-0.0970575		N	Y
OG0001267	N	N										RIR_0030900:RIR_0211100:RIR_0399300:RIR_1049500:RIR_1084000:RIR_1275300:RIR_1581100:RIR_1606400:RIR_1684700:RIR_1748000:RIR_2021700:RIR_2077900:RIR_2582000:RIR_2702300:RIR_3181900:RIR_3214600			0	-0.378188		0	-0.378188		0	-0.378188		0	-0.378188		0	-0.378188		0	-0.378188		0	-0.378188		0	-0.378188		0	-0.378188		16	3.16228		0	-0.378188		N	Y
OG0001268	N	N										RIR_0092500:RIR_0419800:RIR_0669100:RIR_0762100:RIR_0836500:RIR_0840100:RIR_1067300:RIR_1358700:RIR_1553900:RIR_1853500:RIR_2521100:RIR_2527500:RIR_3332300:RIR_3507800:RIR_3518810:RIR_3535000			0	-0.289875		0	-0.289875		0	-0.289875		0	-0.289875		0	-0.289875		0	-0.289875		0	-0.289875		0	-0.289875		0	-0.289875		16	3.16228		0	-0.289875		N	Y
OG0001046	N	N	936046_0003d7	AN8706	684364_0001e6:684364_0002d8	7227_0024f1	284813_000218	OAQ24949.1:OAQ26980.1	10090_0029f0	XP_018286728_1:XP_018286979_1	246409_00021b:246409_000273	RIR_1377400:RIR_2834600:RIR_3264800	YFL017C		1	-0.387362		1	-0.387362		2	0.542307		1	-0.387362		1	-0.387362		2	0.542307		1	-0.387362		2	0.542307		2	0.542307		3	2.2188		1	-0.387362		N	Y
OG0001123	N	N			684364_000c9a:684364_00206f							RIR_0192000:RIR_0571300:RIR_0769900:RIR_1037600:RIR_1353300:RIR_1572500:RIR_1573700:RIR_1574700:RIR_1810100:RIR_1949400:RIR_1949500:RIR_1971000:RIR_2287020:RIR_3103400:RIR_3294200			0	-0.309325		0	-0.309325		2	0.127369		0	-0.309325		0	-0.309325		0	-0.309325		0	-0.309325		0	-0.309325		0	-0.309325		15	3.13407		0	-0.309325		N	Y
OG0001192	N	N	936046_000b39	AN11747	684364_000ce0			OAQ30117.1	10090_000a10:10090_000cb4:10090_003747	XP_018286704_1:XP_018294494_1	246409_00267e:246409_003635	RIR_0717600:RIR_2913600:RIR_3353700:RIR_3355400	YGL066W		1	-0.426241		1	-0.426241		1	-0.426241		0	-1.70497		0	-1.70497		1	-0.426241		3	2.13121		2	0.852483		2	0.852483		4	2.19989		1	-0.426241		N	Y
OG0001194	N	N	936046_000b75	AN8268	684364_001878	7227_000620	284813_000530	OAQ25359.1:OAQ31246.1	10090_0007a0:10090_001c3a	XP_018299073_1	246409_0014ed:246409_00262e	RIR_0399200:RIR_2514300:RIR_2872100	YNR051C		1	-0.426241		1	-0.426241		1	-0.426241		1	-0.426241		1	-0.426241		2	0.852483		2	0.852483		1	-0.426241		2	0.852483		3	2.35748		1	-0.426241		N	Y
OG0001201	N	N	936046_000dea	AN4559	684364_000f65	7227_001b8f:7227_003519	284813_0003f2	OAQ26049.1	10090_000d4e:10090_001849	XP_018298146_1	246409_001eb6:246409_0026bd	RIR_0859500:RIR_3128300:RIR_3129610	YLR008C		1	-0.30989		1	-0.30989		1	-0.30989		2	0.61978		1	-0.30989		1	-0.30989		2	0.61978		1	-0.30989		2	0.61978		3	2.35748		1	-0.30989		N	Y
OG0001391	N	N						OAQ23158.1:OAQ23159.1:OAQ36733.1:OAQ36734.1	10090_004372:10090_004c53	XP_018283753_1		RIR_0598700:RIR_0603700:RIR_0603800:RIR_0603900:RIR_0604000:RIR_0604300:RIR_0604400:RIR_2963600			0	-0.440578		0	-0.440578		0	-0.440578		0	-0.440578		0	-0.440578		4	0.969273		2	0.264347		1	-0.0881157		0	-0.440578		8	2.73964		0	-0.440578		N	Y
OG0001396	N	N										RIR_0086400:RIR_0199000:RIR_0590100:RIR_0662000:RIR_1135100:RIR_1139300:RIR_1364200:RIR_1902500:RIR_2224400:RIR_2425800:RIR_2443200:RIR_2794000:RIR_2940700:RIR_2954800:RIR_2982200			0	-0.289875		0	-0.289875		0	-0.289875		0	-0.289875		0	-0.289875		0	-0.289875		0	-0.289875		0	-0.289875		0	-0.289875		15	3.16228		0	-0.289875		N	Y
OG0001280	Y	N	936046_0002f4	AN6363	684364_00016a	7227_00104b:7227_001b99	284813_00009e	OAQ32123.1	10090_000c09:10090_00115e	XP_018297138_1	246409_0004ca	RIR_1647900:RIR_2280900:RIR_2907700	YOR119C		1	-0.388909		1	-0.388909		1	-0.388909		2	1.16673		1	-0.388909		1	-0.388909		2	1.16673		1	-0.388909		1	-0.388909		3	2.54558		1	-0.388909		N	Y
OG0001309	N	N	936046_0009e5	AN1976	684364_000e18	7227_000973		OAQ33312.1	10090_002059:10090_0041e5	XP_018286524_1:XP_018293517_1	246409_002382	RIR_0689400:RIR_0997600:RIR_1265000:RIR_3445800	YPR023C		1	-0.519701		1	-0.519701		1	-0.519701		1	-0.519701		0	-2.59851		1	-0.519701		2	1.5591		2	1.5591		1	-0.519701		4	2.69258		1	-0.519701		N	Y
OG0001316	N	N	936046_000c3d	AN6036	684364_001a0b	7227_000a2d		OAQ23535.1	10090_00052d	XP_018288258_1	246409_000c06	RIR_0864700:RIR_0865900:RIR_1343900:RIR_1522100:RIR_1525400:RIR_1525600	YGR013W		1	-0.324091		1	-0.324091		1	-0.324091		1	-0.324091		0	-1.62045		1	-0.324091		1	-0.324091		1	-0.324091		1	-0.324091		6	3.10376		1	-0.324091		N	Y
OG0001340	N	N	936046_001abd:936046_001c34	AN6074	684364_0012fe	7227_0009e6	284813_00073f	OAQ29283.1	10090_001ffd:10090_003b49	XP_018288237_1	246409_000f56	RIR_2174200:RIR_2195800:RIR_3063500	YGL044C		2	1.16673		1	-0.388909		1	-0.388909		1	-0.388909		1	-0.388909		1	-0.388909		2	1.16673		1	-0.388909		1	-0.388909		3	2.54558		1	-0.388909		N	Y
OG0001349	N	N	936046_001ef5	AN5134	684364_000cb9	7227_001cda		OAQ36633.1		XP_018293105_1	246409_000f9a:246409_001b84	RIR_2806900:RIR_2807000:RIR_2807100:RIR_2807200:RIR_2807300:RIR_2837300	YDL171C		1	-0.234096		1	-0.234096		1	-0.234096		1	-0.234096		0	-1.17048		1	-0.234096		0	-1.17048		1	-0.234096		2	0.702287		6	2.98455		1	-0.234096		N	Y
OG0001561	N	N				7227_000244		OAQ30026.1:OAQ32570.1:OAQ32571.1		XP_018291462_1	246409_00152a:246409_00227c:246409_003ef9	RIR_1510100:RIR_2561500:RIR_3220400:RIR_3220500:RIR_3221100:RIR_3221300			0	-0.37202		0	-0.37202		0	-0.37202		1	-0.0531457		0	-0.37202		3	0.584602		0	-0.37202		1	-0.0531457		3	0.584602		6	2.53734		0	-0.37202		N	Y
OG0001124	N	N			684364_000ff4:684364_0010c2:684364_00147e:684364_002000			OAQ24157.1:OAQ25746.1				RIR_0142900:RIR_0540300:RIR_0540400:RIR_0540500:RIR_1062810:RIR_1581400:RIR_1774500:RIR_3117310:RIR_3342810:RIR_3548000:RIR_3548900			0	-0.329995		0	-0.329995		4	0.601756		0	-0.329995		0	-0.329995		2	0.13588		0	-0.329995		0	-0.329995		0	-0.329995		11	2.92755		0	-0.329995		N	Y
OG0001410	N	N	936046_000126	AN5903:AN6583	684364_000057	7227_00311f		OAQ27326.1:OAQ32411.1	10090_000b77	XP_018294999_1	246409_00088d	RIR_0524900:RIR_1617400:RIR_1693900	YBR223C		1	-0.222324		2	1.11162		1	-0.222324		1	-0.222324		0	-1.55627		2	1.11162		1	-0.222324		1	-0.222324		1	-0.222324		3	2.30409		1	-0.222324		N	Y
OG0001414	N	N	936046_0001ae	AN8272	684364_0011a7	7227_00209d	284813_0002c4	OAQ34425.1	10090_001930	XP_018288225_1	246409_00043e:246409_00054d	RIR_2586100:RIR_3297300:RIR_3297400	YPR190C		1	-0.27031		1	-0.27031		1	-0.27031		1	-0.27031		1	-0.27031		1	-0.27031		1	-0.27031		1	-0.27031		2	1.35155		3	2.8014		1	-0.27031		N	Y
OG0001418	N	N	936046_000212	AN11183	684364_0005d1	7227_0023b2	284813_0000b9	OAQ30411.1	10090_002b2a	XP_018285522_1	246409_00032b:246409_00065e	RIR_0846800:RIR_0944900:RIR_2774000	YOR210W		1	-0.158376		1	-0.158376		1	-0.158376		1	-0.158376		1	-0.158376		1	-0.158376		1	-0.158376		1	-0.158376		2	0.791879		3	2.8014		1	-0.158376		N	Y
OG0001478	Y	N	936046_000d09	AN1249	684364_001461	7227_000fea	284813_0003c4	OAQ24423.1	10090_000f96:10090_004106	XP_018290197_1	246409_001963	RIR_1174800:RIR_1288800:RIR_1324200	YKL012W		1	-0.374228		1	-0.374228		1	-0.374228		1	-0.374228		1	-0.374228		1	-0.374228		2	1.87114		1	-0.374228		1	-0.374228		3	2.8014		1	-0.374228		N	Y
OG0001505	Y	N	936046_001987	AN0298	684364_00183d	7227_00060d	284813_0004bb	OAQ31598.1	10090_0007b8:10090_001cc4	XP_018288628_1	246409_001e51	RIR_0524710:RIR_1118000:RIR_3494600	YPR107C		1	-0.10803		1	-0.10803		1	-0.10803		1	-0.10803		1	-0.10803		1	-0.10803		2	0.540151		1	-0.10803		1	-0.10803		3	2.8014		1	-0.10803		N	Y
OG0001507	Y	N	936046_0019d0	AN5157	684364_0017b9	7227_001a4d	284813_00037f	OAQ27260.1	10090_0022d1:10090_0029ea	XP_018293078_1	246409_003533	RIR_2370300:RIR_2370400:RIR_2370500	YIL017C		1	-0.374228		1	-0.374228		1	-0.374228		1	-0.374228		1	-0.374228		1	-0.374228		2	1.87114		1	-0.374228		1	-0.374228		3	2.8014		1	-0.374228		N	Y
OG0001527	N	N	936046_001f64	AN7007	684364_000f74	7227_000588:7227_0020c5		OAQ30828.1	10090_002d78	XP_018298110_1	246409_003a42:246409_003b86	RIR_0476800:RIR_0569000:RIR_2216700	YNL273W		1	-0.27031		1	-0.27031		1	-0.27031		2	1.35155		0	-1.89217		1	-0.27031		1	-0.27031		1	-0.27031		2	1.35155		3	2.30409		1	-0.27031		N	Y
OG0001797	N	N		AN3753			284813_00041b		10090_000c6a		246409_001a1f	RIR_0077200:RIR_1110600:RIR_1530310:RIR_1789400:RIR_2220100:RIR_2472100:RIR_2550300:RIR_3441900	YLR318W		0	-1.30021		1	-0.100017		0	-1.30021		0	-1.30021		1	-0.100017		0	-1.30021		1	-0.100017		0	-1.30021		1	-0.100017		8	3.0877		1	-0.100017		N	Y
OG0001808	N	N							10090_00210f			RIR_0479500:RIR_0479600:RIR_0480010:RIR_1761400:RIR_1762200:RIR_1768700:RIR_1769000:RIR_1769200:RIR_1769800:RIR_1770600:RIR_3004200:RIR_3161000			0	-0.520582		0	-0.520582		0	-0.520582		0	-0.520582		0	-0.520582		0	-0.520582		1	-0.0400448		0	-0.520582		0	-0.520582		12	3.15128		0	-0.520582		N	Y
OG0001811	N	N								XP_018288064_1:XP_018293963_1:XP_018294302_1	246409_001b26:246409_002d96	RIR_0480100:RIR_0480400:RIR_0480700:RIR_0480800:RIR_0480900:RIR_0481700:RIR_0482200:RIR_1160200			0	-0.343148		0	-0.343148		0	-0.343148		0	-0.343148		0	-0.343148		0	-0.343148		0	-0.343148		3	0.607108		2	0.290356		8	2.88036		0	-0.343148		N	Y
OG0001812	N	N										RIR_0328100:RIR_0432200:RIR_0502800:RIR_0538700:RIR_0588800:RIR_0975700:RIR_1367500:RIR_1430900:RIR_2009100:RIR_2185600:RIR_2343900:RIR_2822900:RIR_3461000			0	-0.457657		0	-0.457657		0	-0.457657		0	-0.457657		0	-0.457657		0	-0.457657		0	-0.457657		0	-0.457657		0	-0.457657		13	3.16228		0	-0.457657		N	Y
OG0001323	N	N	936046_000df7:936046_001e7a	AN4619	684364_00065d:684364_0007b4:684364_001d2b							RIR_0033700:RIR_0051900:RIR_0156200:RIR_1748800:RIR_2179900:RIR_2195000:RIR_2692000:RIR_3069300:RIR_3482700			2	0.765993		1	-0.255331		3	1.78732		0	-1.27666		0	-1.27666		0	-1.27666		0	-1.27666		0	-1.27666		0	-1.27666		9	2.93341		0	-1.27666		N	Y
OG0001604	N	N	936046_00036a	AN8213	684364_000393	7227_0016db	284813_0002af	OAQ34122.1	10090_001533	XP_018285109_1:XP_018296500_1	246409_003264	RIR_0835900:RIR_1678900	YJR057W		1	-0.144938		1	-0.144938		1	-0.144938		1	-0.144938		1	-0.144938		1	-0.144938		1	-0.144938		2	1.59431		1	-0.144938		2	2.12132		1	-0.144938		N	Y
OG0001605	N	N	936046_000393	AN9120	684364_00012e	7227_00336b	284813_0000bb	OAQ24050.1	10090_001be4	XP_018287415_1	246409_000428:246409_000606	RIR_0161300:RIR_2540400	YOR151C		1	-0.21606		1	-0.21606		1	-0.21606		1	-0.21606		1	-0.21606		1	-0.21606		1	-0.21606		1	-0.21606		2	2.37666		2	2.12132		1	-0.21606		N	Y
OG0001606	Y	N	936046_0003be	AN5406	684364_000267	7227_000290	284813_000250	OAQ32334.1	10090_00070a:10090_000af6	XP_018297968_1	246409_000540	RIR_2468300:RIR_3534300	YNL088W		1	-0.21606		1	-0.21606		1	-0.21606		1	-0.21606		1	-0.21606		1	-0.21606		2	2.37666		1	-0.21606		1	-0.21606		2	2.12132		1	-0.21606		N	Y
OG0001632	N	N	936046_0006c1		684364_00179f	7227_002293		OAQ29912.1:OAQ36305.1:OAQ36439.1		XP_018295233_1	246409_000f4e	RIR_1179610:RIR_1683900:RIR_2357510:RIR_2656810:RIR_2856810			1	-0.100017		0	-1.30021		1	-0.100017		1	-0.100017		0	-1.30021		3	2.30038		0	-1.30021		1	-0.100017		1	-0.100017		5	2.60473		0	-1.30021		N	Y
OG0001634	N	N	936046_0007ba:936046_001e07	AN11892	684364_001780	7227_000a23	284813_000712	OAQ34278.1	10090_000a0c		246409_00072e	RIR_0355700:RIR_1759300:RIR_1759400	YKR079C		2	0.653605		1	-0.0594187		1	-0.0594187		1	-0.0594187		1	-0.0594187		1	-0.0594187		1	-0.0594187		0	-0.772443		1	-0.0594187		3	2.54		1	-0.0594187		N	Y
OG0001654	N	N	936046_000ba6	AN3331	684364_00180b	7227_000a0b	284813_00056f	OAQ28080.1	10090_00182f	XP_018296617_1	246409_00274a	RIR_0652500:RIR_0809200:RIR_0996500:RIR_2018200			1	-0.21606		1	-0.21606		1	-0.21606		1	-0.21606		1	-0.21606		1	-0.21606		1	-0.21606		1	-0.21606		1	-0.21606		4	3.01099		0	-2.80879		N	Y
OG0001663	Y	N	936046_000db5	AN8713	684364_001744	7227_000199	284813_000598	OAQ26957.1	10090_000e8f	XP_018284049_1	246409_001d5b	RIR_0449900:RIR_0456600:RIR_2564400	YPL022W		1	-0.116417		1	-0.116417		1	-0.116417		1	-0.116417		1	-0.116417		1	-0.116417		1	-0.116417		1	-0.116417		1	-0.116417		3	3.16228		1	-0.116417		N	Y
OG0001665	Y	N	936046_000e4b	AN1538	684364_000d79	7227_00043a	284813_000553	OAQ29612.1	10090_0044d0	XP_018284949_1	246409_000f07	RIR_2202800:RIR_2578100:RIR_2578200	YGR005C		1	-0.21606		1	-0.21606		1	-0.21606		1	-0.21606		1	-0.21606		1	-0.21606		1	-0.21606		1	-0.21606		1	-0.21606		3	3.16228		1	-0.21606		N	Y
OG0001686	N	N	936046_00112a	AN4523	684364_002055	7227_001545	284813_00077e	OAQ33559.1	10090_000ac8	XP_018291894_1:XP_018299362_1	246409_002800	RIR_0443410:RIR_1674700	YHR165C		1	-0.144938		1	-0.144938		1	-0.144938		1	-0.144938		1	-0.144938		1	-0.144938		1	-0.144938		2	1.59431		1	-0.144938		2	2.12132		1	-0.144938		N	Y
OG0001694	N	N	936046_001438	AN1904	684364_001d87	7227_00045d	284813_000103	OAQ23240.1	10090_000dd2	XP_018286267_1:XP_018295330_1	246409_000103	RIR_2492600:RIR_2492700	YJR064W		1	-0.21606		1	-0.21606		1	-0.21606		1	-0.21606		1	-0.21606		1	-0.21606		1	-0.21606		2	2.37666		1	-0.21606		2	2.12132		1	-0.21606		N	Y
OG0001717	N	N	936046_0017b5	AN4883:AN6069	684364_001d88	7227_00330a	284813_00066f	OAQ33744.1	10090_003d75	XP_018291403_1	246409_000c87	RIR_2557300:RIR_3281600	YDL164C		1	-0.144938		2	1.59431		1	-0.144938		1	-0.144938		1	-0.144938		1	-0.144938		1	-0.144938		1	-0.144938		1	-0.144938		2	2.12132		1	-0.144938		N	Y
OG0001736	N	N	936046_001b3e	AN12428:AN5308	684364_0012b5			OAQ29435.1:OAQ32438.1		XP_018291408_1	246409_000c5d	RIR_0185500:RIR_1583800:RIR_1858000:RIR_2454300:RIR_2454400			1	-0.116417		2	1.28058		1	-0.116417		0	-1.51342		0	-1.51342		2	1.28058		0	-1.51342		1	-0.116417		1	-0.116417		5	2.72246		0	-1.51342		N	Y
OG0001764	N	N	936046_0022e5:936046_00253e	AN9437	684364_0017ec	7227_0032cf	284813_0004d0	OAQ36569.1	10090_003a5a	XP_018297786_1	246409_002e92	RIR_2144600:RIR_3305400	YMR247C		2	2.37666		1	-0.21606		1	-0.21606		1	-0.21606		1	-0.21606		1	-0.21606		1	-0.21606		1	-0.21606		1	-0.21606		2	2.12132		1	-0.21606		N	Y
OG0001768	N	N	936046_0023c0		684364_001fe6			OAQ30258.1:OAQ31184.1:OAQ32873.1		XP_018299486_1	246409_002602:246409_003b5b	RIR_0367300:RIR_1965800:RIR_1965900:RIR_2436600:RIR_3070600			1	-0.116417		0	-1.51342		1	-0.116417		0	-1.51342		0	-1.51342		3	2.67759		0	-1.51342		1	-0.116417		2	1.28058		5	2.50106		0	-1.51342		N	Y
OG0001832	N	N	936046_000184	AN10393		7227_001c9a		OAQ31649.1:OAQ32285.1	10090_0015ee	XP_018293273_1	246409_002387	RIR_1892700:RIR_2793300:RIR_2793400	YPL040C		1	0		1	0		0	-3.47851		1	0		0	-3.47851		2	3.47851		1	0		1	0		1	0		3	2.40887		1	0		N	Y
OG0001862	N	N	936046_000376	AN6095:AN6703						XP_018287535_1:XP_018291439_1	246409_0004cc:246409_000931	RIR_2144000:RIR_2641000:RIR_2654300:RIR_2654400	YKL217W		1	0		2	1.94454		0	-1.94454		0	-1.94454		0	-1.94454		0	-1.94454		0	-1.94454		2	1.94454		2	1.94454		4	2.34635		1	0		N	Y
OG0001958	N	N	936046_000f22:936046_001257					OAQ24163.1:OAQ24164.1		XP_018294367_1	246409_001e46	RIR_0085500:RIR_1361200:RIR_1361300:RIR_1618100:RIR_2446500:RIR_2818300			2	3.47851		0	-3.47851		0	-3.47851		0	-3.47851		0	-3.47851		2	3.47851		0	-3.47851		1	0		1	0		6	2.83818		0	-3.47851		N	Y
OG0002107	N	N	936046_002712									RIR_0559800:RIR_0747300:RIR_2518600:RIR_2618600:RIR_2890000:RIR_3108900:RIR_3144800:RIR_3249600:RIR_3405600:RIR_3450400:RIR_3465100			1	0		0	-0.923099		0	-0.923099		0	-0.923099		0	-0.923099		0	-0.923099		0	-0.923099		0	-0.923099		0	-0.923099		11	3.14918		0	-0.923099		N	Y
OG0002159	N	N				7227_000372			10090_001226:10090_001a1f:10090_00213f:10090_00221e			RIR_0360600:RIR_1699400:RIR_2666800:RIR_3144700:RIR_3170700:RIR_3426900:RIR_3427200			0	-0.347851		0	-0.347851		0	-0.347851		1	0		0	-0.347851		0	-0.347851		4	1.04355		0	-0.347851		0	-0.347851		7	2.69434		0	-0.347851		N	Y
OG0002165	N	N						OAQ25649.1:OAQ25852.1		XP_018287347_1:XP_018299103_1	246409_001ca7	RIR_1066900:RIR_1484200:RIR_1629000:RIR_1664200:RIR_2151400:RIR_2315500:RIR_2832900			0	-0.424967		0	-0.424967		0	-0.424967		0	-0.424967		0	-0.424967		2	0.424967		0	-0.424967		2	0.424967		1	0		7	2.92449		0	-0.424967		N	Y
OG0002166	N	N						OAQ26804.1		XP_018296612_1	246409_001be6:246409_002134:246409_002a08:246409_003333	RIR_0121400:RIR_0121610:RIR_0123100:RIR_1091900:RIR_1092000:RIR_1875000			0	-0.494913		0	-0.494913		0	-0.494913		0	-0.494913		0	-0.494913		1	0		0	-0.494913		1	0		4	1.48474		6	2.54558		0	-0.494913		N	Y
OG0002169	N	N							10090_00335e			RIR_0197200:RIR_0460300:RIR_0944700:RIR_1151500:RIR_1167100:RIR_1211200:RIR_1237300:RIR_1524800:RIR_1592900:RIR_1867900:RIR_2215200			0	-0.518545		0	-0.518545		0	-0.518545		0	-0.518545		0	-0.518545		0	-0.518545		1	0		0	-0.518545		0	-0.518545		11	3.14918		0	-0.518545		N	Y
OG0002170	N	N							10090_004e57:10090_00507e:10090_00510a:10090_005197:10090_0053a9:10090_005421			RIR_0591900:RIR_0983900:RIR_1154400:RIR_1315400:RIR_2489100:RIR_3312700			0	-0.317808		0	-0.317808		0	-0.317808		0	-0.317808		0	-0.317808		0	-0.317808		6	1.58904		0	-0.317808		0	-0.317808		6	2.12132		0	-0.317808		N	Y
OG0002172	N	N										RIR_0102100:RIR_0256820:RIR_0553400:RIR_1282610:RIR_1608720:RIR_1669500:RIR_1877500:RIR_1948230:RIR_2178000:RIR_2518000:RIR_2657600:RIR_3020500			0	-0.347851		0	-0.347851		0	-0.347851		0	-0.347851		0	-0.347851		0	-0.347851		0	-0.347851		0	-0.347851		0	-0.347851		12	3.16228		0	-0.347851		N	Y
OG0002173	N	N										RIR_0400200:RIR_0548800:RIR_0998300:RIR_0998400:RIR_0998700:RIR_0999200:RIR_0999300:RIR_1000700:RIR_1000800:RIR_1001400:RIR_1001600:RIR_1051800			0	-0.289875		0	-0.289875		0	-0.289875		0	-0.289875		0	-0.289875		0	-0.289875		0	-0.289875		0	-0.289875		0	-0.289875		12	3.16228		0	-0.289875		N	Y
OG0002174	N	N										RIR_0595600:RIR_0595900:RIR_0596000:RIR_2926800:RIR_2928600:RIR_2929000:RIR_2929300:RIR_2929400:RIR_2929700:RIR_2930200:RIR_2930300:RIR_3395400			0	-0.289875		0	-0.289875		0	-0.289875		0	-0.289875		0	-0.289875		0	-0.289875		0	-0.289875		0	-0.289875		0	-0.289875		12	3.16228		0	-0.289875		N	Y
OG0001596	N	N	936046_000253	AN8832	684364_000103:684364_000558			OAQ23677.1:OAQ34497.1	10090_003b6f	XP_018294260_1	246409_000866	RIR_0168400:RIR_1035500:RIR_3425100	YHR189W		1	-0.0890345		1	-0.0890345		2	0.97938		0	-1.15745		0	-1.15745		2	0.97938		1	-0.0890345		1	-0.0890345		1	-0.0890345		3	2.18218		1	-0.0890345		N	Y
OG0001818	Y	N	936046_000071	AN11961	684364_00035c	7227_003560	284813_000278	OAQ25869.1	10090_002569	XP_018298084_1	246409_0004fe	RIR_2511000:RIR_2917700	YDR079C-A		1	0		1	0		1	0		1	0		1	0		1	0		1	0		1	0		1	0		2	3.16228		1	0		N	Y
OG0001830	Y	N	936046_00016c	AN0247	684364_00016d	7227_000962	284813_000292	OAQ30514.1	10090_00171c	XP_018292707_1	246409_0007fa	RIR_1271400:RIR_1271500	YNL132W		1	0		1	0		1	0		1	0		1	0		1	0		1	0		1	0		1	0		2	3.16228		1	0		N	Y
OG0001845	Y	N	936046_000264	AN6549	684364_000282	7227_0007d5	284813_000072	OAQ35132.1	10090_0001ca	XP_018294059_1	246409_0002b0	RIR_0156700:RIR_2749000	YHR058C		1	0		1	0		1	0		1	0		1	0		1	0		1	0		1	0		1	0		2	3.16228		1	0		N	Y
OG0001894	Y	N	936046_000540	AN4399	684364_0003f4	7227_000458	284813_0001df	OAQ28917.1	10090_000611	XP_018297998_1	246409_000529	RIR_0524800:RIR_2493700	YDL064W		1	0		1	0		1	0		1	0		1	0		1	0		1	0		1	0		1	0		2	3.16228		1	0		N	Y
OG0001903	N	N	936046_000644	AN11102	684364_000412	7227_0011ca		OAQ32485.1	10090_003632	XP_018288936_1	246409_000a11	RIR_0285800:RIR_1432100:RIR_2315600	YFR010W		1	0		1	0		1	0		1	0		0	-1.94454		1	0		1	0		1	0		1	0		3	2.85774		1	0		N	Y
OG0001928	Y	N	936046_0009d7	AN6591	684364_000c13	7227_000733	284813_000496	OAQ25172.1	10090_0001cd	XP_018298816_1	246409_003c04	RIR_0434610:RIR_1274600	YGL238W		1	0		1	0		1	0		1	0		1	0		1	0		1	0		1	0		1	0		2	3.16228		1	0		N	Y
OG0001939	Y	N	936046_000bd9	AN0978	684364_001ac9	7227_001629	284813_0006a3	OAQ25517.1	10090_001a83	XP_018287217_1	246409_000cfb	RIR_1284300:RIR_1284310	YOR260W		1	0		1	0		1	0		1	0		1	0		1	0		1	0		1	0		1	0		2	3.16228		1	0		N	Y
OG0001946	Y	N	936046_000cff	AN8253	684364_001c0b	7227_000c90	284813_000504	OAQ25086.1	10090_00027c	XP_018299044_1	246409_002724	RIR_0434000:RIR_0439400	YOR056C		1	0		1	0		1	0		1	0		1	0		1	0		1	0		1	0		1	0		2	3.16228		1	0		N	Y
OG0001955	N	N	936046_000ecf	AN2054	684364_001a6c	7227_0027eb	284813_00044b	OAQ25621.1	10090_00385b			RIR_1165300:RIR_2427400:RIR_2886400	YBL009W:YGL021W		1	0		1	0		1	0		1	0		1	0		1	0		1	0		0	-3.47851		0	-3.47851		3	2.40887		2	3.47851		N	Y
OG0001963	Y	N	936046_00101a	AN6142	684364_000c3a	7227_000754	284813_000547	OAQ27962.1	10090_000f13	XP_018296362_1	246409_00166c	RIR_0824900:RIR_3535600	YPL178W		1	0		1	0		1	0		1	0		1	0		1	0		1	0		1	0		1	0		2	3.16228		1	0		N	Y
OG0001972	N	N	936046_001219:936046_0015df	AN3629	684364_001329			OAQ31362.1	10090_000698	XP_018291457_1:XP_018291458_1	246409_0027d8	RIR_0346500:RIR_0525000:RIR_2640300			2	3.47851		1	0		1	0		0	-3.47851		0	-3.47851		1	0		1	0		2	3.47851		1	0		3	2.12132		0	-3.47851		N	Y
OG0002019	Y	N	936046_00182d	AN6627	684364_000625	7227_000429	284813_0001c9	OAQ23813.1	10090_0021de	XP_018294465_1	246409_00347f	RIR_0478900:RIR_0479000	YDR292C		1	0		1	0		1	0		1	0		1	0		1	0		1	0		1	0		1	0		2	3.16228		1	0		N	Y
OG0002102	Y	N	936046_0025d1	AN7723	684364_001781	7227_0005c3	284813_000307	OAQ31550.1	10090_0014a4	XP_018285462_1	246409_002a8f	RIR_1060600:RIR_1264600	YBR060C		1	0		1	0		1	0		1	0		1	0		1	0		1	0		1	0		1	0		2	3.16228		1	0		N	Y
OG0002145	N	N		AN0153:AN12387	684364_000a6b		284813_0002e4	OAQ26659.1		XP_018286667_1	246409_0002e2	RIR_1294700:RIR_1930400:RIR_2783500:RIR_3420800	YPL128C		0	-0.518545		2	0.518545		1	0		0	-0.518545		1	0		1	0		0	-0.518545		1	0		1	0		4	2.68538		1	0		N	Y
OG0002154	N	N			684364_0015ec			OAQ33944.1	10090_0017cf			RIR_0449800:RIR_0524000:RIR_0635600:RIR_0712700:RIR_1112500:RIR_2557500:RIR_2700600:RIR_3343000:RIR_3425800			0	-0.762713		0	-0.762713		1	0		0	-0.762713		0	-0.762713		1	0		1	0		0	-0.762713		0	-0.762713		9	3.1151		0	-0.762713		N	Y
OG0002155	N	N			684364_0019ca	7227_001c9b		OAQ31318.1	10090_000d37	XP_018296239_1	246409_003aa3	RIR_0238700:RIR_2682200:RIR_2682600:RIR_2684100:RIR_2684900:RIR_2697800			0	-0.393863		0	-0.393863		1	0		1	0		0	-0.393863		1	0		1	0		1	0		1	0		6	3.02817		0	-0.393863		N	Y
OG0002452	N	N	936046_001396:936046_00232e									RIR_0444300:RIR_0517400:RIR_0560800:RIR_0999000:RIR_1405400:RIR_1692000:RIR_1692400:RIR_2568500:RIR_2888900			2	2.54064		0	-2.14977		0	-2.14977		0	-2.14977		0	-2.14977		0	-2.14977		0	-2.14977		0	-2.14977		0	-2.14977		9	3.0844		0	-2.14977		N	Y
OG0002491	N	N	936046_001829	AN5479		7227_000936		OAQ23902.1	10090_0025da	XP_018288226_1	246409_001626	RIR_0172900:RIR_2145700:RIR_3024000:RIR_3208000			1	#NUM!		1	#NUM!		0	#NUM!		1	#NUM!		0	#NUM!		1	#NUM!		1	#NUM!		1	#NUM!		1	#NUM!		4	2.87228		0	#NUM!		N	Y
OG0002636	N	N	936046_0027c3			7227_000717		OAQ23097.1	10090_001339	XP_018287016_1:XP_018297742_1	246409_002516	RIR_1445110:RIR_1445300:RIR_1445400:RIR_1445500			1	#NUM!		0	#NUM!		0	#NUM!		1	#NUM!		0	#NUM!		1	#NUM!		1	#NUM!		2	#NUM!		1	#NUM!		4	2.65922		0	#NUM!		N	Y
OG0002701	N	N						OAQ22702.1:OAQ35918.1				RIR_0015500:RIR_0633200:RIR_1363100:RIR_2158000:RIR_2422100:RIR_2785400:RIR_2812800:RIR_3407100:RIR_3410400			0	-0.521397		0	-0.521397		0	-0.521397		0	-0.521397		0	-0.521397		2	0.616196		0	-0.521397		0	-0.521397		0	-0.521397		9	3.0844		0	-0.521397		N	Y
OG0002702	N	N						OAQ22802.1:OAQ25035.1:OAQ28658.1:OAQ35386.1				RIR_0049800:RIR_0595710:RIR_0615400:RIR_0657100:RIR_1000300:RIR_1345010:RIR_3540800			0	-0.353421		0	-0.353421		0	-0.353421		0	-0.353421		0	-0.353421		4	1.18878		0	-0.353421		0	-0.353421		0	-0.353421		7	2.70801		0	-0.353421		N	Y
OG0002705	N	N						OAQ25455.1				RIR_0266000:RIR_0995600:RIR_0995900:RIR_0996100:RIR_0996700:RIR_1338900:RIR_2681700:RIR_2914300:RIR_2915000:RIR_3409200			0	-0.448259		0	-0.448259		0	-0.448259		0	-0.448259		0	-0.448259		1	0.0407508		0	-0.448259		0	-0.448259		0	-0.448259		10	3.14643		0	-0.448259		N	Y
OG0002712	N	N									246409_0013a1:246409_002e80	RIR_0819900:RIR_1106200:RIR_1712100:RIR_1716000:RIR_1861100:RIR_2429200:RIR_2914800:RIR_3194100:RIR_3194200			0	-0.289875		0	-0.289875		0	-0.289875		0	-0.289875		0	-0.289875		0	-0.289875		0	-0.289875		0	-0.289875		2	0.34258		9	3.0844		0	-0.289875		N	Y
OG0002713	N	N										RIR_0007800:RIR_0335300:RIR_0560600:RIR_2077400:RIR_2089400:RIR_2553600:RIR_2668000:RIR_2889500:RIR_3068700:RIR_3134200:RIR_3429200			0	-0.353421		0	-0.353421		0	-0.353421		0	-0.353421		0	-0.353421		0	-0.353421		0	-0.353421		0	-0.353421		0	-0.353421		11	3.16228		0	-0.353421		N	Y
OG0002714	N	N										RIR_0012110:RIR_0575500:RIR_0770000:RIR_0927000:RIR_2018410:RIR_2379600:RIR_2594400:RIR_2625800:RIR_2816700:RIR_3173300:RIR_3317000			0	-0.289875		0	-0.289875		0	-0.289875		0	-0.289875		0	-0.289875		0	-0.289875		0	-0.289875		0	-0.289875		0	-0.289875		11	3.16228		0	-0.289875		N	Y
OG0002715	N	N										RIR_0307100:RIR_0509100:RIR_0558000:RIR_0890600:RIR_1158500:RIR_1212400:RIR_1894200:RIR_2521600:RIR_2781500:RIR_3142900:RIR_3540100			0	-0.289875		0	-0.289875		0	-0.289875		0	-0.289875		0	-0.289875		0	-0.289875		0	-0.289875		0	-0.289875		0	-0.289875		11	3.16228		0	-0.289875		N	Y
OG0002220	N	N	936046_000246	AN1915	684364_000175	7227_00187f		OAQ34550.1	10090_002d82	XP_018289896_1	246409_001d96	RIR_0444100:RIR_1601300	YER141W		1	0.195434		1	0.195434		1	0.195434		1	0.195434		0	-2.14977		1	0.195434		1	0.195434		1	0.195434		1	0.195434		2	2.34521		1	0.195434		N	Y
OG0002230	N	N	936046_0002a7	AN0040	684364_000137	7227_000309		OAQ31346.1	10090_002c4c	XP_018294106_1	246409_000521	RIR_3479500:RIR_3490300	YOR330C		1	#NUM!		1	#NUM!		1	#NUM!		1	#NUM!		0	#NUM!		1	#NUM!		1	#NUM!		1	#NUM!		1	#NUM!		2	2.34521		1	#NUM!		N	Y
OG0002282	N	N	936046_00059a	AN7438	684364_000499	7227_001906		OAQ23714.1	10090_00435d	XP_018297215_1	246409_000576	RIR_3118200:RIR_3118300	YLR071C		1	0.097717		1	0.097717		1	0.097717		1	0.097717		0	-1.07489		1	0.097717		1	0.097717		1	0.097717		1	0.097717		2	2.34521		1	0.097717		N	Y
OG0002354	N	N	936046_000b14	AN4633	684364_001345	7227_001c64		OAQ31247.1	10090_0044bb	XP_018288288_1	246409_003fa3	RIR_0390500:RIR_2543700	YPL098C		1	0.195434		1	0.195434		1	0.195434		1	0.195434		0	-2.14977		1	0.195434		1	0.195434		1	0.195434		1	0.195434		2	2.34521		1	0.195434		N	Y
OG0002359	N	N	936046_000b68	AN5403	684364_001504	7227_00314e		OAQ31959.1	10090_0011df	XP_018288177_1		RIR_0457100:RIR_1615400:RIR_2510200	YBR156C		1	0.138193		1	0.138193		1	0.138193		1	0.138193		0	-1.52012		1	0.138193		1	0.138193		1	0.138193		0	-1.52012		3	2.70801		1	0.138193		N	Y
OG0002416	N	N	936046_00105d	AN3649	684364_00085b	7227_001b74		OAQ31219.1	10090_0001d5	XP_018286309_1	246409_003d75	RIR_0823300:RIR_1240600	YEL050C		1	0.112834		1	0.112834		1	0.112834		1	0.112834		0	-1.24117		1	0.112834		1	0.112834		1	0.112834		1	0.112834		2	2.34521		1	0.112834		N	Y
OG0002424	N	N	936046_001132	AN4760	684364_000c0e	7227_0035eb		OAQ25990.1	10090_00017e	XP_018297646_1	246409_001b4c	RIR_0163100:RIR_0301300	YJL203W		1	0.138193		1	0.138193		1	0.138193		1	0.138193		0	-1.52012		1	0.138193		1	0.138193		1	0.138193		1	0.138193		2	2.34521		1	0.138193		N	Y
OG0002464	N	N	936046_0014b8	AN4330	684364_0018ef	7227_0030d2		OAQ29224.1	10090_001cf6	XP_018285625_1	246409_00248e	RIR_1262600:RIR_1262700	YPL043W		1	0.195434		1	0.195434		1	0.195434		1	0.195434		0	-2.14977		1	0.195434		1	0.195434		1	0.195434		1	0.195434		2	2.34521		1	0.195434		N	Y
OG0002495	N	N	936046_00184e	AN8277	684364_001885			OAQ24659.1:OAQ25196.1		XP_018287582_1	246409_003fe7	RIR_2229200:RIR_2230000:RIR_2235200	YLR303W		1	0.097717		1	0.097717		1	0.097717		0	-1.07489		0	-1.07489		2	1.27032		0	-1.07489		1	0.097717		1	0.097717		3	2.34521		1	0.097717		N	Y
OG0002610	N	N	936046_0024c7	AN4518	684364_0014b6	7227_00098b		OAQ27254.1	10090_00140a	XP_018296662_1	246409_0020a5	RIR_2362900:RIR_3439300	YOL138C		1	0.112834		1	0.112834		1	0.112834		1	0.112834		0	-1.24117		1	0.112834		1	0.112834		1	0.112834		1	0.112834		2	2.34521		1	0.112834		N	Y
OG0002631	N	N	936046_00272d	AN10072	684364_000b23	7227_0005c4		OAQ26023.1	10090_001b4e	XP_018296033_1	246409_002d67	RIR_2967500:RIR_2967600	YNL261W		1	#NUM!		1	#NUM!		1	#NUM!		1	#NUM!		0	#NUM!		1	#NUM!		1	#NUM!		1	#NUM!		1	#NUM!		2	2.34521		1	#NUM!		N	Y
OG0002638	N	N	936046_0027d4	AN6826	684364_000ef2	7227_00196e		OAQ29325.1	10090_003688:10090_004528		246409_003d72	RIR_1236300:RIR_1236310:RIR_1995300			1	0.195434		1	0.195434		1	0.195434		1	0.195434		0	-2.14977		1	0.195434		2	2.54064		0	-2.14977		1	0.195434		3	2.34521		0	-2.14977		N	Y
OG0002640	N	N	936046_00281b	AN8055	684364_00211d			OAQ29627.1		XP_018284354_1:XP_018299530_1	246409_001d99	RIR_0836000:RIR_2450200:RIR_2764000	YDL167C		1	#NUM!		1	#NUM!		1	#NUM!		0	#NUM!		0	#NUM!		1	#NUM!		0	#NUM!		2	#NUM!		1	#NUM!		3	2.34521		1	#NUM!		N	Y
OG0002651	N	N		AN10362	684364_000410	7227_00341b	284813_00028b	OAQ28911.1	10090_001111	XP_018291521_1	246409_0008ea	RIR_0651600:RIR_2579900	YJL140W		0	-0.76006		1	0.0690963		1	0.0690963		1	0.0690963		1	0.0690963		1	0.0690963		1	0.0690963		1	0.0690963		1	0.0690963		2	2.34521		1	0.0690963		N	Y
OG0002941	N	N	936046_000f60:936046_00110c:936046_00191d:936046_001aa9									RIR_0812000:RIR_0819200:RIR_1523800:RIR_2209600:RIR_2424600:RIR_3157900			4	11.0153		0	-2.89875		0	-2.89875		0	-2.89875		0	-2.89875		0	-2.89875		0	-2.89875		0	-2.89875		0	-2.89875		6	2.57761		0	-2.89875		N	Y
OG0002988	N	N	936046_001366:936046_001b89									RIR_0388400:RIR_0388500:RIR_1185300:RIR_1480400:RIR_1681900:RIR_2414500:RIR_2574700:RIR_3368600			2	4.05826		0	-2.89875		0	-2.89875		0	-2.89875		0	-2.89875		0	-2.89875		0	-2.89875		0	-2.89875		0	-2.89875		8	3.06413		0	-2.89875		N	Y
OG0003279	N	N						OAQ30296.1:OAQ31152.1				RIR_0634900:RIR_1821800:RIR_2747900:RIR_2812200:RIR_3170100:RIR_3172700:RIR_3178200:RIR_3179100			0	-0.604432		0	-0.604432		0	-0.604432		0	-0.604432		0	-0.604432		2	0.846205		0	-0.604432		0	-0.604432		0	-0.604432		8	3.06413		0	-0.604432		N	Y
OG0002812	N	N	936046_000545	AN10396	684364_000086			OAQ36502.1	10090_000bb8	XP_018294078_1	246409_0007e3	RIR_2191200:RIR_2595400	YHR190W		1	0.579751		1	0.579751		1	0.579751		0	-2.89875		0	-2.89875		1	0.579751		1	0.579751		1	0.579751		1	0.579751		2	2.12132		1	0.579751		N	Y
OG0002870	N	N	936046_0008d2:936046_0015e3	AN5568	684364_001ff7					XP_018292732_1	246409_003abb	RIR_1184000:RIR_2138600:RIR_3342900	YLR352W		2	2.26863		1	0.324091		1	0.324091		0	-1.62045		0	-1.62045		0	-1.62045		0	-1.62045		1	0.324091		1	0.324091		3	2.32335		1	0.324091		N	Y
OG0002983	N	N	936046_00131d	AN2274	684364_0017d2			OAQ36823.1		XP_018290379_1	246409_000f92:246409_003b1d	RIR_0569100:RIR_2849600:RIR_3529400			1	0.579751		1	0.579751		1	0.579751		0	-2.89875		0	-2.89875		1	0.579751		0	-2.89875		1	0.579751		2	4.05826		3	2.32335		0	-2.89875		N	Y
OG0003047	N	N	936046_0019c4	AN6596	684364_0011c6	7227_002076		OAQ35913.1	10090_0007af	XP_018297444_1	246409_003cc8	RIR_1414800:RIR_1414900			1	0.324091		1	0.324091		1	0.324091		1	0.324091		0	-1.62045		1	0.324091		1	0.324091		1	0.324091		1	0.324091		2	2.12132		0	-1.62045		N	Y
OG0003085	N	N	936046_001d4c	AN1861	684364_00166b	7227_0014f5		OAQ26492.1	10090_001ad5	XP_018297551_1	246409_000ee7	RIR_2739800:RIR_3100100			1	0.324091		1	0.324091		1	0.324091		1	0.324091		0	-1.62045		1	0.324091		1	0.324091		1	0.324091		1	0.324091		2	2.12132		0	-1.62045		N	Y
OG0003199	N	N		AN5774	684364_000a3a	7227_00154c		OAQ27805.1	10090_00390d	XP_018293254_1	246409_002794	RIR_0613300:RIR_0613400	YHL030W		0	-0.925973		1	0.185195		1	0.185195		1	0.185195		0	-0.925973		1	0.185195		1	0.185195		1	0.185195		1	0.185195		2	2.12132		1	0.185195		N	Y
OG0003207	N	N		AN3787	684364_00141c	7227_0013bb		OAQ28419.1	10090_000ccf	XP_018299358_1	246409_002772	RIR_1348500:RIR_3444200	YPL096W		0	-1.24743		1	0.249485		1	0.249485		1	0.249485		0	-1.24743		1	0.249485		1	0.249485		1	0.249485		1	0.249485		2	2.12132		1	0.249485		N	Y
OG0003217	N	N		AN5197	684364_001d64			OAQ36088.1	10090_004584	XP_018298977_1	246409_003f10	RIR_0254900:RIR_0355600:RIR_0355800:RIR_2255400			0	-1.62045		1	0.324091		1	0.324091		0	-1.62045		0	-1.62045		1	0.324091		1	0.324091		1	0.324091		1	0.324091		4	2.85322		0	-1.62045		N	Y
OG0003348	N	N	936046_00060c:936046_002787					OAQ30607.1				RIR_1056600:RIR_1483800:RIR_2026300:RIR_2202200:RIR_3257000:RIR_3270800			2	3.24091		0	-1.94454		0	-1.94454		0	-1.94454		0	-1.94454		1	0.648181		0	-1.94454		0	-1.94454		0	-1.94454		6	2.96329		0	-1.94454		N	Y
OG0003370	N	N	936046_000795					OAQ22826.1:OAQ33226.1		XP_018291807_1	246409_00134b:246409_004108	RIR_1438700:RIR_1456100:RIR_1456200			1	0.243068		0	-0.729204		0	-0.729204		0	-0.729204		0	-0.729204		2	1.21534		0	-0.729204		1	0.243068		2	1.21534		3	2.12132		0	-0.729204		N	Y
OG0003390	N	N	936046_00098f:936046_001af7	AN4845				OAQ29856.1				RIR_0893750:RIR_1164810:RIR_1579400:RIR_2525510:RIR_2541300			2	1.50025		1	0.30005		0	-0.900149		0	-0.900149		0	-0.900149		1	0.30005		0	-0.900149		0	-0.900149		0	-0.900149		5	2.8528		0	-0.900149		N	Y
OG0003403	N	N	936046_000c15	AN7307						XP_018290361_1:XP_018292223_1	246409_000d3f:246409_001de1	RIR_0037400:RIR_0037500:RIR_2814500			1	0.434813		1	0.434813		0	-1.30444		0	-1.30444		0	-1.30444		0	-1.30444		0	-1.30444		2	2.17407		2	2.17407		3	2.12132		0	-1.30444		N	Y
OG0003404	N	N	936046_000c7b					OAQ35056.1:OAQ35195.1		XP_018285238_1	246409_003cbd	RIR_1944600:RIR_2240900:RIR_3435700:RIR_3448300			1	0.243068		0	-0.729204		0	-0.729204		0	-0.729204		0	-0.729204		2	1.21534		0	-0.729204		1	0.243068		1	0.243068		4	2.66872		0	-0.729204		N	Y
OG0003441	N	N	936046_0010af	AN6086		7227_00209c			10090_0000ec	XP_018287353_1	246409_0024c5	RIR_0160000:RIR_1176400	YLR097C		1	0.434813		1	0.434813		0	-1.30444		1	0.434813		0	-1.30444		0	-1.30444		1	0.434813		1	0.434813		1	0.434813		2	2.05548		1	0.434813		N	Y
OG0003448	N	N	936046_001190:936046_002199								246409_00208d	RIR_0022600:RIR_0797100:RIR_0798100:RIR_1935700:RIR_2064100:RIR_3388000			2	3.24091		0	-1.94454		0	-1.94454		0	-1.94454		0	-1.94454		0	-1.94454		0	-1.94454		0	-1.94454		1	0.648181		6	2.96329		0	-1.94454		N	Y
OG0003480	N	N	936046_001665			7227_002378		OAQ30921.1	10090_000da6	XP_018287425_1	246409_002170	RIR_1798700:RIR_3179300	YGL192W		1	0.434813		0	-1.30444		0	-1.30444		1	0.434813		0	-1.30444		1	0.434813		1	0.434813		1	0.434813		1	0.434813		2	2.05548		1	0.434813		N	Y
OG0003610	N	N		AN9065		7227_001c5b		OAQ30613.1	10090_000ce3	XP_018290377_1	246409_003e9f	RIR_0206900:RIR_3180400	YLR203C		0	-1.94454		1	0.648181		0	-1.94454		1	0.648181		0	-1.94454		1	0.648181		1	0.648181		1	0.648181		1	0.648181		2	2.05548		1	0.648181		N	Y
OG0003632	N	N		AN1808:AN2350					10090_001268:10090_0045fb:10090_004920			RIR_1149900:RIR_2789800:RIR_2789900:RIR_2933700			0	-1.94454		2	3.24091		0	-1.94454		0	-1.94454		0	-1.94454		0	-1.94454		3	5.83363		0	-1.94454		0	-1.94454		4	2.26871		0	-1.94454		N	Y
OG0003744	N	N						OAQ36440.1	10090_000cf0:10090_0017b0	XP_018294746_1	246409_003bde	RIR_1218400:RIR_1218700:RIR_2058900:RIR_2129300			0	-0.629057		0	-0.629057		0	-0.629057		0	-0.629057		0	-0.629057		1	0.209686		2	1.04843		1	0.209686		1	0.209686		4	2.66872		0	-0.629057		N	Y
OG0003754	N	N								XP_018289596_1	246409_00256d:246409_003e69:246409_0041e2	RIR_2548500:RIR_3462900:RIR_3463000:RIR_3463100:RIR_3463300			0	-0.368216		0	-0.368216		0	-0.368216		0	-0.368216		0	-0.368216		0	-0.368216		0	-0.368216		1	0.122739		3	1.10465		5	2.63828		0	-0.368216		N	Y
OG0003343	N	N	936046_000591	AN4739	684364_0004fd			OAQ35549.1		XP_018292226_1	246409_000274	RIR_1951200:RIR_2138410	YAR015W		1	0.648181		1	0.648181		1	0.648181		0	-1.94454		0	-1.94454		1	0.648181		0	-1.94454		1	0.648181		1	0.648181		2	2.05548		1	0.648181		N	Y
OG0003369	N	N	936046_000781	AN0759:AN10907	684364_001940				10090_001c0b:10090_0042f3			RIR_2240300:RIR_3211600:RIR_3459400			1	0.209686		2	1.04843		1	0.209686		0	-0.629057		0	-0.629057		0	-0.629057		2	1.04843		0	-0.629057		0	-0.629057		3	2.12132		0	-0.629057		N	Y
OG0003382	N	N	936046_0008e0	AN4359	684364_000fe2				10090_0025ac	XP_018293698_1	246409_000f32	RIR_1666900:RIR_1823900:RIR_2453500			1	0.434813		1	0.434813		1	0.434813		0	-1.30444		0	-1.30444		0	-1.30444		1	0.434813		1	0.434813		1	0.434813		3	2.61861		0	-1.30444		N	Y
OG0003415	N	N	936046_000de5	AN5614	684364_000842			OAQ30034.1		XP_018284295_1	246409_000f02	RIR_1903500:RIR_3337300	YNL279W		1	0.434813		1	0.434813		1	0.434813		0	-1.30444		0	-1.30444		1	0.434813		0	-1.30444		1	0.434813		1	0.434813		2	2.05548		1	0.434813		N	Y
OG0003449	N	N	936046_00119d	AN1248	684364_001319			OAQ32267.1		XP_018297459_1	246409_0016e1	RIR_1090100:RIR_3527000:RIR_3527100			1	0.142966		1	0.142966		1	0.142966		0	-0.428897		0	-0.428897		1	0.142966		0	-0.428897		1	0.142966		1	0.142966		3	2.61861		0	-0.428897		N	Y
OG0003594	N	N	936046_00268b		684364_0019a1	7227_0008d7		OAQ32046.1	10090_001660	XP_018288220_1	246409_001e34	RIR_0061700:RIR_1508300			1	0.34925		0	-1.04775		1	0.34925		1	0.34925		0	-1.04775		1	0.34925		1	0.34925		1	0.34925		1	0.34925		2	2.05548		0	-1.04775		N	Y
OG0003687	N	N			684364_000188	7227_0021bc		OAQ33137.1	10090_001eb5	XP_018298113_1	246409_000500	RIR_0991000:RIR_0991500	YNL306W		0	-0.67361		0	-0.67361		1	0.224537		1	0.224537		0	-0.67361		1	0.224537		1	0.224537		1	0.224537		1	0.224537		2	2.05548		1	0.224537		N	Y
OG0003829	N	N	936046_000a0d	AN1771				OAQ32987.1		XP_018291553_1	246409_001e55	RIR_1858500:RIR_2730300	YMR065W		1	0.540621		1	0.540621		0	-1.08124		0	-1.08124		0	-1.08124		1	0.540621		0	-1.08124		1	0.540621		1	0.540621		2	2.06419		1	0.540621		N	Y
OG0003839	N	N	936046_000b5f:936046_00201d:936046_002309:936046_002427									RIR_0894900:RIR_1062800:RIR_2166800:RIR_3014800			4	3.46467		0	-0.692935		0	-0.692935		0	-0.692935		0	-0.692935		0	-0.692935		0	-0.692935		0	-0.692935		0	-0.692935		4	2.12132		0	-0.692935		N	Y
OG0004022	N	N		AN3838		7227_0011ad		OAQ35002.1		XP_018285464_1	246409_003ae1	RIR_2641500:RIR_3270700	YOR118W		0	-0.492181		1	0.246091		0	-0.492181		1	0.246091		0	-0.492181		1	0.246091		0	-0.492181		1	0.246091		1	0.246091		2	2.06419		1	0.246091		N	Y
OG0004045	N	N		AN0157				OAQ32030.1:OAQ33566.1			246409_0039e7	RIR_1068300:RIR_1288700:RIR_2068600:RIR_2731700			0	-0.389762		1	0.194881		0	-0.389762		0	-0.389762		0	-0.389762		2	0.779525		0	-0.389762		0	-0.389762		1	0.194881		4	2.69831		0	-0.389762		N	Y
OG0004131	N	N						OAQ22028.1:OAQ34092.1				RIR_1619600:RIR_2748200:RIR_2748800:RIR_3320800:RIR_3321000:RIR_3331700			0	-0.633504		0	-0.633504		0	-0.633504		0	-0.633504		0	-0.633504		2	1.26701		0	-0.633504		0	-0.633504		0	-0.633504		6	2.99112		0	-0.633504		N	Y
OG0004133	N	N						OAQ22300.1:OAQ24532.1:OAQ27533.1:OAQ32952.1				RIR_0654700:RIR_0745900:RIR_1688100:RIR_3259400			0	-0.289875		0	-0.289875		0	-0.289875		0	-0.289875		0	-0.289875		4	1.44938		0	-0.289875		0	-0.289875		0	-0.289875		4	2.12132		0	-0.289875		N	Y
OG0004136	N	N						OAQ23471.1:OAQ23472.1:OAQ36008.1				RIR_0352200:RIR_2622100:RIR_2631900:RIR_2632000:RIR_2860000			0	-0.289875		0	-0.289875		0	-0.289875		0	-0.289875		0	-0.289875		3	1.01456		0	-0.289875		0	-0.289875		0	-0.289875		5	2.66942		0	-0.289875		N	Y
OG0004139	N	N						OAQ25754.1:OAQ28301.1				RIR_0169400:RIR_0628600:RIR_0924400:RIR_0983100:RIR_1739200:RIR_2849300			0	-0.633504		0	-0.633504		0	-0.633504		0	-0.633504		0	-0.633504		2	1.26701		0	-0.633504		0	-0.633504		0	-0.633504		6	2.99112		0	-0.633504		N	Y
OG0004149	N	N						OAQ34569.1:OAQ34605.1:OAQ36810.1				RIR_0440400:RIR_2724900:RIR_2738900:RIR_3049000:RIR_3051700			0	-0.416505		0	-0.416505		0	-0.416505		0	-0.416505		0	-0.416505		3	1.45777		0	-0.416505		0	-0.416505		0	-0.416505		5	2.66942		0	-0.416505		N	Y
OG0004151	N	N						OAQ35483.1		XP_018293005_1:XP_018298544_1	246409_000dac:246409_002583	RIR_1100100:RIR_1795800:RIR_2325100			0	-0.449636		0	-0.449636		0	-0.449636		0	-0.449636		0	-0.449636		1	0.224818		0	-0.449636		2	0.899271		2	0.899271		3	2.15967		0	-0.449636		N	Y
OG0004167	N	N										RIR_0321710:RIR_0479800:RIR_0860900:RIR_1371000:RIR_1876000:RIR_2104600:RIR_2785300:RIR_3255830			0	-0.289875		0	-0.289875		0	-0.289875		0	-0.289875		0	-0.289875		0	-0.289875		0	-0.289875		0	-0.289875		0	-0.289875		8	3.16228		0	-0.289875		N	Y
OG0004168	N	N										RIR_0804100:RIR_0804600:RIR_0804800:RIR_0806000:RIR_0807900:RIR_0808000:RIR_0808200:RIR_0808900			0	-0.289875		0	-0.289875		0	-0.289875		0	-0.289875		0	-0.289875		0	-0.289875		0	-0.289875		0	-0.289875		0	-0.289875		8	3.16228		0	-0.289875		N	Y
OG0004169	N	N										RIR_1499300:RIR_1499800:RIR_1499900:RIR_1500100:RIR_1500900:RIR_1501100:RIR_1508800:RIR_1510500			0	-0.289875		0	-0.289875		0	-0.289875		0	-0.289875		0	-0.289875		0	-0.289875		0	-0.289875		0	-0.289875		0	-0.289875		8	3.16228		0	-0.289875		N	Y
OG0003691	N	N			684364_00072d:684364_001467				10090_0000ea			RIR_1065200:RIR_1587800:RIR_2490400:RIR_2819500:RIR_2819600:RIR_2819700			0	-0.900149		0	-0.900149		2	1.50025		0	-0.900149		0	-0.900149		0	-0.900149		1	0.30005		0	-0.900149		0	-0.900149		6	2.96329		0	-0.900149		N	Y
OG0003766	N	N	936046_0000a1	AN3626	684364_000307			OAQ27657.1		XP_018298580_1		RIR_0349200:RIR_0349300	YOR128C		1	0.444649		1	0.444649		1	0.444649		0	-0.889297		0	-0.889297		1	0.444649		0	-0.889297		1	0.444649		0	-0.889297		2	2.06419		1	0.444649		N	Y
OG0003870	N	N	936046_000ffa		684364_000a8a	7227_002904		OAQ31363.1	10090_002645	XP_018291957_1		RIR_2740300:RIR_2740310			1	0.748455		0	-1.49691		1	0.748455		1	0.748455		0	-1.49691		1	0.748455		1	0.748455		1	0.748455		0	-1.49691		2	2.06419		0	-1.49691		N	Y
OG0003998	N	N		AN11304	684364_001ea5			OAQ27636.1		XP_018295828_1	246409_001fa8	RIR_2840100:RIR_2840210	YJL062W-A		0	-0.889297		1	0.444649		1	0.444649		0	-0.889297		0	-0.889297		1	0.444649		0	-0.889297		1	0.444649		1	0.444649		2	2.06419		1	0.444649		N	Y
OG0004088	N	N			684364_000c79	7227_000cf1		OAQ33345.1	10090_002ba0	XP_018284760_1	246409_001b41	RIR_1280800:RIR_1280900			0	-1.49691		0	-1.49691		1	0.748455		1	0.748455		0	-1.49691		1	0.748455		1	0.748455		1	0.748455		1	0.748455		2	2.06419		0	-1.49691		N	Y
OG0004090	N	N			684364_000e7c	7227_0024a3		OAQ24434.1	10090_001e36		246409_001f69	RIR_2543200:RIR_3179000:RIR_3452900			0	-1.08124		0	-1.08124		1	0.540621		1	0.540621		0	-1.08124		1	0.540621		1	0.540621		0	-1.08124		1	0.540621		3	2.63523		0	-1.08124		N	Y
OG0004237	N	N	936046_000b64					OAQ30505.1			246409_0026a5	RIR_2451000:RIR_2553200:RIR_3534600:RIR_3535100			1	0.648181		0	-0.907454		0	-0.907454		0	-0.907454		0	-0.907454		1	0.648181		0	-0.907454		0	-0.907454		1	0.648181		4	2.92511		0	-0.907454		N	Y
OG0004241	N	N	936046_000c0d:936046_001409			7227_0020f8						RIR_0026400:RIR_0622300:RIR_1316900:RIR_1644800			2	2.94497		0	-1.21264		0	-1.21264		1	0.866169		0	-1.21264		0	-1.21264		0	-1.21264		0	-1.21264		0	-1.21264		4	2.74262		0	-1.21264		N	Y
OG0004250	N	N	936046_000daf	AN2447								RIR_1054400:RIR_1058900:RIR_1283000:RIR_3018600:RIR_3023400			1	0.866169		1	0.866169		0	-1.21264		0	-1.21264		0	-1.21264		0	-1.21264		0	-1.21264		0	-1.21264		0	-1.21264		5	3.048		0	-1.21264		N	Y
OG0004279	N	N	936046_0012c7:936046_001f3a									RIR_0026200:RIR_0676700:RIR_0680000:RIR_1443600:RIR_2154000			2	2.20382		0	-0.907454		0	-0.907454		0	-0.907454		0	-0.907454		0	-0.907454		0	-0.907454		0	-0.907454		0	-0.907454		5	2.92119		0	-0.907454		N	Y
OG0004307	N	N	936046_001903:936046_00246b						10090_002413		246409_004070	RIR_0988700:RIR_0989000:RIR_0995000			2	2.20382		0	-0.907454		0	-0.907454		0	-0.907454		0	-0.907454		0	-0.907454		1	0.648181		0	-0.907454		1	0.648181		3	2.41404		0	-0.907454		N	Y
OG0004332	N	N	936046_001e3b	AN0483				OAQ32105.1		XP_018292753_1	246409_0041e6	RIR_2714200:RIR_3357200			1	0.866169		1	0.866169		0	-1.21264		0	-1.21264		0	-1.21264		1	0.866169		0	-1.21264		1	0.866169		1	0.866169		2	2.12132		0	-1.21264		N	Y
OG0004370	N	N	936046_00289b	AN2719				OAQ25013.1				RIR_0951400:RIR_1109800:RIR_1397100:RIR_1525710			1	0.866169		1	0.866169		0	-1.21264		0	-1.21264		0	-1.21264		1	0.866169		0	-1.21264		0	-1.21264		0	-1.21264		4	2.92511		0	-1.21264		N	Y
OG0004395	N	N		AN20019		7227_00052b		OAQ21931.1	10090_004394			RIR_3512700:RIR_3515400	Q0250		0	-0.507282		1	0.362344		0	-0.507282		1	0.362344		0	-0.507282		1	0.362344		1	0.362344		0	-0.507282		0	-0.507282		2	2.12132		1	0.362344		N	Y
OG0004427	N	N		AN10643				OAQ30661.1	10090_004abe	XP_018285212_1		RIR_0450200:RIR_0456200:RIR_3080900			0	-1.21264		1	0.866169		0	-1.21264		0	-1.21264		0	-1.21264		1	0.866169		1	0.866169		1	0.866169		0	-1.21264		3	2.6817		0	-1.21264		N	Y
OG0004499	N	N				7227_0001f0			10090_000054:10090_0000c4:10090_0001aa			RIR_2156200:RIR_2158400:RIR_2159500			0	-0.42683		0	-0.42683		0	-0.42683		1	0.304879		0	-0.42683		0	-0.42683		3	1.7683		0	-0.42683		0	-0.42683		3	2.05548		0	-0.42683		N	Y
OG0004523	N	N				7227_002fbe		OAQ23415.1	10090_00294b	XP_018294137_1	246409_002cc8	RIR_1375200:RIR_1375300			0	-0.339131		0	-0.339131		0	-0.339131		1	0.242237		0	-0.339131		1	0.242237		1	0.242237		1	0.242237		1	0.242237		2	2.12132		0	-0.339131		N	Y
OG0004535	N	N						OAQ34722.1		XP_018285985_1:XP_018286111_1		RIR_1551500:RIR_2275000:RIR_3111400:RIR_3442400			0	-0.407459		0	-0.407459		0	-0.407459		0	-0.407459		0	-0.407459		1	0.291042		0	-0.407459		2	0.989543		0	-0.407459		4	2.74262		0	-0.407459		N	Y
OG0004547	N	N								XP_018287555_1	246409_0024db:246409_002e18:246409_0041fe	RIR_1925910:RIR_2005300:RIR_2516010			0	-0.475635		0	-0.475635		0	-0.475635		0	-0.475635		0	-0.475635		0	-0.475635		0	-0.475635		1	0.339739		3	1.97049		3	2.05548		0	-0.475635		N	Y
OG0004553	N	N										RIR_0011100:RIR_0069400:RIR_0335000:RIR_0768200:RIR_0925000:RIR_2791400:RIR_2921600			0	-0.289875		0	-0.289875		0	-0.289875		0	-0.289875		0	-0.289875		0	-0.289875		0	-0.289875		0	-0.289875		0	-0.289875		7	3.16228		0	-0.289875		N	Y
OG0004554	N	N										RIR_0034200:RIR_0038600:RIR_0557200:RIR_1185100:RIR_2008000:RIR_2008100:RIR_2008900			0	-0.289875		0	-0.289875		0	-0.289875		0	-0.289875		0	-0.289875		0	-0.289875		0	-0.289875		0	-0.289875		0	-0.289875		7	3.16228		0	-0.289875		N	Y
OG0004555	N	N										RIR_0133700:RIR_1080900:RIR_1634200:RIR_2209500:RIR_2471800:RIR_2471900:RIR_2934300			0	-0.289875		0	-0.289875		0	-0.289875		0	-0.289875		0	-0.289875		0	-0.289875		0	-0.289875		0	-0.289875		0	-0.289875		7	3.16228		0	-0.289875		N	Y
OG0004556	N	N										RIR_0387800:RIR_0402700:RIR_0641900:RIR_2539700:RIR_3077700:RIR_3128200:RIR_3270500			0	-0.289875		0	-0.289875		0	-0.289875		0	-0.289875		0	-0.289875		0	-0.289875		0	-0.289875		0	-0.289875		0	-0.289875		7	3.16228		0	-0.289875		N	Y
OG0004557	N	N										RIR_0458500:RIR_0721600:RIR_1538010:RIR_1538200:RIR_1542000:RIR_1545900:RIR_1703400			0	-0.289875		0	-0.289875		0	-0.289875		0	-0.289875		0	-0.289875		0	-0.289875		0	-0.289875		0	-0.289875		0	-0.289875		7	3.16228		0	-0.289875		N	Y
OG0004558	N	N										RIR_0698200:RIR_0823900:RIR_1575700:RIR_2157410:RIR_2197300:RIR_2343600:RIR_3192300			0	-0.289875		0	-0.289875		0	-0.289875		0	-0.289875		0	-0.289875		0	-0.289875		0	-0.289875		0	-0.289875		0	-0.289875		7	3.16228		0	-0.289875		N	Y
OG0004445	N	N			684364_000838	7227_001515		OAQ29148.1	10090_000603	XP_018297333_1		RIR_0556600:RIR_2627100			0	-1.21264		0	-1.21264		1	0.866169		1	0.866169		0	-1.21264		1	0.866169		1	0.866169		1	0.866169		0	-1.21264		2	2.12132		0	-1.21264		N	Y
OG0004709	N	N		AN4880		7227_000daf					246409_000c2f	RIR_0000900:RIR_2192600	YIL108W		0	-1.00416		1	1.00416		0	-1.00416		1	1.00416		0	-1.00416		0	-1.00416		0	-1.00416		0	-1.00416		1	1.00416		2	2.2188		1	1.00416		N	Y
OG0004729	N	N		AN4077								RIR_0343900:RIR_0832400:RIR_1988500:RIR_3271700:RIR_3345810			0	-1.00416		1	1.00416		0	-1.00416		0	-1.00416		0	-1.00416		0	-1.00416		0	-1.00416		0	-1.00416		0	-1.00416		5	3.09903		0	-1.00416		N	Y
OG0004737	N	N		AN6674				OAQ26228.1		XP_018290338_1	246409_0037b2	RIR_1674500:RIR_3082700			0	-0.762713		1	0.762713		0	-0.762713		0	-0.762713		0	-0.762713		1	0.762713		0	-0.762713		1	0.762713		1	0.762713		2	2.2188		0	-0.762713		N	Y
OG0004859	N	N						OAQ22100.1:OAQ31303.1:OAQ34336.1				RIR_3512500:RIR_3512900:RIR_3515200			0	-0.347851		0	-0.347851		0	-0.347851		0	-0.347851		0	-0.347851		3	1.73925		0	-0.347851		0	-0.347851		0	-0.347851		3	2.12132		0	-0.347851		N	Y
OG0004869	N	N						OAQ27549.1:OAQ33304.1				RIR_0439100:RIR_0503800:RIR_1939900:RIR_2921000			0	-0.639362		0	-0.639362		0	-0.639362		0	-0.639362		0	-0.639362		2	1.91809		0	-0.639362		0	-0.639362		0	-0.639362		4	2.8014		0	-0.639362		N	Y
OG0004874	N	N						OAQ29335.1				RIR_0573300:RIR_1846200:RIR_3183900:RIR_3365800:RIR_3367600			0	-0.639362		0	-0.639362		0	-0.639362		0	-0.639362		0	-0.639362		1	0.639362		0	-0.639362		0	-0.639362		0	-0.639362		5	3.09903		0	-0.639362		N	Y
OG0004880	N	N						OAQ32920.1	10090_0003aa	XP_018295659_1	246409_0030aa	RIR_0440200:RIR_2195100			0	-0.639362		0	-0.639362		0	-0.639362		0	-0.639362		0	-0.639362		1	0.639362		1	0.639362		1	0.639362		1	0.639362		2	2.2188		0	-0.639362		N	Y
OG0004883	N	N						OAQ35341.1		XP_018296409_1	246409_002616	RIR_0610600:RIR_2650800:RIR_2651100			0	-0.561341		0	-0.561341		0	-0.561341		0	-0.561341		0	-0.561341		1	0.561341		0	-0.561341		1	0.561341		1	0.561341		3	2.75568		0	-0.561341		N	Y
OG0004893	N	N								XP_018286407_1:XP_018291067_1	246409_002d70	RIR_0510710:RIR_0963000:RIR_1020900			0	-0.506316		0	-0.506316		0	-0.506316		0	-0.506316		0	-0.506316		0	-0.506316		0	-0.506316		2	1.51895		1	0.506316		3	2.48555		0	-0.506316		N	Y
OG0004898	N	N								XP_018290128_1	246409_000dd8:246409_003654	RIR_0398300:RIR_0401700:RIR_1438900			0	-0.289875		0	-0.289875		0	-0.289875		0	-0.289875		0	-0.289875		0	-0.289875		0	-0.289875		1	0.289875		2	0.869626		3	2.48555		0	-0.289875		N	Y
OG0004906	N	N										RIR_0491310:RIR_1367400:RIR_1680300:RIR_2033200:RIR_2645810:RIR_3160910			0	-0.289875		0	-0.289875		0	-0.289875		0	-0.289875		0	-0.289875		0	-0.289875		0	-0.289875		0	-0.289875		0	-0.289875		6	3.16228		0	-0.289875		N	Y
OG0004907	N	N										RIR_0669300:RIR_0761900:RIR_0840010:RIR_1553800:RIR_3332500:RIR_3534710			0	-0.289875		0	-0.289875		0	-0.289875		0	-0.289875		0	-0.289875		0	-0.289875		0	-0.289875		0	-0.289875		0	-0.289875		6	3.16228		0	-0.289875		N	Y
OG0004908	N	N										RIR_1442500:RIR_1493500:RIR_1863210:RIR_2003300:RIR_2466000:RIR_3474400			0	-0.289875		0	-0.289875		0	-0.289875		0	-0.289875		0	-0.289875		0	-0.289875		0	-0.289875		0	-0.289875		0	-0.289875		6	3.16228		0	-0.289875		N	Y
OG0004635	N	N	936046_0013d1		684364_000c18			OAQ25241.1		XP_018295394_1		RIR_2053600:RIR_2944200			1	1.00416		0	-1.00416		1	1.00416		0	-1.00416		0	-1.00416		1	1.00416		0	-1.00416		1	1.00416		0	-1.00416		2	2.2188		0	-1.00416		N	Y
OG0004691	N	N	936046_00280c	AN5881	684364_000ae7			OAQ33390.1				RIR_0839600:RIR_2549000			1	1.00416		1	1.00416		1	1.00416		0	-1.00416		0	-1.00416		1	1.00416		0	-1.00416		0	-1.00416		0	-1.00416		2	2.2188		0	-1.00416		N	Y
OG0004736	N	N		AN9108	684364_001bd8			OAQ32754.1			246409_0021c0	RIR_1564100:RIR_1564200			0	-0.639362		1	0.639362		1	0.639362		0	-0.639362		0	-0.639362		1	0.639362		0	-0.639362		0	-0.639362		1	0.639362		2	2.2188		0	-0.639362		N	Y
OG0004743	N	N			684364_000117			OAQ27905.1				RIR_1509300:RIR_1687600:RIR_2910000:RIR_2910100			0	-0.561341		0	-0.561341		1	0.561341		0	-0.561341		0	-0.561341		1	0.561341		0	-0.561341		0	-0.561341		0	-0.561341		4	2.98556		0	-0.561341		N	Y
OG0004794	N	N			684364_001a23	7227_0023e4		OAQ28536.1				RIR_2594715:RIR_2594720	YOL031C		0	-1.00416		0	-1.00416		1	1.00416		1	1.00416		0	-1.00416		1	1.00416		0	-1.00416		0	-1.00416		0	-1.00416		2	2.2188		1	1.00416		N	Y
OG0004797	N	N			684364_001adc			OAQ24606.1	10090_004914	XP_018294243_1		RIR_2866400:RIR_2866900			0	-0.762713		0	-0.762713		1	0.762713		0	-0.762713		0	-0.762713		1	0.762713		1	0.762713		1	0.762713		0	-0.762713		2	2.2188		0	-0.762713		N	Y
OG0004911	N	N	936046_000154	AN0114				OAQ28431.1				RIR_0438100:RIR_2609700			1	0.654898		1	0.654898		0	-0.467784		0	-0.467784		0	-0.467784		1	0.654898		0	-0.467784		0	-0.467784		0	-0.467784		2	2.35748		0	-0.467784		N	Y
OG0004949	N	N	936046_000ce7:936046_002008									RIR_0047800:RIR_1144100:RIR_2430300			2	1.36838		0	-0.360101		0	-0.360101		0	-0.360101		0	-0.360101		0	-0.360101		0	-0.360101		0	-0.360101		0	-0.360101		3	2.57761		0	-0.360101		N	Y
OG0004950	N	N	936046_000cf3									RIR_1099900:RIR_3421200:RIR_3421500:RIR_3421600			1	0.590702		0	-0.42193		0	-0.42193		0	-0.42193		0	-0.42193		0	-0.42193		0	-0.42193		0	-0.42193		0	-0.42193		4	3.06413		0	-0.42193		N	Y
OG0004962	N	N	936046_000fdd						10090_004c8f		246409_003f1b	RIR_1171600:RIR_1171900			1	0.745922		0	-0.532802		0	-0.532802		0	-0.532802		0	-0.532802		0	-0.532802		1	0.745922		0	-0.532802		1	0.745922		2	2.35748		0	-0.532802		N	Y
OG0004976	N	N	936046_0014dd					OAQ33735.1				RIR_1836800:RIR_2026200:RIR_3256900			1	0.654898		0	-0.467784		0	-0.467784		0	-0.467784		0	-0.467784		1	0.654898		0	-0.467784		0	-0.467784		0	-0.467784		3	2.85774		0	-0.467784		N	Y
OG0005006	N	N	936046_0020b3	AN2983								RIR_1555100:RIR_1898100	YOR188W		1	1.17152		1	1.17152		0	-0.836798		0	-0.836798		0	-0.836798		0	-0.836798		0	-0.836798		0	-0.836798		0	-0.836798		2	2.35748		1	1.17152		N	Y
OG0005061	N	N		AN7385								RIR_2199600:RIR_2199800:RIR_2574900:RIR_2725600			0	-0.467784		1	0.654898		0	-0.467784		0	-0.467784		0	-0.467784		0	-0.467784		0	-0.467784		0	-0.467784		0	-0.467784		4	3.06413		0	-0.467784		N	Y
OG0005082	N	N		AN0288		7227_003319			10090_0023f8			RIR_1348800:RIR_3554900			0	-0.836798		1	1.17152		0	-0.836798		1	1.17152		0	-0.836798		0	-0.836798		1	1.17152		0	-0.836798		0	-0.836798		2	2.35748		0	-0.836798		N	Y
OG0005225	N	N				7227_001b47			10090_0030fa			RIR_2912100:RIR_3371200:RIR_3371400			0	-0.836798		0	-0.836798		0	-0.836798		1	1.17152		0	-0.836798		0	-0.836798		1	1.17152		0	-0.836798		0	-0.836798		3	2.85774		0	-0.836798		N	Y
OG0005229	N	N				7227_001fbb			10090_000f7d			RIR_0207400:RIR_2398500:RIR_2644800			0	-0.42193		0	-0.42193		0	-0.42193		1	0.590702		0	-0.42193		0	-0.42193		1	0.590702		0	-0.42193		0	-0.42193		3	2.85774		0	-0.42193		N	Y
OG0005235	N	N				7227_0027d0						RIR_1345800:RIR_1537300:RIR_3008200:RIR_3215500			0	-0.42193		0	-0.42193		0	-0.42193		1	0.590702		0	-0.42193		0	-0.42193		0	-0.42193		0	-0.42193		0	-0.42193		4	3.06413		0	-0.42193		N	Y
OG0005255	N	N					284813_0002c6		10090_002a34			RIR_1466300:RIR_2108000:RIR_2108100			0	-0.635594		0	-0.635594		0	-0.635594		0	-0.635594		1	0.889832		0	-0.635594		1	0.889832		0	-0.635594		0	-0.635594		3	2.85774		0	-0.635594		N	Y
OG0005264	N	N						OAQ23793.1				RIR_0803400:RIR_0816900:RIR_1770100:RIR_2804400			0	-0.467784		0	-0.467784		0	-0.467784		0	-0.467784		0	-0.467784		1	0.654898		0	-0.467784		0	-0.467784		0	-0.467784		4	3.06413		0	-0.467784		N	Y
OG0005269	N	N						OAQ24462.1		XP_018289278_1	246409_001a39	RIR_1937600:RIR_3489500			0	-0.289875		0	-0.289875		0	-0.289875		0	-0.289875		0	-0.289875		1	0.405826		0	-0.289875		1	0.405826		1	0.405826		2	2.35748		0	-0.289875		N	Y
OG0005304	N	N						OAQ34687.1		XP_018296985_1	246409_002b99	RIR_0277300:RIR_1589400			0	-0.836798		0	-0.836798		0	-0.836798		0	-0.836798		0	-0.836798		1	1.17152		0	-0.836798		1	1.17152		1	1.17152		2	2.35748		0	-0.836798		N	Y
OG0005329	N	N								XP_018288575_1	246409_000401	RIR_0191920:RIR_2496400:RIR_2897900			0	-0.360101		0	-0.360101		0	-0.360101		0	-0.360101		0	-0.360101		0	-0.360101		0	-0.360101		1	0.504141		1	0.504141		3	2.85774		0	-0.360101		N	Y
OG0005339	N	N									246409_003aa6	RIR_0979200:RIR_2665300:RIR_3216500:RIR_3216900			0	-0.532802		0	-0.532802		0	-0.532802		0	-0.532802		0	-0.532802		0	-0.532802		0	-0.532802		0	-0.532802		1	0.745922		4	3.06413		0	-0.532802		N	Y
OG0005340	N	N										RIR_0051800:RIR_0604500:RIR_1081900:RIR_3197700:RIR_3207000			0	-0.360101		0	-0.360101		0	-0.360101		0	-0.360101		0	-0.360101		0	-0.360101		0	-0.360101		0	-0.360101		0	-0.360101		5	3.16228		0	-0.360101		N	Y
OG0005341	N	N										RIR_0254010:RIR_0668510:RIR_0805100:RIR_2191210:RIR_2461100			0	-0.289875		0	-0.289875		0	-0.289875		0	-0.289875		0	-0.289875		0	-0.289875		0	-0.289875		0	-0.289875		0	-0.289875		5	3.16228		0	-0.289875		N	Y
OG0005342	N	N										RIR_0365600:RIR_0365800:RIR_0365900:RIR_0366000:RIR_2825200			0	-0.289875		0	-0.289875		0	-0.289875		0	-0.289875		0	-0.289875		0	-0.289875		0	-0.289875		0	-0.289875		0	-0.289875		5	3.16228		0	-0.289875		N	Y
OG0005343	N	N										RIR_0401100:RIR_0401200:RIR_0401300:RIR_0401400:RIR_0401600			0	-0.289875		0	-0.289875		0	-0.289875		0	-0.289875		0	-0.289875		0	-0.289875		0	-0.289875		0	-0.289875		0	-0.289875		5	3.16228		0	-0.289875		N	Y
OG0005344	N	N										RIR_0421900:RIR_1242900:RIR_1672800:RIR_2917800:RIR_3338800			0	-0.289875		0	-0.289875		0	-0.289875		0	-0.289875		0	-0.289875		0	-0.289875		0	-0.289875		0	-0.289875		0	-0.289875		5	3.16228		0	-0.289875		N	Y
OG0005345	N	N										RIR_0624800:RIR_0798300:RIR_0804000:RIR_1743100:RIR_2458300			0	-0.289875		0	-0.289875		0	-0.289875		0	-0.289875		0	-0.289875		0	-0.289875		0	-0.289875		0	-0.289875		0	-0.289875		5	3.16228		0	-0.289875		N	Y
OG0005346	N	N										RIR_1460800:RIR_1460900:RIR_2672700:RIR_2697000:RIR_2697100			0	-0.289875		0	-0.289875		0	-0.289875		0	-0.289875		0	-0.289875		0	-0.289875		0	-0.289875		0	-0.289875		0	-0.289875		5	3.16228		0	-0.289875		N	Y
OG0005003	N	N	936046_001fb3		684364_000a78							RIR_1804600:RIR_2017700:RIR_3241100			1	1.17152		0	-0.836798		1	1.17152		0	-0.836798		0	-0.836798		0	-0.836798		0	-0.836798		0	-0.836798		0	-0.836798		3	2.85774		0	-0.836798		N	Y
OG0005065	N	N		AN6177	684364_00186e					XP_018288641_1		RIR_1570700:RIR_1584300			0	-0.635594		1	0.889832		1	0.889832		0	-0.635594		0	-0.635594		0	-0.635594		0	-0.635594		1	0.889832		0	-0.635594		2	2.35748		0	-0.635594		N	Y
OG0005096	N	N			684364_0001e0			OAQ31239.1				RIR_1671000:RIR_2347100:RIR_2559600			0	-0.532802		0	-0.532802		1	0.745922		0	-0.532802		0	-0.532802		1	0.745922		0	-0.532802		0	-0.532802		0	-0.532802		3	2.85774		0	-0.532802		N	Y
OG0005115	N	N			684364_000b32			OAQ29237.1				RIR_1554700:RIR_1554800	YLR011W		0	-0.289875		0	-0.289875		1	0.405826		0	-0.289875		0	-0.289875		1	0.405826		0	-0.289875		0	-0.289875		0	-0.289875		2	2.35748		1	0.405826		N	Y
OG0005153	N	N			684364_0018c5			OAQ34086.1				RIR_0889800:RIR_2021400:RIR_3532600			0	-0.467784		0	-0.467784		1	0.654898		0	-0.467784		0	-0.467784		1	0.654898		0	-0.467784		0	-0.467784		0	-0.467784		3	2.85774		0	-0.467784		N	Y
OG0005160	N	N			684364_001b24						246409_001ae5	RIR_1039210:RIR_3225300:RIR_3233200			0	-0.836798		0	-0.836798		1	1.17152		0	-0.836798		0	-0.836798		0	-0.836798		0	-0.836798		0	-0.836798		1	1.17152		3	2.85774		0	-0.836798		N	Y
OG0005359	N	N	936046_000564	AN8562								RIR_1632900:RIR_2691800			1	1.03709		1	1.03709		0	-0.518545		0	-0.518545		0	-0.518545		0	-0.518545		0	-0.518545		0	-0.518545		0	-0.518545		2	2.54558		0	-0.518545		N	Y
OG0005372	N	N	936046_0009b1								246409_0027be	RIR_0474100:RIR_1170500			1	1.03709		0	-0.518545		0	-0.518545		0	-0.518545		0	-0.518545		0	-0.518545		0	-0.518545		0	-0.518545		1	1.03709		2	2.54558		0	-0.518545		N	Y
OG0005395	N	N	936046_001374					OAQ25580.1				RIR_1185500:RIR_2486400			1	1.38587		0	-0.692935		0	-0.692935		0	-0.692935		0	-0.692935		1	1.38587		0	-0.692935		0	-0.692935		0	-0.692935		2	2.54558		0	-0.692935		N	Y
OG0005396	N	N	936046_001382			7227_000b66						RIR_0739800:RIR_1530300			1	1.03709		0	-0.518545		0	-0.518545		1	1.03709		0	-0.518545		0	-0.518545		0	-0.518545		0	-0.518545		0	-0.518545		2	2.54558		0	-0.518545		N	Y
OG0005414	N	N	936046_0019bf					OAQ35099.1				RIR_3336900:RIR_3338100			1	1.38587		0	-0.692935		0	-0.692935		0	-0.692935		0	-0.692935		1	1.38587		0	-0.692935		0	-0.692935		0	-0.692935		2	2.54558		0	-0.692935		N	Y
OG0005415	N	N	936046_001abf	AN6420								RIR_1476100:RIR_2214800			1	1.03709		1	1.03709		0	-0.518545		0	-0.518545		0	-0.518545		0	-0.518545		0	-0.518545		0	-0.518545		0	-0.518545		2	2.54558		0	-0.518545		N	Y
OG0005434	N	N	936046_002546							XP_018296348_1		RIR_0917500:RIR_1448900			1	1.38587		0	-0.692935		0	-0.692935		0	-0.692935		0	-0.692935		0	-0.692935		0	-0.692935		1	1.38587		0	-0.692935		2	2.54558		0	-0.692935		N	Y
OG0005443	N	N		AN5496					10090_002577			RIR_3102600:RIR_3102700			0	-0.692935		1	1.38587		0	-0.692935		0	-0.692935		0	-0.692935		0	-0.692935		1	1.38587		0	-0.692935		0	-0.692935		2	2.54558		0	-0.692935		N	Y
OG0005446	N	N		AN1007				OAQ22793.1				RIR_1178600:RIR_2107300			0	-0.518545		1	1.03709		0	-0.518545		0	-0.518545		0	-0.518545		1	1.03709		0	-0.518545		0	-0.518545		0	-0.518545		2	2.54558		0	-0.518545		N	Y
OG0005455	N	N		AN4548								RIR_0387900:RIR_0440000	YDR306C		0	-0.692935		1	1.38587		0	-0.692935		0	-0.692935		0	-0.692935		0	-0.692935		0	-0.692935		0	-0.692935		0	-0.692935		2	2.54558		1	1.38587		N	Y
OG0005458	N	N		AN0860								RIR_1508400:RIR_1848000:RIR_1848200			0	-0.692935		1	1.38587		0	-0.692935		0	-0.692935		0	-0.692935		0	-0.692935		0	-0.692935		0	-0.692935		0	-0.692935		3	2.99112		0	-0.692935		N	Y
OG0005473	N	N		AN5037				OAQ32880.1				RIR_0758300:RIR_0852000			0	-0.692935		1	1.38587		0	-0.692935		0	-0.692935		0	-0.692935		1	1.38587		0	-0.692935		0	-0.692935		0	-0.692935		2	2.54558		0	-0.692935		N	Y
OG0005490	N	N		AN2922:AN6873								RIR_2385000:RIR_3539700			0	-0.692935		2	3.46467		0	-0.692935		0	-0.692935		0	-0.692935		0	-0.692935		0	-0.692935		0	-0.692935		0	-0.692935		2	2.12132		0	-0.692935		N	Y
OG0005509	N	N		AN20015								RIR_3483400:RIR_3513900	Q0075		0	-0.692935		1	1.38587		0	-0.692935		0	-0.692935		0	-0.692935		0	-0.692935		0	-0.692935		0	-0.692935		0	-0.692935		2	2.54558		1	1.38587		N	Y
OG0005743	N	N					284813_0003e1					RIR_0759500:RIR_1681300:RIR_1748700			0	-0.692935		0	-0.692935		0	-0.692935		0	-0.692935		1	1.38587		0	-0.692935		0	-0.692935		0	-0.692935		0	-0.692935		3	2.99112		0	-0.692935		N	Y
OG0005755	N	N						OAQ23574.1				RIR_0655600:RIR_1143100:RIR_2313600			0	-0.378188		0	-0.378188		0	-0.378188		0	-0.378188		0	-0.378188		1	0.756376		0	-0.378188		0	-0.378188		0	-0.378188		3	2.99112		0	-0.378188		N	Y
OG0005760	N	N						OAQ23951.1:OAQ24514.1				RIR_0522000:RIR_3090400			0	-0.518545		0	-0.518545		0	-0.518545		0	-0.518545		0	-0.518545		2	2.59272		0	-0.518545		0	-0.518545		0	-0.518545		2	2.12132		0	-0.518545		N	Y
OG0005770	N	N						OAQ24976.1:OAQ35511.1				RIR_2457700:RIR_2592400			0	-0.692935		0	-0.692935		0	-0.692935		0	-0.692935		0	-0.692935		2	3.46467		0	-0.692935		0	-0.692935		0	-0.692935		2	2.12132		0	-0.692935		N	Y
OG0005776	N	N						OAQ25631.1:OAQ33533.1				RIR_2117500:RIR_3478000			0	-0.692935		0	-0.692935		0	-0.692935		0	-0.692935		0	-0.692935		2	3.46467		0	-0.692935		0	-0.692935		0	-0.692935		2	2.12132		0	-0.692935		N	Y
OG0005786	N	N						OAQ26874.1				RIR_0863200:RIR_1407200:RIR_1523500			0	-0.518545		0	-0.518545		0	-0.518545		0	-0.518545		0	-0.518545		1	1.03709		0	-0.518545		0	-0.518545		0	-0.518545		3	2.99112		0	-0.518545		N	Y
OG0005788	N	N						OAQ27110.1		XP_018290936_1		RIR_3060400:RIR_3060600			0	-0.518545		0	-0.518545		0	-0.518545		0	-0.518545		0	-0.518545		1	1.03709		0	-0.518545		1	1.03709		0	-0.518545		2	2.54558		0	-0.518545		N	Y
OG0005802	N	N						OAQ30889.1:OAQ31523.1				RIR_1142400:RIR_1143600			0	-0.692935		0	-0.692935		0	-0.692935		0	-0.692935		0	-0.692935		2	3.46467		0	-0.692935		0	-0.692935		0	-0.692935		2	2.12132		0	-0.692935		N	Y
OG0005834	N	N							10090_003022			RIR_0408900:RIR_0409200:RIR_2778000			0	-0.692935		0	-0.692935		0	-0.692935		0	-0.692935		0	-0.692935		0	-0.692935		1	1.38587		0	-0.692935		0	-0.692935		3	2.99112		0	-0.692935		N	Y
OG0005835	N	N							10090_003031:10090_00305d			RIR_1573100:RIR_2326700			0	-0.378188		0	-0.378188		0	-0.378188		0	-0.378188		0	-0.378188		0	-0.378188		2	1.89094		0	-0.378188		0	-0.378188		2	2.12132		0	-0.378188		N	Y
OG0005838	N	N							10090_003ccb			RIR_1647300:RIR_1648300:RIR_1648900			0	-0.518545		0	-0.518545		0	-0.518545		0	-0.518545		0	-0.518545		0	-0.518545		1	1.03709		0	-0.518545		0	-0.518545		3	2.99112		0	-0.518545		N	Y
OG0005839	N	N							10090_004708			RIR_0203500:RIR_2441700:RIR_2770400			0	-0.378188		0	-0.378188		0	-0.378188		0	-0.378188		0	-0.378188		0	-0.378188		1	0.756376		0	-0.378188		0	-0.378188		3	2.99112		0	-0.378188		N	Y
OG0005890	N	N								XP_018297691_1	246409_00422a	RIR_0115100:RIR_0347700			0	-0.518545		0	-0.518545		0	-0.518545		0	-0.518545		0	-0.518545		0	-0.518545		0	-0.518545		1	1.03709		1	1.03709		2	2.54558		0	-0.518545		N	Y
OG0005896	N	N									246409_00322a	RIR_1444700:RIR_2621000:RIR_2713300			0	-0.378188		0	-0.378188		0	-0.378188		0	-0.378188		0	-0.378188		0	-0.378188		0	-0.378188		0	-0.378188		1	0.756376		3	2.99112		0	-0.378188		N	Y
OG0005897	N	N										RIR_0014700:RIR_0209100:RIR_1430800:RIR_3333800			0	-0.378188		0	-0.378188		0	-0.378188		0	-0.378188		0	-0.378188		0	-0.378188		0	-0.378188		0	-0.378188		0	-0.378188		4	3.16228		0	-0.378188		N	Y
OG0005898	N	N										RIR_1139410:RIR_1367800:RIR_2217500:RIR_3256500			0	-0.289875		0	-0.289875		0	-0.289875		0	-0.289875		0	-0.289875		0	-0.289875		0	-0.289875		0	-0.289875		0	-0.289875		4	3.16228		0	-0.289875		N	Y
OG0005899	N	N										RIR_2048300:RIR_2049500:RIR_2838100:RIR_3173000			0	-0.289875		0	-0.289875		0	-0.289875		0	-0.289875		0	-0.289875		0	-0.289875		0	-0.289875		0	-0.289875		0	-0.289875		4	3.16228		0	-0.289875		N	Y
OG0004760	N	N			684364_0009e3:684364_001617:684364_001a5d							RIR_1062300:RIR_1784700:RIR_2699300			0	-0.762713		0	-0.762713		3	3.81356		0	-0.762713		0	-0.762713		0	-0.762713		0	-0.762713		0	-0.762713		0	-0.762713		3	2.12132		0	-0.762713		N	Y
OG0004766	N	N			684364_000b79:684364_000f88:684364_00215e							RIR_2050300:RIR_2577600:RIR_3499200			0	-1.00416		0	-1.00416		3	5.02079		0	-1.00416		0	-1.00416		0	-1.00416		0	-1.00416		0	-1.00416		0	-1.00416		3	2.12132		0	-1.00416		N	Y
OG0005553	N	N			684364_000eb0							RIR_0087400:RIR_0224800:RIR_2071600			0	-0.692935		0	-0.692935		1	1.38587		0	-0.692935		0	-0.692935		0	-0.692935		0	-0.692935		0	-0.692935		0	-0.692935		3	2.99112		0	-0.692935		N	Y
OG0005949	N	N	936046_000e19									RIR_0826000:RIR_3397500			1	0.869626		0	-0.289875		0	-0.289875		0	-0.289875		0	-0.289875		0	-0.289875		0	-0.289875		0	-0.289875		0	-0.289875		2	2.8014		0	-0.289875		N	Y
OG0006027	N	N	936046_002598									RIR_0365300:RIR_2764100			1	1.2164		0	-0.405465		0	-0.405465		0	-0.405465		0	-0.405465		0	-0.405465		0	-0.405465		0	-0.405465		0	-0.405465		2	2.8014		0	-0.405465		N	Y
OG0006078	N	N		AN6409								RIR_1002200:RIR_2818010			0	-0.405465		1	1.2164		0	-0.405465		0	-0.405465		0	-0.405465		0	-0.405465		0	-0.405465		0	-0.405465		0	-0.405465		2	2.8014		0	-0.405465		N	Y
OG0006562	N	N						OAQ22384.1				RIR_2079300:RIR_2868100			0	-0.405465		0	-0.405465		0	-0.405465		0	-0.405465		0	-0.405465		1	1.2164		0	-0.405465		0	-0.405465		0	-0.405465		2	2.8014		0	-0.405465		N	Y
OG0006563	N	N						OAQ23225.1				RIR_0660300:RIR_1493900			0	-0.405465		0	-0.405465		0	-0.405465		0	-0.405465		0	-0.405465		1	1.2164		0	-0.405465		0	-0.405465		0	-0.405465		2	2.8014		0	-0.405465		N	Y
OG0006582	N	N						OAQ25751.1				RIR_0561400:RIR_2404200			0	-0.405465		0	-0.405465		0	-0.405465		0	-0.405465		0	-0.405465		1	1.2164		0	-0.405465		0	-0.405465		0	-0.405465		2	2.8014		0	-0.405465		N	Y
OG0006592	N	N						OAQ27561.1				RIR_0609700:RIR_2224300			0	-0.561341		0	-0.561341		0	-0.561341		0	-0.561341		0	-0.561341		1	1.68402		0	-0.561341		0	-0.561341		0	-0.561341		2	2.8014		0	-0.561341		N	Y
OG0006657	N	N							10090_001fc4			RIR_1502500:RIR_1502900			0	-0.289875		0	-0.289875		0	-0.289875		0	-0.289875		0	-0.289875		0	-0.289875		1	0.869626		0	-0.289875		0	-0.289875		2	2.8014		0	-0.289875		N	Y
OG0006660	N	N							10090_003c1c			RIR_2995300:RIR_3002600			0	-0.561341		0	-0.561341		0	-0.561341		0	-0.561341		0	-0.561341		0	-0.561341		1	1.68402		0	-0.561341		0	-0.561341		2	2.8014		0	-0.561341		N	Y
OG0006805	N	N									246409_002496	RIR_0691000:RIR_0701100			0	-0.289875		0	-0.289875		0	-0.289875		0	-0.289875		0	-0.289875		0	-0.289875		0	-0.289875		0	-0.289875		1	0.869626		2	2.8014		0	-0.289875		N	Y
OG0006806	N	N									246409_003cf4	RIR_1802200:RIR_2570000			0	-0.405465		0	-0.405465		0	-0.405465		0	-0.405465		0	-0.405465		0	-0.405465		0	-0.405465		0	-0.405465		1	1.2164		2	2.8014		0	-0.405465		N	Y
OG0006807	N	N										RIR_1286100:RIR_1286200:RIR_1286300			0	-0.405465		0	-0.405465		0	-0.405465		0	-0.405465		0	-0.405465		0	-0.405465		0	-0.405465		0	-0.405465		0	-0.405465		3	3.16228		0	-0.405465		N	Y
OG0006808	N	N										RIR_1901100:RIR_3541500:RIR_3541700			0	-0.289875		0	-0.289875		0	-0.289875		0	-0.289875		0	-0.289875		0	-0.289875		0	-0.289875		0	-0.289875		0	-0.289875		3	3.16228		0	-0.289875		N	Y
OG0006809	N	N										RIR_2171110:RIR_2463300:RIR_2563610			0	-0.289875		0	-0.289875		0	-0.289875		0	-0.289875		0	-0.289875		0	-0.289875		0	-0.289875		0	-0.289875		0	-0.289875		3	3.16228		0	-0.289875		N	Y
OG0006219	N	N			684364_001d89							RIR_1282800:RIR_3132400			0	-0.561341		0	-0.561341		1	1.68402		0	-0.561341		0	-0.561341		0	-0.561341		0	-0.561341		0	-0.561341		0	-0.561341		2	2.8014		0	-0.561341		N	Y
OG0006223	N	N			684364_001e64							RIR_1584400:RIR_3475100			0	-0.561341		0	-0.561341		1	1.68402		0	-0.561341		0	-0.561341		0	-0.561341		0	-0.561341		0	-0.561341		0	-0.561341		2	2.8014		0	-0.561341		N	Y
OG0006827	N	Y	936046_0005d9									RIR_3462300			1	2.1606		0	-0.432121		0	-0.432121		0	-0.432121		0	-0.432121		0	-0.432121		0	-0.432121		0	-0.432121		0	-0.432121		1	2.12132		0	-0.432121		N	Y
OG0006828	N	Y	936046_000657									RIR_2099200			1	2.1606		0	-0.432121		0	-0.432121		0	-0.432121		0	-0.432121		0	-0.432121		0	-0.432121		0	-0.432121		0	-0.432121		1	2.12132		0	-0.432121		N	Y
OG0006852	N	Y	936046_000f01									RIR_2842000			1	2.1606		0	-0.432121		0	-0.432121		0	-0.432121		0	-0.432121		0	-0.432121		0	-0.432121		0	-0.432121		0	-0.432121		1	2.12132		0	-0.432121		N	Y
OG0006853	N	Y	936046_000f2a									RIR_2026400			1	2.1606		0	-0.432121		0	-0.432121		0	-0.432121		0	-0.432121		0	-0.432121		0	-0.432121		0	-0.432121		0	-0.432121		1	2.12132		0	-0.432121		N	Y
OG0006854	N	Y	936046_000f4f									RIR_3434500			1	2.1606		0	-0.432121		0	-0.432121		0	-0.432121		0	-0.432121		0	-0.432121		0	-0.432121		0	-0.432121		0	-0.432121		1	2.12132		0	-0.432121		N	Y
OG0006860	N	Y	936046_0010dd									RIR_2365300			1	2.1606		0	-0.432121		0	-0.432121		0	-0.432121		0	-0.432121		0	-0.432121		0	-0.432121		0	-0.432121		0	-0.432121		1	2.12132		0	-0.432121		N	Y
OG0006872	N	Y	936046_0012b2									RIR_2968700			1	2.1606		0	-0.432121		0	-0.432121		0	-0.432121		0	-0.432121		0	-0.432121		0	-0.432121		0	-0.432121		0	-0.432121		1	2.12132		0	-0.432121		N	Y
OG0006884	N	Y	936046_001687									RIR_2232900			1	2.1606		0	-0.432121		0	-0.432121		0	-0.432121		0	-0.432121		0	-0.432121		0	-0.432121		0	-0.432121		0	-0.432121		1	2.12132		0	-0.432121		N	Y
OG0006887	N	Y	936046_0016e3									RIR_2183500			1	2.1606		0	-0.432121		0	-0.432121		0	-0.432121		0	-0.432121		0	-0.432121		0	-0.432121		0	-0.432121		0	-0.432121		1	2.12132		0	-0.432121		N	Y
OG0006891	N	Y	936046_001735									RIR_1117400			1	2.1606		0	-0.432121		0	-0.432121		0	-0.432121		0	-0.432121		0	-0.432121		0	-0.432121		0	-0.432121		0	-0.432121		1	2.12132		0	-0.432121		N	Y
OG0006910	N	Y	936046_001be1									RIR_1208000			1	2.1606		0	-0.432121		0	-0.432121		0	-0.432121		0	-0.432121		0	-0.432121		0	-0.432121		0	-0.432121		0	-0.432121		1	2.12132		0	-0.432121		N	Y
OG0006915	N	Y	936046_001d52									RIR_0670100			1	2.1606		0	-0.432121		0	-0.432121		0	-0.432121		0	-0.432121		0	-0.432121		0	-0.432121		0	-0.432121		0	-0.432121		1	2.12132		0	-0.432121		N	Y
OG0006926	N	Y	936046_00222d									RIR_1894910			1	2.1606		0	-0.432121		0	-0.432121		0	-0.432121		0	-0.432121		0	-0.432121		0	-0.432121		0	-0.432121		0	-0.432121		1	2.12132		0	-0.432121		N	Y
OG0006930	N	Y	936046_0022a3									RIR_0744000			1	2.1606		0	-0.432121		0	-0.432121		0	-0.432121		0	-0.432121		0	-0.432121		0	-0.432121		0	-0.432121		0	-0.432121		1	2.12132		0	-0.432121		N	Y
OG0006931	N	Y	936046_002392									RIR_1784800			1	2.1606		0	-0.432121		0	-0.432121		0	-0.432121		0	-0.432121		0	-0.432121		0	-0.432121		0	-0.432121		0	-0.432121		1	2.12132		0	-0.432121		N	Y
OG0006944	N	Y	936046_002729									RIR_2675400			1	2.1606		0	-0.432121		0	-0.432121		0	-0.432121		0	-0.432121		0	-0.432121		0	-0.432121		0	-0.432121		0	-0.432121		1	2.12132		0	-0.432121		N	Y
OG0006955	N	Y		AN11109								RIR_3499000			0	-0.432121		1	2.1606		0	-0.432121		0	-0.432121		0	-0.432121		0	-0.432121		0	-0.432121		0	-0.432121		0	-0.432121		1	2.12132		0	-0.432121		N	Y
OG0006956	N	Y		AN3505								RIR_1285100			0	-0.432121		1	2.1606		0	-0.432121		0	-0.432121		0	-0.432121		0	-0.432121		0	-0.432121		0	-0.432121		0	-0.432121		1	2.12132		0	-0.432121		N	Y
OG0006962	N	Y		AN4914								RIR_2719000			0	-0.289875		1	1.44938		0	-0.289875		0	-0.289875		0	-0.289875		0	-0.289875		0	-0.289875		0	-0.289875		0	-0.289875		1	2.12132		0	-0.289875		N	Y
OG0006966	N	Y		AN4762								RIR_2813900			0	-0.432121		1	2.1606		0	-0.432121		0	-0.432121		0	-0.432121		0	-0.432121		0	-0.432121		0	-0.432121		0	-0.432121		1	2.12132		0	-0.432121		N	Y
OG0006972	N	Y		AN0340								RIR_0434300			0	-0.432121		1	2.1606		0	-0.432121		0	-0.432121		0	-0.432121		0	-0.432121		0	-0.432121		0	-0.432121		0	-0.432121		1	2.12132		0	-0.432121		N	Y
OG0006993	N	Y		AN9450								RIR_0759300			0	-0.432121		1	2.1606		0	-0.432121		0	-0.432121		0	-0.432121		0	-0.432121		0	-0.432121		0	-0.432121		0	-0.432121		1	2.12132		0	-0.432121		N	Y
OG0006994	N	Y		AN6829								RIR_2131800			0	-0.432121		1	2.1606		0	-0.432121		0	-0.432121		0	-0.432121		0	-0.432121		0	-0.432121		0	-0.432121		0	-0.432121		1	2.12132		0	-0.432121		N	Y
OG0006997	N	Y		AN8034								RIR_2340200			0	-0.432121		1	2.1606		0	-0.432121		0	-0.432121		0	-0.432121		0	-0.432121		0	-0.432121		0	-0.432121		0	-0.432121		1	2.12132		0	-0.432121		N	Y
OG0007000	N	Y		AN6718								RIR_2921500			0	-0.432121		1	2.1606		0	-0.432121		0	-0.432121		0	-0.432121		0	-0.432121		0	-0.432121		0	-0.432121		0	-0.432121		1	2.12132		0	-0.432121		N	Y
OG0007010	N	Y		AN8267								RIR_0504800			0	-0.432121		1	2.1606		0	-0.432121		0	-0.432121		0	-0.432121		0	-0.432121		0	-0.432121		0	-0.432121		0	-0.432121		1	2.12132		0	-0.432121		N	Y
OG0007013	N	Y		AN10252								RIR_0272100			0	-0.432121		1	2.1606		0	-0.432121		0	-0.432121		0	-0.432121		0	-0.432121		0	-0.432121		0	-0.432121		0	-0.432121		1	2.12132		0	-0.432121		N	Y
OG0007019	N	Y		AN5709								RIR_0928600			0	-0.432121		1	2.1606		0	-0.432121		0	-0.432121		0	-0.432121		0	-0.432121		0	-0.432121		0	-0.432121		0	-0.432121		1	2.12132		0	-0.432121		N	Y
OG0007020	N	Y		AN2410								RIR_1993700			0	-0.432121		1	2.1606		0	-0.432121		0	-0.432121		0	-0.432121		0	-0.432121		0	-0.432121		0	-0.432121		0	-0.432121		1	2.12132		0	-0.432121		N	Y
OG0007030	N	Y		AN4913								RIR_1927500			0	-0.432121		1	2.1606		0	-0.432121		0	-0.432121		0	-0.432121		0	-0.432121		0	-0.432121		0	-0.432121		0	-0.432121		1	2.12132		0	-0.432121		N	Y
OG0007031	N	Y		AN20011								RIR_3514600			0	-0.432121		1	2.1606		0	-0.432121		0	-0.432121		0	-0.432121		0	-0.432121		0	-0.432121		0	-0.432121		0	-0.432121		1	2.12132		0	-0.432121		N	Y
OG0007033	N	Y		AN2117								RIR_2025800			0	-0.432121		1	2.1606		0	-0.432121		0	-0.432121		0	-0.432121		0	-0.432121		0	-0.432121		0	-0.432121		0	-0.432121		1	2.12132		0	-0.432121		N	Y
OG0007039	N	Y		AN2221								RIR_1987200			0	-0.432121		1	2.1606		0	-0.432121		0	-0.432121		0	-0.432121		0	-0.432121		0	-0.432121		0	-0.432121		0	-0.432121		1	2.12132		0	-0.432121		N	Y
OG0008190	N	Y					284813_000142					RIR_3087700			0	-0.432121		0	-0.432121		0	-0.432121		0	-0.432121		1	2.1606		0	-0.432121		0	-0.432121		0	-0.432121		0	-0.432121		1	2.12132		0	-0.432121		N	Y
OG0008193	N	Y						OAQ21992.1				RIR_3513100			0	-0.289875		0	-0.289875		0	-0.289875		0	-0.289875		0	-0.289875		1	1.44938		0	-0.289875		0	-0.289875		0	-0.289875		1	2.12132		0	-0.289875		N	Y
OG0008196	N	Y						OAQ22220.1				RIR_0408700			0	-0.289875		0	-0.289875		0	-0.289875		0	-0.289875		0	-0.289875		1	1.44938		0	-0.289875		0	-0.289875		0	-0.289875		1	2.12132		0	-0.289875		N	Y
OG0008197	N	Y						OAQ22341.1				RIR_1973300			0	-0.432121		0	-0.432121		0	-0.432121		0	-0.432121		0	-0.432121		1	2.1606		0	-0.432121		0	-0.432121		0	-0.432121		1	2.12132		0	-0.432121		N	Y
OG0008199	N	Y						OAQ22490.1				RIR_1820900			0	-0.432121		0	-0.432121		0	-0.432121		0	-0.432121		0	-0.432121		1	2.1606		0	-0.432121		0	-0.432121		0	-0.432121		1	2.12132		0	-0.432121		N	Y
OG0008201	N	Y						OAQ22863.1				RIR_1038300			0	-0.289875		0	-0.289875		0	-0.289875		0	-0.289875		0	-0.289875		1	1.44938		0	-0.289875		0	-0.289875		0	-0.289875		1	2.12132		0	-0.289875		N	Y
OG0008203	N	Y						OAQ23293.1				RIR_3337200			0	-0.432121		0	-0.432121		0	-0.432121		0	-0.432121		0	-0.432121		1	2.1606		0	-0.432121		0	-0.432121		0	-0.432121		1	2.12132		0	-0.432121		N	Y
OG0008204	N	Y						OAQ23337.1				RIR_1077100			0	-0.432121		0	-0.432121		0	-0.432121		0	-0.432121		0	-0.432121		1	2.1606		0	-0.432121		0	-0.432121		0	-0.432121		1	2.12132		0	-0.432121		N	Y
OG0008206	N	Y						OAQ23666.1				RIR_2626800			0	-0.289875		0	-0.289875		0	-0.289875		0	-0.289875		0	-0.289875		1	1.44938		0	-0.289875		0	-0.289875		0	-0.289875		1	2.12132		0	-0.289875		N	Y
OG0008209	N	Y						OAQ24709.1				RIR_2833500			0	-0.432121		0	-0.432121		0	-0.432121		0	-0.432121		0	-0.432121		1	2.1606		0	-0.432121		0	-0.432121		0	-0.432121		1	2.12132		0	-0.432121		N	Y
OG0008211	N	Y						OAQ24978.1				RIR_2453600			0	-0.432121		0	-0.432121		0	-0.432121		0	-0.432121		0	-0.432121		1	2.1606		0	-0.432121		0	-0.432121		0	-0.432121		1	2.12132		0	-0.432121		N	Y
OG0008214	N	Y						OAQ25476.1				RIR_2349900			0	-0.289875		0	-0.289875		0	-0.289875		0	-0.289875		0	-0.289875		1	1.44938		0	-0.289875		0	-0.289875		0	-0.289875		1	2.12132		0	-0.289875		N	Y
OG0008217	N	Y						OAQ25974.1				RIR_0711700			0	-0.432121		0	-0.432121		0	-0.432121		0	-0.432121		0	-0.432121		1	2.1606		0	-0.432121		0	-0.432121		0	-0.432121		1	2.12132		0	-0.432121		N	Y
OG0008219	N	Y						OAQ26178.1				RIR_2598000			0	-0.289875		0	-0.289875		0	-0.289875		0	-0.289875		0	-0.289875		1	1.44938		0	-0.289875		0	-0.289875		0	-0.289875		1	2.12132		0	-0.289875		N	Y
OG0008220	N	Y						OAQ26512.1				RIR_1102400			0	-0.432121		0	-0.432121		0	-0.432121		0	-0.432121		0	-0.432121		1	2.1606		0	-0.432121		0	-0.432121		0	-0.432121		1	2.12132		0	-0.432121		N	Y
OG0008226	N	Y						OAQ26960.1				RIR_1789500			0	-0.432121		0	-0.432121		0	-0.432121		0	-0.432121		0	-0.432121		1	2.1606		0	-0.432121		0	-0.432121		0	-0.432121		1	2.12132		0	-0.432121		N	Y
OG0008227	N	Y						OAQ27063.1				RIR_1286600			0	-0.432121		0	-0.432121		0	-0.432121		0	-0.432121		0	-0.432121		1	2.1606		0	-0.432121		0	-0.432121		0	-0.432121		1	2.12132		0	-0.432121		N	Y
OG0008230	N	Y						OAQ27831.1				RIR_2549100			0	-0.432121		0	-0.432121		0	-0.432121		0	-0.432121		0	-0.432121		1	2.1606		0	-0.432121		0	-0.432121		0	-0.432121		1	2.12132		0	-0.432121		N	Y
OG0008231	N	Y						OAQ27930.1				RIR_1088400			0	-0.432121		0	-0.432121		0	-0.432121		0	-0.432121		0	-0.432121		1	2.1606		0	-0.432121		0	-0.432121		0	-0.432121		1	2.12132		0	-0.432121		N	Y
OG0008233	N	Y						OAQ28118.1				RIR_2374900			0	-0.432121		0	-0.432121		0	-0.432121		0	-0.432121		0	-0.432121		1	2.1606		0	-0.432121		0	-0.432121		0	-0.432121		1	2.12132		0	-0.432121		N	Y
OG0008235	N	Y						OAQ28578.1				RIR_1122000			0	-0.289875		0	-0.289875		0	-0.289875		0	-0.289875		0	-0.289875		1	1.44938		0	-0.289875		0	-0.289875		0	-0.289875		1	2.12132		0	-0.289875		N	Y
OG0008237	N	Y						OAQ28604.1				RIR_2434400			0	-0.432121		0	-0.432121		0	-0.432121		0	-0.432121		0	-0.432121		1	2.1606		0	-0.432121		0	-0.432121		0	-0.432121		1	2.12132		0	-0.432121		N	Y
OG0008238	N	Y						OAQ28687.1				RIR_3482200			0	-0.432121		0	-0.432121		0	-0.432121		0	-0.432121		0	-0.432121		1	2.1606		0	-0.432121		0	-0.432121		0	-0.432121		1	2.12132		0	-0.432121		N	Y
OG0008240	N	Y						OAQ29019.1				RIR_0745400			0	-0.432121		0	-0.432121		0	-0.432121		0	-0.432121		0	-0.432121		1	2.1606		0	-0.432121		0	-0.432121		0	-0.432121		1	2.12132		0	-0.432121		N	Y
OG0008242	N	Y						OAQ29517.1				RIR_2373600			0	-0.289875		0	-0.289875		0	-0.289875		0	-0.289875		0	-0.289875		1	1.44938		0	-0.289875		0	-0.289875		0	-0.289875		1	2.12132		0	-0.289875		N	Y
OG0008243	N	Y						OAQ29623.1				RIR_0300300			0	-0.432121		0	-0.432121		0	-0.432121		0	-0.432121		0	-0.432121		1	2.1606		0	-0.432121		0	-0.432121		0	-0.432121		1	2.12132		0	-0.432121		N	Y
OG0008246	N	Y						OAQ29910.1				RIR_3117600			0	-0.432121		0	-0.432121		0	-0.432121		0	-0.432121		0	-0.432121		1	2.1606		0	-0.432121		0	-0.432121		0	-0.432121		1	2.12132		0	-0.432121		N	Y
OG0008248	N	Y						OAQ30016.1				RIR_1988200			0	-0.432121		0	-0.432121		0	-0.432121		0	-0.432121		0	-0.432121		1	2.1606		0	-0.432121		0	-0.432121		0	-0.432121		1	2.12132		0	-0.432121		N	Y
OG0008249	N	Y						OAQ30241.1				RIR_3338300			0	-0.432121		0	-0.432121		0	-0.432121		0	-0.432121		0	-0.432121		1	2.1606		0	-0.432121		0	-0.432121		0	-0.432121		1	2.12132		0	-0.432121		N	Y
OG0008250	N	Y						OAQ30305.1				RIR_1974200			0	-0.432121		0	-0.432121		0	-0.432121		0	-0.432121		0	-0.432121		1	2.1606		0	-0.432121		0	-0.432121		0	-0.432121		1	2.12132		0	-0.432121		N	Y
OG0008252	N	Y						OAQ30839.1				RIR_1702000			0	-0.432121		0	-0.432121		0	-0.432121		0	-0.432121		0	-0.432121		1	2.1606		0	-0.432121		0	-0.432121		0	-0.432121		1	2.12132		0	-0.432121		N	Y
OG0008253	N	Y						OAQ30872.1				RIR_3241700			0	-0.432121		0	-0.432121		0	-0.432121		0	-0.432121		0	-0.432121		1	2.1606		0	-0.432121		0	-0.432121		0	-0.432121		1	2.12132		0	-0.432121		N	Y
OG0008254	N	Y						OAQ31018.1				RIR_2968600			0	-0.432121		0	-0.432121		0	-0.432121		0	-0.432121		0	-0.432121		1	2.1606		0	-0.432121		0	-0.432121		0	-0.432121		1	2.12132		0	-0.432121		N	Y
OG0008255	N	Y						OAQ31123.1				RIR_0024800			0	-0.432121		0	-0.432121		0	-0.432121		0	-0.432121		0	-0.432121		1	2.1606		0	-0.432121		0	-0.432121		0	-0.432121		1	2.12132		0	-0.432121		N	Y
OG0008256	N	Y						OAQ31302.1				RIR_0190700			0	-0.432121		0	-0.432121		0	-0.432121		0	-0.432121		0	-0.432121		1	2.1606		0	-0.432121		0	-0.432121		0	-0.432121		1	2.12132		0	-0.432121		N	Y
OG0008257	N	Y						OAQ31580.1				RIR_0420800			0	-0.432121		0	-0.432121		0	-0.432121		0	-0.432121		0	-0.432121		1	2.1606		0	-0.432121		0	-0.432121		0	-0.432121		1	2.12132		0	-0.432121		N	Y
OG0008258	N	Y						OAQ31784.1				RIR_0915800			0	-0.432121		0	-0.432121		0	-0.432121		0	-0.432121		0	-0.432121		1	2.1606		0	-0.432121		0	-0.432121		0	-0.432121		1	2.12132		0	-0.432121		N	Y
OG0008261	N	Y						OAQ32236.1				RIR_1971500			0	-0.432121		0	-0.432121		0	-0.432121		0	-0.432121		0	-0.432121		1	2.1606		0	-0.432121		0	-0.432121		0	-0.432121		1	2.12132		0	-0.432121		N	Y
OG0008263	N	Y						OAQ32331.1				RIR_1025000			0	-0.432121		0	-0.432121		0	-0.432121		0	-0.432121		0	-0.432121		1	2.1606		0	-0.432121		0	-0.432121		0	-0.432121		1	2.12132		0	-0.432121		N	Y
OG0008265	N	Y						OAQ32642.1				RIR_1728900			0	-0.432121		0	-0.432121		0	-0.432121		0	-0.432121		0	-0.432121		1	2.1606		0	-0.432121		0	-0.432121		0	-0.432121		1	2.12132		0	-0.432121		N	Y
OG0008266	N	Y						OAQ33199.1				RIR_2966600			0	-0.432121		0	-0.432121		0	-0.432121		0	-0.432121		0	-0.432121		1	2.1606		0	-0.432121		0	-0.432121		0	-0.432121		1	2.12132		0	-0.432121		N	Y
OG0008267	N	Y						OAQ33231.1				RIR_2844100			0	-0.432121		0	-0.432121		0	-0.432121		0	-0.432121		0	-0.432121		1	2.1606		0	-0.432121		0	-0.432121		0	-0.432121		1	2.12132		0	-0.432121		N	Y
OG0008268	N	Y						OAQ33243.1				RIR_2038900			0	-0.432121		0	-0.432121		0	-0.432121		0	-0.432121		0	-0.432121		1	2.1606		0	-0.432121		0	-0.432121		0	-0.432121		1	2.12132		0	-0.432121		N	Y
OG0008269	N	Y						OAQ33250.1				RIR_1589800			0	-0.432121		0	-0.432121		0	-0.432121		0	-0.432121		0	-0.432121		1	2.1606		0	-0.432121		0	-0.432121		0	-0.432121		1	2.12132		0	-0.432121		N	Y
OG0008272	N	Y						OAQ33589.1				RIR_3493200			0	-0.289875		0	-0.289875		0	-0.289875		0	-0.289875		0	-0.289875		1	1.44938		0	-0.289875		0	-0.289875		0	-0.289875		1	2.12132		0	-0.289875		N	Y
OG0008274	N	Y						OAQ33746.1				RIR_2436300			0	-0.432121		0	-0.432121		0	-0.432121		0	-0.432121		0	-0.432121		1	2.1606		0	-0.432121		0	-0.432121		0	-0.432121		1	2.12132		0	-0.432121		N	Y
OG0008275	N	Y						OAQ33757.1				RIR_2079200			0	-0.432121		0	-0.432121		0	-0.432121		0	-0.432121		0	-0.432121		1	2.1606		0	-0.432121		0	-0.432121		0	-0.432121		1	2.12132		0	-0.432121		N	Y
OG0008278	N	Y						OAQ33956.1				RIR_3084900			0	-0.432121		0	-0.432121		0	-0.432121		0	-0.432121		0	-0.432121		1	2.1606		0	-0.432121		0	-0.432121		0	-0.432121		1	2.12132		0	-0.432121		N	Y
OG0008280	N	Y						OAQ34041.1				RIR_1424400			0	-0.432121		0	-0.432121		0	-0.432121		0	-0.432121		0	-0.432121		1	2.1606		0	-0.432121		0	-0.432121		0	-0.432121		1	2.12132		0	-0.432121		N	Y
OG0008281	N	Y						OAQ34128.1				RIR_2492900			0	-0.432121		0	-0.432121		0	-0.432121		0	-0.432121		0	-0.432121		1	2.1606		0	-0.432121		0	-0.432121		0	-0.432121		1	2.12132		0	-0.432121		N	Y
OG0008283	N	Y						OAQ34296.1				RIR_0689300			0	-0.432121		0	-0.432121		0	-0.432121		0	-0.432121		0	-0.432121		1	2.1606		0	-0.432121		0	-0.432121		0	-0.432121		1	2.12132		0	-0.432121		N	Y
OG0008284	N	Y						OAQ34566.1				RIR_1161300			0	-0.432121		0	-0.432121		0	-0.432121		0	-0.432121		0	-0.432121		1	2.1606		0	-0.432121		0	-0.432121		0	-0.432121		1	2.12132		0	-0.432121		N	Y
OG0008285	N	Y						OAQ34643.1				RIR_1825500			0	-0.432121		0	-0.432121		0	-0.432121		0	-0.432121		0	-0.432121		1	2.1606		0	-0.432121		0	-0.432121		0	-0.432121		1	2.12132		0	-0.432121		N	Y
OG0008286	N	Y						OAQ34704.1				RIR_0859900			0	-0.432121		0	-0.432121		0	-0.432121		0	-0.432121		0	-0.432121		1	2.1606		0	-0.432121		0	-0.432121		0	-0.432121		1	2.12132		0	-0.432121		N	Y
OG0008287	N	Y						OAQ34729.1				RIR_0100800			0	-0.432121		0	-0.432121		0	-0.432121		0	-0.432121		0	-0.432121		1	2.1606		0	-0.432121		0	-0.432121		0	-0.432121		1	2.12132		0	-0.432121		N	Y
OG0008290	N	Y						OAQ34916.1				RIR_0164600			0	-0.432121		0	-0.432121		0	-0.432121		0	-0.432121		0	-0.432121		1	2.1606		0	-0.432121		0	-0.432121		0	-0.432121		1	2.12132		0	-0.432121		N	Y
OG0008291	N	Y						OAQ35213.1				RIR_2122300			0	-0.432121		0	-0.432121		0	-0.432121		0	-0.432121		0	-0.432121		1	2.1606		0	-0.432121		0	-0.432121		0	-0.432121		1	2.12132		0	-0.432121		N	Y
OG0008293	N	Y						OAQ35889.1				RIR_2892600			0	-0.432121		0	-0.432121		0	-0.432121		0	-0.432121		0	-0.432121		1	2.1606		0	-0.432121		0	-0.432121		0	-0.432121		1	2.12132		0	-0.432121		N	Y
OG0008294	N	Y						OAQ35984.1				RIR_1082400			0	-0.432121		0	-0.432121		0	-0.432121		0	-0.432121		0	-0.432121		1	2.1606		0	-0.432121		0	-0.432121		0	-0.432121		1	2.12132		0	-0.432121		N	Y
OG0008296	N	Y						OAQ36599.1				RIR_2817200			0	-0.432121		0	-0.432121		0	-0.432121		0	-0.432121		0	-0.432121		1	2.1606		0	-0.432121		0	-0.432121		0	-0.432121		1	2.12132		0	-0.432121		N	Y
OG0008297	N	Y						OAQ36676.1				RIR_1287200			0	-0.432121		0	-0.432121		0	-0.432121		0	-0.432121		0	-0.432121		1	2.1606		0	-0.432121		0	-0.432121		0	-0.432121		1	2.12132		0	-0.432121		N	Y
OG0008299	N	Y							10090_00089f			RIR_3004930			0	-0.289875		0	-0.289875		0	-0.289875		0	-0.289875		0	-0.289875		0	-0.289875		1	1.44938		0	-0.289875		0	-0.289875		1	2.12132		0	-0.289875		N	Y
OG0008300	N	Y							10090_000a3f			RIR_0589400			0	-0.432121		0	-0.432121		0	-0.432121		0	-0.432121		0	-0.432121		0	-0.432121		1	2.1606		0	-0.432121		0	-0.432121		1	2.12132		0	-0.432121		N	Y
OG0008303	N	Y							10090_000d10			RIR_3549300			0	-0.289875		0	-0.289875		0	-0.289875		0	-0.289875		0	-0.289875		0	-0.289875		1	1.44938		0	-0.289875		0	-0.289875		1	2.12132		0	-0.289875		N	Y
OG0008304	N	Y							10090_000d8b			RIR_1244600			0	-0.432121		0	-0.432121		0	-0.432121		0	-0.432121		0	-0.432121		0	-0.432121		1	2.1606		0	-0.432121		0	-0.432121		1	2.12132		0	-0.432121		N	Y
OG0008305	N	Y							10090_000f87			RIR_2556700			0	-0.432121		0	-0.432121		0	-0.432121		0	-0.432121		0	-0.432121		0	-0.432121		1	2.1606		0	-0.432121		0	-0.432121		1	2.12132		0	-0.432121		N	Y
OG0008306	N	Y							10090_0011a8			RIR_3447600			0	-0.432121		0	-0.432121		0	-0.432121		0	-0.432121		0	-0.432121		0	-0.432121		1	2.1606		0	-0.432121		0	-0.432121		1	2.12132		0	-0.432121		N	Y
OG0008308	N	Y							10090_00173a			RIR_1380000			0	-0.432121		0	-0.432121		0	-0.432121		0	-0.432121		0	-0.432121		0	-0.432121		1	2.1606		0	-0.432121		0	-0.432121		1	2.12132		0	-0.432121		N	Y
OG0008309	N	Y							10090_001757			RIR_2623500			0	-0.432121		0	-0.432121		0	-0.432121		0	-0.432121		0	-0.432121		0	-0.432121		1	2.1606		0	-0.432121		0	-0.432121		1	2.12132		0	-0.432121		N	Y
OG0008311	N	Y							10090_0023d0			RIR_0218700			0	-0.289875		0	-0.289875		0	-0.289875		0	-0.289875		0	-0.289875		0	-0.289875		1	1.44938		0	-0.289875		0	-0.289875		1	2.12132		0	-0.289875		N	Y
OG0008312	N	Y							10090_002435			RIR_0847800			0	-0.432121		0	-0.432121		0	-0.432121		0	-0.432121		0	-0.432121		0	-0.432121		1	2.1606		0	-0.432121		0	-0.432121		1	2.12132		0	-0.432121		N	Y
OG0008314	N	Y							10090_002ac0			RIR_1358200			0	-0.289875		0	-0.289875		0	-0.289875		0	-0.289875		0	-0.289875		0	-0.289875		1	1.44938		0	-0.289875		0	-0.289875		1	2.12132		0	-0.289875		N	Y
OG0008315	N	Y							10090_00321c			RIR_2703500			0	-0.432121		0	-0.432121		0	-0.432121		0	-0.432121		0	-0.432121		0	-0.432121		1	2.1606		0	-0.432121		0	-0.432121		1	2.12132		0	-0.432121		N	Y
OG0008317	N	Y							10090_0033ae			RIR_1280700			0	-0.289875		0	-0.289875		0	-0.289875		0	-0.289875		0	-0.289875		0	-0.289875		1	1.44938		0	-0.289875		0	-0.289875		1	2.12132		0	-0.289875		N	Y
OG0008318	N	Y							10090_003409			RIR_0589300			0	-0.432121		0	-0.432121		0	-0.432121		0	-0.432121		0	-0.432121		0	-0.432121		1	2.1606		0	-0.432121		0	-0.432121		1	2.12132		0	-0.432121		N	Y
OG0008319	N	Y							10090_00360c			RIR_0874300			0	-0.432121		0	-0.432121		0	-0.432121		0	-0.432121		0	-0.432121		0	-0.432121		1	2.1606		0	-0.432121		0	-0.432121		1	2.12132		0	-0.432121		N	Y
OG0008320	N	Y							10090_003e91			RIR_0858000			0	-0.432121		0	-0.432121		0	-0.432121		0	-0.432121		0	-0.432121		0	-0.432121		1	2.1606		0	-0.432121		0	-0.432121		1	2.12132		0	-0.432121		N	Y
OG0008321	N	Y							10090_003f19			RIR_1722600			0	-0.432121		0	-0.432121		0	-0.432121		0	-0.432121		0	-0.432121		0	-0.432121		1	2.1606		0	-0.432121		0	-0.432121		1	2.12132		0	-0.432121		N	Y
OG0008322	N	Y							10090_0041ea			RIR_1898800			0	-0.432121		0	-0.432121		0	-0.432121		0	-0.432121		0	-0.432121		0	-0.432121		1	2.1606		0	-0.432121		0	-0.432121		1	2.12132		0	-0.432121		N	Y
OG0008323	N	Y							10090_0043c2			RIR_1041400			0	-0.432121		0	-0.432121		0	-0.432121		0	-0.432121		0	-0.432121		0	-0.432121		1	2.1606		0	-0.432121		0	-0.432121		1	2.12132		0	-0.432121		N	Y
OG0008324	N	Y							10090_004620			RIR_1584100			0	-0.432121		0	-0.432121		0	-0.432121		0	-0.432121		0	-0.432121		0	-0.432121		1	2.1606		0	-0.432121		0	-0.432121		1	2.12132		0	-0.432121		N	Y
OG0008427	N	Y								XP_018287517_1		RIR_0972100			0	-0.432121		0	-0.432121		0	-0.432121		0	-0.432121		0	-0.432121		0	-0.432121		0	-0.432121		1	2.1606		0	-0.432121		1	2.12132		0	-0.432121		N	Y
OG0008431	N	Y								XP_018287547_1		RIR_1785800			0	-0.432121		0	-0.432121		0	-0.432121		0	-0.432121		0	-0.432121		0	-0.432121		0	-0.432121		1	2.1606		0	-0.432121		1	2.12132		0	-0.432121		N	Y
OG0008433	N	Y								XP_018287606_1		RIR_1035000			0	-0.432121		0	-0.432121		0	-0.432121		0	-0.432121		0	-0.432121		0	-0.432121		0	-0.432121		1	2.1606		0	-0.432121		1	2.12132		0	-0.432121		N	Y
OG0008438	N	Y								XP_018287694_1		RIR_2192200			0	-0.432121		0	-0.432121		0	-0.432121		0	-0.432121		0	-0.432121		0	-0.432121		0	-0.432121		1	2.1606		0	-0.432121		1	2.12132		0	-0.432121		N	Y
OG0008465	N	Y								XP_018288511_1		RIR_3475200			0	-0.432121		0	-0.432121		0	-0.432121		0	-0.432121		0	-0.432121		0	-0.432121		0	-0.432121		1	2.1606		0	-0.432121		1	2.12132		0	-0.432121		N	Y
OG0008475	N	Y								XP_018288898_1		RIR_2874900			0	-0.432121		0	-0.432121		0	-0.432121		0	-0.432121		0	-0.432121		0	-0.432121		0	-0.432121		1	2.1606		0	-0.432121		1	2.12132		0	-0.432121		N	Y
OG0008497	N	Y								XP_018289917_1		RIR_3113200			0	-0.432121		0	-0.432121		0	-0.432121		0	-0.432121		0	-0.432121		0	-0.432121		0	-0.432121		1	2.1606		0	-0.432121		1	2.12132		0	-0.432121		N	Y
OG0008556	N	Y								XP_018292527_1		RIR_0365200			0	-0.432121		0	-0.432121		0	-0.432121		0	-0.432121		0	-0.432121		0	-0.432121		0	-0.432121		1	2.1606		0	-0.432121		1	2.12132		0	-0.432121		N	Y
OG0008564	N	Y								XP_018293008_1		RIR_3489700			0	-0.432121		0	-0.432121		0	-0.432121		0	-0.432121		0	-0.432121		0	-0.432121		0	-0.432121		1	2.1606		0	-0.432121		1	2.12132		0	-0.432121		N	Y
OG0008604	N	Y								XP_018294388_1		RIR_3092700			0	-0.432121		0	-0.432121		0	-0.432121		0	-0.432121		0	-0.432121		0	-0.432121		0	-0.432121		1	2.1606		0	-0.432121		1	2.12132		0	-0.432121		N	Y
OG0008614	N	Y								XP_018294611_1		RIR_2345500			0	-0.432121		0	-0.432121		0	-0.432121		0	-0.432121		0	-0.432121		0	-0.432121		0	-0.432121		1	2.1606		0	-0.432121		1	2.12132		0	-0.432121		N	Y
OG0008630	N	Y								XP_018295206_1		RIR_0184500			0	-0.432121		0	-0.432121		0	-0.432121		0	-0.432121		0	-0.432121		0	-0.432121		0	-0.432121		1	2.1606		0	-0.432121		1	2.12132		0	-0.432121		N	Y
OG0008661	N	Y								XP_018296029_1		RIR_0402200			0	-0.432121		0	-0.432121		0	-0.432121		0	-0.432121		0	-0.432121		0	-0.432121		0	-0.432121		1	2.1606		0	-0.432121		1	2.12132		0	-0.432121		N	Y
OG0008687	N	Y								XP_018296943_1		RIR_0430700			0	-0.432121		0	-0.432121		0	-0.432121		0	-0.432121		0	-0.432121		0	-0.432121		0	-0.432121		1	2.1606		0	-0.432121		1	2.12132		0	-0.432121		N	Y
OG0008695	N	Y								XP_018297192_1		RIR_0681910			0	-0.432121		0	-0.432121		0	-0.432121		0	-0.432121		0	-0.432121		0	-0.432121		0	-0.432121		1	2.1606		0	-0.432121		1	2.12132		0	-0.432121		N	Y
OG0008710	N	Y								XP_018297698_1		RIR_1375700			0	-0.432121		0	-0.432121		0	-0.432121		0	-0.432121		0	-0.432121		0	-0.432121		0	-0.432121		1	2.1606		0	-0.432121		1	2.12132		0	-0.432121		N	Y
OG0008745	N	Y								XP_018298860_1		RIR_2967100			0	-0.432121		0	-0.432121		0	-0.432121		0	-0.432121		0	-0.432121		0	-0.432121		0	-0.432121		1	2.1606		0	-0.432121		1	2.12132		0	-0.432121		N	Y
OG0008760	N	Y								XP_018299599_1		RIR_0376710			0	-0.432121		0	-0.432121		0	-0.432121		0	-0.432121		0	-0.432121		0	-0.432121		0	-0.432121		1	2.1606		0	-0.432121		1	2.12132		0	-0.432121		N	Y
OG0008768	N	Y									246409_0024a6	RIR_2146900			0	-0.289875		0	-0.289875		0	-0.289875		0	-0.289875		0	-0.289875		0	-0.289875		0	-0.289875		0	-0.289875		1	1.44938		1	2.12132		0	-0.289875		N	Y
OG0008769	N	N										RIR_0812700:RIR_0814100			0	-0.432121		0	-0.432121		0	-0.432121		0	-0.432121		0	-0.432121		0	-0.432121		0	-0.432121		0	-0.432121		0	-0.432121		2	3.16228		0	-0.432121		N	Y
OG0007067	N	Y			684364_000143							RIR_2593500			0	-0.432121		0	-0.432121		1	2.1606		0	-0.432121		0	-0.432121		0	-0.432121		0	-0.432121		0	-0.432121		0	-0.432121		1	2.12132		0	-0.432121		N	Y
OG0007072	N	Y			684364_0003fe							RIR_0650910			0	-0.432121		0	-0.432121		1	2.1606		0	-0.432121		0	-0.432121		0	-0.432121		0	-0.432121		0	-0.432121		0	-0.432121		1	2.12132		0	-0.432121		N	Y
OG0007079	N	Y			684364_0006f0							RIR_2125200			0	-0.432121		0	-0.432121		1	2.1606		0	-0.432121		0	-0.432121		0	-0.432121		0	-0.432121		0	-0.432121		0	-0.432121		1	2.12132		0	-0.432121		N	Y
OG0007106	N	Y			684364_000c1e							RIR_1267300			0	-0.432121		0	-0.432121		1	2.1606		0	-0.432121		0	-0.432121		0	-0.432121		0	-0.432121		0	-0.432121		0	-0.432121		1	2.12132		0	-0.432121		N	Y
OG0007125	N	Y			684364_0010ab							RIR_2436400			0	-0.432121		0	-0.432121		1	2.1606		0	-0.432121		0	-0.432121		0	-0.432121		0	-0.432121		0	-0.432121		0	-0.432121		1	2.12132		0	-0.432121		N	Y
OG0007143	N	Y			684364_0014d0							RIR_0391000			0	-0.432121		0	-0.432121		1	2.1606		0	-0.432121		0	-0.432121		0	-0.432121		0	-0.432121		0	-0.432121		0	-0.432121		1	2.12132		0	-0.432121		N	Y
OG0007145	N	Y			684364_0014f7							RIR_0477600			0	-0.289875		0	-0.289875		1	1.44938		0	-0.289875		0	-0.289875		0	-0.289875		0	-0.289875		0	-0.289875		0	-0.289875		1	2.12132		0	-0.289875		N	Y
OG0000049	N	N	936046_000044:936046_0000a7:936046_0000a8:936046_0000b9:936046_00010a:936046_000132:936046_000152:936046_00015a:936046_0001d6:936046_00022c:936046_000294:936046_00029b:936046_00031b:936046_00031e:936046_00035c:936046_00038f:936046_0003db:936046_0003eb:936046_0003ff:936046_000406:936046_000495:936046_0004c7:936046_000523:936046_0005e1	AN0332:AN0489:AN0498:AN0547:AN0732:AN0739:AN0970:AN10013:AN10036:AN10062:AN10152:AN10207:AN10920:AN10951:AN10958:AN11120:AN11876:AN11966:AN12129:AN12222:AN12357:AN1243:AN1691:AN2613:AN2675:AN2707:AN2841:AN3041:AN3270:AN3398:AN3985:AN4103:AN4119:AN4241:AN4313:AN4817:AN5284:AN5329:AN5369:AN5540:AN5559:AN5628:AN5656:AN5763:AN6019:AN6063:AN6277:AN6417:AN6451:AN6477:AN6774:AN6871:AN6928:AN6942:AN7167:…	684364_000240			OAQ23782.1:OAQ28508.1:OAQ33942.1		XP_018284126_1:XP_018287001_1:XP_018287436_1:XP_018287682_1:XP_018287737_1:XP_018288191_1:XP_018288198_1:XP_018289458_1:XP_018291898_1:XP_018296260_1:XP_018297650_1:XP_018299086_1	246409_000148:246409_0002e0:246409_000325:246409_0004b4:246409_000791:246409_0007a1:246409_000821:246409_000877:246409_000899:246409_000922:246409_000970:246409_000a03	RIR_0313900:RIR_0314000:RIR_1230000:RIR_1289100:RIR_1566800:RIR_1784900:RIR_1786400:RIR_1786600:RIR_1786700:RIR_1965600:RIR_2025500:RIR_2344900:RIR_2508700:RIR_2541400	YBR008C:YBR043C:YBR180W:YGR138C:YHR048W:YIL120W:YIL121W:YLL028W:YNL065W:YNR055C:YOR273C:YPR156C		24	1.25735		72	6.50544		1	-1.25735		0	-1.36669		0	-1.36669		3	-1.03868		0	-1.36669		12	-0.0546675		12	-0.0546675		14	0.0182807		12	-0.0546675		N	N
OG0000028	N	N	936046_000067:936046_0000c2:936046_000123:936046_00029f:936046_000316:936046_000326:936046_000448:936046_000552:936046_0005a5	AN3124:AN3363:AN3721:AN4513:AN5343:AN6340:AN6863:AN6875:AN7547:AN8286	684364_000073:684364_000112:684364_000119:684364_00013b:684364_0001e5:684364_0001fb:684364_00027d:684364_00029c:684364_0002e1:684364_00041c:684364_000449:684364_0004c9:684364_0005b3:684364_00099f	7227_000070:7227_000137:7227_0001c6:7227_0001d3:7227_000277:7227_0002f8:7227_0002f9:7227_0002fa:7227_0002fb:7227_0002fc:7227_0002fd:7227_0004be:7227_0004d0:7227_0006aa:7227_0011dd:7227_002104:7227_002590:7227_0025dc:7227_0025dd:7227_00339a:7227_0035f0	284813_0001cf:284813_000256:284813_000265:284813_000282:284813_0002c2	OAQ22297.1:OAQ24602.1:OAQ24989.1:OAQ25275.1:OAQ25719.1:OAQ28414.1:OAQ29485.1:OAQ30099.1:OAQ31387.1:OAQ31750.1:OAQ32427.1:OAQ34177.1:OAQ35609.1	10090_000273:10090_0002a4:10090_00041d:10090_000500:10090_000572:10090_0005dd:10090_000777:10090_000a52:10090_000ab3:10090_000bee:10090_000ec3:10090_00106f:10090_001128:10090_00122b:10090_00163f:10090_001703:10090_0017d3:10090_0019bb:10090_001ab0:10090_001ed6:10090_002136:10090_002249:10090_002484:10090_002559:10090_002882:10090_002bce:10090_002f7c:10090_002fa8:10090_0033a4:10090_0038a3:10090_003…	XP_018285128_1:XP_018285732_1:XP_018286917_1:XP_018287654_1:XP_018287655_1:XP_018288346_1:XP_018289702_1:XP_018290798_1:XP_018290839_1:XP_018292526_1:XP_018295834_1:XP_018296349_1:XP_018296807_1:XP_018299012_1:XP_018299181_1:XP_018299182_1:XP_018299186_1:XP_018299187_1:XP_018299398_1	246409_000162:246409_000170:246409_000171:246409_00018f:246409_0001c5:246409_0001d8:246409_0002c5:246409_0002fb:246409_0003c7:246409_0003c8:246409_00041b:246409_000424:246409_00045d:246409_00049a:246409_0004b2:246409_0004bc:246409_000501:246409_00051f:246409_000655:246409_000799:246409_000814:246409_000849:246409_0008ec:246409_0008f0:246409_00096d:246409_00098c:246409_0009c7	RIR_0026100:RIR_0367000:RIR_0825400:RIR_0853000:RIR_0927600:RIR_0932700:RIR_0941500:RIR_1017000:RIR_1150600:RIR_1150700:RIR_1150900:RIR_1151100:RIR_1466200:RIR_1558600:RIR_1991200:RIR_2120800:RIR_2719500:RIR_2881300:RIR_3015000	YBL063W:YEL061C:YGL216W:YPL155C:YPR141C		9	-0.190648		10	-0.158426		14	-0.029537		21	0.196018		5	-0.319537		13	-0.0617592		37	0.711574		19	0.131574		27	0.389352		19	0.294372		5	-0.319537		N	N
OG0000059	N	N	936046_000800:936046_000994:936046_000a12:936046_000c29:936046_001633:936046_00195f:936046_001a4e:936046_002633	AN0176:AN3152:AN6221:AN8667	684364_000c29:684364_000d91:684364_001413:684364_001dad:684364_002094	7227_0000fd:7227_0001fa:7227_00026c:7227_0011d0:7227_00217f	284813_00043c:284813_000483	OAQ23708.1:OAQ24161.1:OAQ24470.1:OAQ24471.1:OAQ24765.1:OAQ26423.1:OAQ28731.1:OAQ28935.1:OAQ28944.1:OAQ29093.1:OAQ33063.1:OAQ33252.1:OAQ34663.1:OAQ34781.1:OAQ35094.1:OAQ35168.1:OAQ35193.1:OAQ35678.1	10090_000386:10090_000607:10090_000650:10090_000651:10090_000d22:10090_001fcc:10090_002b88	XP_018284530_1:XP_018286705_1:XP_018286950_1:XP_018287100_1:XP_018287510_1:XP_018289131_1:XP_018289274_1:XP_018289361_1:XP_018289506_1:XP_018291331_1:XP_018292323_1:XP_018292489_1:XP_018292720_1:XP_018293137_1:XP_018293197_1:XP_018293684_1:XP_018294493_1:XP_018294986_1:XP_018296604_1:XP_018296615_1:XP_018298272_1:XP_018298619_1:XP_018299402_1	246409_000c51:246409_000c95:246409_000f9f:246409_00112d:246409_001223:246409_00130f:246409_00138f:246409_001482:246409_0015a5:246409_0016e8:246409_001841:246409_001846:246409_001cbf:246409_001e39:246409_001ea1:246409_002265:246409_002373:246409_0024a3:246409_002767:246409_00286f:246409_003035:246409_00311e:246409_0031ec:246409_0035bd:246409_0036f0:246409_003a6f:246409_003c6e:246409_003caa:246409_…	RIR_0098400:RIR_0098500:RIR_0300000:RIR_0757800:RIR_0843900:RIR_1289600:RIR_1585700:RIR_1861600:RIR_2503000:RIR_2613400:RIR_2708600:RIR_2710900:RIR_3015110	YCR018C:YER040W:YFL021W:YJL110C:YKR034W:YLR013W:YMR136W:YPL021W		8	-0.0648337		4	-0.180094		5	-0.151279		5	-0.151279		2	-0.237724		18	0.223316		7	-0.0936487		23	0.367391		30	0.569096		13	0.214054		8	-0.0648337		N	N
OG0000045	N	N	936046_000c09:936046_001a3f:936046_001ac7:936046_001beb:936046_001c76:936046_0020ec:936046_002484	AN0441:AN10760:AN10792:AN1658:AN1909:AN3039:AN4637:AN5051:AN5845:AN6049:AN9421	684364_0007a3:684364_000c5c:684364_000e7d:684364_000edc:684364_0010f9:684364_001163:684364_0011aa:684364_0012ff:684364_00147c:684364_001486:684364_001bf9:684364_001dd1	7227_00038e:7227_00093b:7227_000bf0:7227_0016e4:7227_00171d:7227_001efa:7227_001f8d:7227_001fb2:7227_00202c:7227_002057:7227_00221f:7227_002bda:7227_00360d	284813_000171:284813_000422:284813_00061c:284813_00078d	OAQ22313.1:OAQ22593.1:OAQ22974.1:OAQ24047.1:OAQ24927.1:OAQ25358.1:OAQ25371.1:OAQ26430.1:OAQ26449.1:OAQ29028.1:OAQ30350.1:OAQ31183.1:OAQ31316.1:OAQ31424.1:OAQ33299.1:OAQ33300.1:OAQ33341.1:OAQ33361.1:OAQ33922.1:OAQ33946.1:OAQ33976.1:OAQ34306.1:OAQ35420.1:OAQ36219.1:OAQ36560.1	10090_000262:10090_00099f:10090_000cab:10090_0010a5:10090_00138d:10090_00192f:10090_0019a5:10090_001a32:10090_001cc9:10090_001f1e:10090_002063:10090_002235:10090_002320:10090_00245d:10090_002527:10090_00257b:10090_00263d:10090_00273c:10090_002777:10090_002830:10090_002896:10090_002c8d:10090_002ea1:10090_003015:10090_0032d2:10090_00360e:10090_00368d:10090_003731:10090_003a21:10090_003aa9:10090_003…	XP_018284071_1:XP_018285274_1:XP_018285547_1:XP_018287224_1:XP_018287244_1:XP_018287299_1:XP_018288939_1:XP_018291806_1:XP_018291844_1:XP_018292757_1:XP_018293445_1:XP_018293927_1:XP_018295025_1:XP_018295898_1:XP_018298933_1	246409_000f42:246409_000f61:246409_0011b6:246409_0014b9:246409_001ff4:246409_00220e:246409_002552:246409_0026c2:246409_002878:246409_002cec:246409_0032a7:246409_003779:246409_003a57:246409_003aec:246409_00408d:246409_0041a8	RIR_0857300:RIR_1283900:RIR_1461000:RIR_1687800:RIR_1817600:RIR_1824300:RIR_1825100:RIR_1911400:RIR_2052300:RIR_2190500:RIR_2272600:RIR_3097700:RIR_3281900:RIR_3476000	YBR062C:YDR143C:YPR093C		7	-0.135883		11	-0.0465354		12	-0.0241984		13	-0.00186141		4	-0.202894		25	0.266182		37	0.534226		15	0.0428125		16	0.0651495		14	-0.0295312		3	-0.225231		N	N
OG0000033	N	N	936046_000460:936046_00065e:936046_0010f9:936046_00193e:936046_001cd5:936046_001eb2:936046_002025:936046_0022b0:936046_00234b:936046_0026c1	AN0026:AN0098:AN0619:AN0689:AN0742:AN0863:AN0937:AN10331:AN10491:AN10600:AN1077:AN10906:AN10957:AN10979:AN11169:AN1183:AN12314:AN1406:AN1425:AN1641:AN1678:AN1729:AN1927:AN2324:AN2375:AN2839:AN2852:AN2944:AN3269:AN3290:AN3369:AN3699:AN3863:AN3911:AN4001:AN4035:AN4096:AN4175:AN4185:AN4489:AN4558:AN4821:AN5220:AN5274:AN5651:AN5955:AN6062:AN6396:AN7050:AN7061:AN7379:AN7478:AN7508:AN7919:AN7951:AN8535…	684364_000c75:684364_000dba:684364_00103d:684364_001f43			OAQ23253.1:OAQ23457.1:OAQ24771.1:OAQ26154.1:OAQ27194.1:OAQ28762.1:OAQ29004.1:OAQ30146.1:OAQ30708.1:OAQ30914.1:OAQ31510.1:OAQ32405.1:OAQ32785.1:OAQ32946.1:OAQ33587.1:OAQ34224.1:OAQ35243.1:OAQ35244.1:OAQ35575.1:OAQ36106.1:OAQ36573.1:OAQ36699.1		XP_018284343_1:XP_018284429_1:XP_018284430_1:XP_018285275_1:XP_018286001_1:XP_018286065_1:XP_018286711_1:XP_018287056_1:XP_018289519_1:XP_018289522_1:XP_018291486_1:XP_018291493_1:XP_018292190_1:XP_018292465_1:XP_018294639_1:XP_018295606_1:XP_018296536_1:XP_018298526_1:XP_018298832_1	246409_000191:246409_000208:246409_00022b:246409_000283:246409_0002ef:246409_0003c9:246409_0003da:246409_0003e1:246409_0005db:246409_000602:246409_000637:246409_000641:246409_00079e:246409_0007b4:246409_0007ff:246409_00085f:246409_00087f:246409_000892:246409_0008a8:246409_00096a:246409_0009a2:246409_001e2f:246409_001f06:246409_002195:246409_0027b1:246409_002bcb:246409_0036fe:246409_0038b6:246409_…	RIR_0161700:RIR_0719400:RIR_1111700:RIR_1413610:RIR_1945300:RIR_1950800:RIR_1958100:RIR_1963200:RIR_1965700:RIR_2501900:RIR_2649900:RIR_2830400:RIR_2862100:RIR_3085900:RIR_3147100	YBR033W:YBR150C:YHR178W:YIL130W:YIR023W:YJL206C:YKL015W:YKL038W:YLR098C:YMR019W:YMR280C:YOL089C:YOR337W		10	-0.0924175		60	0.973939		4	-0.22038		0	-0.305689		0	-0.305689		22	0.163508		0	-0.305689		19	0.0995266		29	0.312798		15	-0.0378672		13	-0.0284362		N	N
OG0000064	N	N	936046_000266:936046_000603:936046_001ba1:936046_001d17	AN2854:AN8858	684364_0000ec:684364_000385	7227_0000d0:7227_000257:7227_000326:7227_000382:7227_000383:7227_000384:7227_000385:7227_000579:7227_0005e3:7227_000b24:7227_000ee7:7227_001b73:7227_0020fc:7227_002597:7227_0027cb:7227_002a87:7227_0032bc:7227_0034e0	284813_0002c9:284813_0002d9	OAQ30999.1:OAQ32351.1:OAQ33578.1:OAQ34245.1:OAQ36186.1	10090_00010a:10090_00016e:10090_000215:10090_000b0d:10090_00106a:10090_001c9e:10090_001d8e:10090_0023b3:10090_002488:10090_0024b3:10090_00253b:10090_002652:10090_0026ee:10090_0028f4:10090_002b0f:10090_002b13:10090_002c7d:10090_002cce:10090_002ed2:10090_003020:10090_00313b:10090_003156:10090_003272:10090_0032d0:10090_0034f7:10090_00362c:10090_0036af:10090_00370e:10090_00388b:10090_0038a8:10090_003…	XP_018284554_1:XP_018285319_1:XP_018286086_1:XP_018287067_1:XP_018288633_1:XP_018289493_1:XP_018294366_1:XP_018294452_1:XP_018294698_1:XP_018296379_1	246409_0003f9:246409_00041d:246409_00043d:246409_0005ae:246409_0006af:246409_0006b9:246409_00075d:246409_0007c0:246409_000811:246409_000832:246409_002e43:246409_003e31	RIR_0353900:RIR_1956600:RIR_2059600:RIR_2122100:RIR_3299200	YCR065W:YIL131C:YNL068C:YPR104C		4	-0.157879		2	-0.219995		2	-0.219995		18	0.276935		2	-0.219995		5	-0.126821		45	1.1155		10	0.0284699		12	0.0905861		5	-0.406164		4	-0.157879		N	N
OG0000057	N	N	936046_000869:936046_0009bc:936046_000ce6:936046_000d6a:936046_000eb1:936046_0016ca:936046_00212e:936046_00217a	AN1867:AN4182:AN6044:AN6243:AN8190:AN8261:AN8285:AN8865	684364_0007d0:684364_000864:684364_000a65:684364_000b65:684364_000d36:684364_000d8a:684364_000dd9:684364_001179:684364_0012b0:684364_0015cf:684364_00184b:684364_00217e	7227_0002d0:7227_0002d1:7227_0003b7:7227_000521:7227_000543:7227_000657:7227_000663:7227_0006a6:7227_001089:7227_001e17:7227_0022d6:7227_003037:7227_0033c7	284813_000019:284813_00001f:284813_000069:284813_00017e:284813_000183:284813_00019b	OAQ23641.1:OAQ23669.1:OAQ25341.1:OAQ26172.1:OAQ26966.1:OAQ28694.1:OAQ29640.1:OAQ29805.1:OAQ31619.1:OAQ32077.1:OAQ32277.1	10090_00020f:10090_000419:10090_0004db:10090_0004f6:10090_0008a5:10090_0008c8:10090_0009a8:10090_000b1d:10090_000be5:10090_000c22:10090_0011af:10090_001365:10090_00149a:10090_001587:10090_001b13:10090_001b31:10090_001b6b:10090_001c38:10090_001f94:10090_00200e:10090_0024bd:10090_0024dd:10090_002ddd:10090_002f3f:10090_0034f5:10090_003d7e:10090_004585	XP_018285229_1:XP_018286139_1:XP_018286176_1:XP_018286269_1:XP_018286531_1:XP_018288403_1:XP_018289637_1:XP_018290940_1:XP_018292067_1:XP_018293895_1:XP_018294286_1:XP_018295498_1	246409_0004a7:246409_000d58:246409_000f69:246409_00154e:246409_001cec:246409_0023b2:246409_0028fd:246409_002a53:246409_00353a:246409_003a60:246409_003ea9:246409_00410a	RIR_0715200:RIR_0978700:RIR_1075900:RIR_1239800:RIR_1825000:RIR_2486900:RIR_2593600:RIR_2974800:RIR_3437700	YBR160W:YDL108W:YJL106W:YKL139W:YPL031C:YPR161C		8	-0.245124		8	-0.245124		12	0.175088		13	0.280141		6	-0.455229		11	0.0700353		27	1.75088		12	0.175088		12	0.175088		9	-0.412337		6	-0.455229		N	N
OG0000023	N	N	936046_0001e5:936046_0002dd:936046_0006c9:936046_0007e1:936046_00088e:936046_0014db:936046_001751:936046_001b09:936046_001b95:936046_002194:936046_0025a2:936046_002658	AN0822:AN1097:AN11101:AN1171:AN1560:AN4279:AN4536:AN5494:AN5759:AN6347:AN7695	684364_00000a:684364_000946:684364_0009af:684364_000d43:684364_0014c3:684364_00157a:684364_001582:684364_0017c4:684364_001990:684364_001b8f:684364_001bfd:684364_001d55:684364_001ed1:684364_001f74:684364_00207a:684364_002088:684364_0020c4:684364_0020fe	7227_0000db:7227_0000e3:7227_0001fc:7227_0004e9:7227_00076c:7227_00084e:7227_0008a4:7227_0008a5:7227_0008e0:7227_000f6b:7227_0010b3:7227_0015e1:7227_001c89:7227_002221:7227_003025:7227_003132:7227_003183:7227_00319f:7227_003291:7227_003309	284813_000016:284813_00001b:284813_000068:284813_0003d4	OAQ24594.1:OAQ25645.1:OAQ27012.1:OAQ27109.1:OAQ28672.1:OAQ28979.1:OAQ29032.1:OAQ29551.1:OAQ29719.1:OAQ30992.1:OAQ32363.1:OAQ32757.1:OAQ33049.1:OAQ33547.1:OAQ34339.1	10090_00004e:10090_000444:10090_00044e:10090_0004f5:10090_0008d3:10090_000937:10090_000c9a:10090_000f3a:10090_001087:10090_001291:10090_0013cc:10090_001414:10090_0015ef:10090_0017d0:10090_001925:10090_001a15:10090_001a81:10090_001c5d:10090_001e4c:10090_001f2d:10090_001f49:10090_001f8f:10090_001fc6:10090_002100:10090_00220a:10090_00229f:10090_00240b:10090_002514:10090_00264b:10090_0026da:10090_002…	XP_018284138_1:XP_018284470_1:XP_018285351_1:XP_018285463_1:XP_018286767_1:XP_018287235_1:XP_018287584_1:XP_018288405_1:XP_018288839_1:XP_018289279_1:XP_018289314_1:XP_018289352_1:XP_018290208_1:XP_018291541_1:XP_018291676_1:XP_018292479_1:XP_018293211_1:XP_018294165_1:XP_018294206_1:XP_018294424_1:XP_018296630_1:XP_018296995_1:XP_018297230_1	246409_00092f:246409_000b58:246409_001012:246409_0010d9:246409_001271:246409_0012a4:246409_00131b:246409_0014a1:246409_001557:246409_0015ab:246409_0018cf:246409_0019b1:246409_001cd2:246409_001daa:246409_001ea2:246409_001f98:246409_002020:246409_0021a6:246409_00224a:246409_0026d7:246409_002808:246409_00288d:246409_002b66:246409_002cdc:246409_003228:246409_003694:246409_0036e7:246409_003772:246409_…	RIR_0023100:RIR_0169200:RIR_0716700:RIR_1285500:RIR_2031300:RIR_2059500:RIR_2239400:RIR_2974200:RIR_3147500	YAL017W:YBR274W:YCL024W:YDL101C:YDR122W:YDR477W:YDR507C:YKL101W:YKL116C:YLR096W:YMR001C:YOL045W:YOR233W:YPL141C:YPL150W:YPL153C		12	-0.111824		11	-0.126902		18	-0.0213597		20	0.00879515		4	-0.232443		15	-0.0665919		70	0.762666		23	0.0540274		35	0.234956		9	-0.704853		16	-0.0515145		N	N
OG0000042	N	N	936046_0006d2:936046_00072c:936046_00072d:936046_000841:936046_000866:936046_000912:936046_000943:936046_00099d:936046_0009e3:936046_0009f3:936046_000a43:936046_000c3a:936046_000ca5:936046_000cbf:936046_000e48:936046_000ea4:936046_000f7e:936046_001001:936046_0010fa:936046_001129:936046_00117c:936046_001188:936046_0011ea:936046_0012ca:936046_0012dc:936046_00132b:936046_001368:936046_00149a:936046_…	AN10613:AN10776:AN11192:AN1397:AN1601:AN2727:AN3394:AN7399:AN8078:AN8358		7227_000158:7227_000394:7227_000424:7227_001d93:7227_0020b5			10090_000209:10090_00035c:10090_00061f:10090_000e50:10090_000f2f:10090_0010a8:10090_001145:10090_0012a9:10090_0012aa:10090_0012ab:10090_001311:10090_0013a5:10090_0018e7:10090_001a3a:10090_001c8f:10090_001e6f:10090_001ed2:10090_00226f:10090_002274:10090_002374:10090_002e55:10090_002e71:10090_002e78:10090_002e89:10090_00306b:10090_0037f0:10090_003a8c:10090_003ad3:10090_003ae1:10090_003c4a:10090_004…	XP_018283790_1:XP_018284575_1:XP_018285228_1:XP_018286132_1:XP_018286476_1:XP_018288340_1:XP_018289373_1:XP_018291420_1:XP_018291711_1:XP_018291870_1:XP_018292778_1:XP_018292779_1:XP_018294589_1:XP_018294853_1:XP_018294854_1:XP_018295131_1:XP_018297267_1:XP_018297822_1:XP_018297823_1:XP_018297869_1:XP_018298026_1	246409_001238:246409_001c20:246409_001c8b:246409_0020c3:246409_002314:246409_0025b8:246409_003026:246409_0031ff:246409_0034aa:246409_00352f:246409_003822:246409_003c8f:246409_003f55:246409_004018	RIR_0743800:RIR_2596600:RIR_3195400			59	0.980648		10	-0.0812692		0	-0.297987		5	-0.189628		0	-0.297987		0	-0.297987		53	0.850617		21	0.15712		14	0.00541794		3	-0.587707		0	-0.297987		N	N
OG0000056	N	N	936046_0000f4:936046_00013a:936046_0001db:936046_00024d:936046_00028f:936046_0003b3:936046_0004ed:936046_00057e:936046_0005d1:936046_0022d8	AN0113:AN4719:AN7783	684364_000213:684364_0003b0:684364_000456:684364_0004b4:684364_000538:684364_000545:684364_000564	7227_0001e1:7227_00076f:7227_00082b:7227_001332:7227_001694:7227_001a17:7227_001a8e:7227_0025bb:7227_0028d1:7227_0031c9:7227_0031d1:7227_0032e5:7227_003410:7227_0034aa	284813_0001c6	OAQ25304.1:OAQ26524.1:OAQ28714.1:OAQ28787.1:OAQ31755.1:OAQ32343.1:OAQ36078.1	10090_0002d3:10090_0004e5:10090_0008cd:10090_000a3e:10090_000b90:10090_000c81:10090_000d05:10090_000f19:10090_000f7b:10090_001076:10090_00133d:10090_001525:10090_001850:10090_001918:10090_001b10:10090_001b5b:10090_00238d:10090_00245a:10090_00248c:10090_0024f3:10090_00250d:10090_0028b0:10090_002a3f:10090_002aa2:10090_002d10:10090_002edf:10090_002ee6:10090_003019:10090_003834:10090_003ad7:10090_003…	XP_018284376_1:XP_018284377_1:XP_018285538_1:XP_018286953_1:XP_018287951_1:XP_018288825_1:XP_018289475_1:XP_018289497_1:XP_018291674_1:XP_018291849_1:XP_018292327_1:XP_018295876_1:XP_018295884_1:XP_018296006_1:XP_018296989_1:XP_018297216_1:XP_018297815_1:XP_018297816_1:XP_018298351_1	246409_000152:246409_000168:246409_000217:246409_000299:246409_0004d3:246409_0004de:246409_00052d:246409_0005d1:246409_0005f7:246409_0005fc:246409_00073f:246409_0007f9:246409_000801:246409_00082d:246409_000842:246409_0008ad:246409_000980:246409_0009cd:246409_000a29:246409_003960	RIR_0350300:RIR_0614600:RIR_0672200:RIR_0672300:RIR_1598600:RIR_1959400:RIR_1969900:RIR_3116200	YGR070W:YLR371W:YLR425W		10	-0.0528878		3	-0.687542		7	-0.324882		14	0.309771		1	-0.868871		7	-0.324882		35	2.21373		19	0.763096		20	0.85376		8	-0.37246		3	-0.687542		N	N
OG0000054	N	N	936046_000145:936046_00014a:936046_00028b:936046_000292:936046_000359:936046_00039b:936046_00040b:936046_00040f:936046_000456:936046_000483:936046_000560:936046_0005b1:936046_0005d8:936046_0005e3:936046_000999:936046_0016df	AN10908:AN1294:AN1314:AN1433:AN3037:AN4155:AN4473:AN5016:AN5321:AN5608:AN5944:AN6148:AN6383:AN6771:AN7046:AN7407:AN7521:AN7947:AN7948:AN8900:AN9130	684364_0016e9:684364_0017e7	7227_000006:7227_00006a:7227_0000c0:7227_0000c1:7227_0000f3:7227_000154:7227_0002d2:7227_0003df:7227_0005f7:7227_0005f8:7227_0005f9:7227_0005fa:7227_0005fb:7227_0005fc:7227_0005fd:7227_0005fe:7227_0005ff:7227_0009b7:7227_000b62:7227_000f81:7227_0010e4:7227_001163:7227_001164:7227_001194:7227_001195:7227_0015f3:7227_001649:7227_001802:7227_001897:7227_001e15:7227_002350:7227_002935:7227_002e0d:722…		OAQ22905.1:OAQ23582.1:OAQ24183.1:OAQ24184.1:OAQ25334.1:OAQ25890.1:OAQ26119.1:OAQ28430.1:OAQ28448.1:OAQ28464.1:OAQ28465.1:OAQ28469.1:OAQ28470.1:OAQ28477.1:OAQ28785.1:OAQ29340.1:OAQ29341.1:OAQ29342.1:OAQ29343.1:OAQ29434.1:OAQ29501.1:OAQ29503.1:OAQ30317.1:OAQ31022.1:OAQ32656.1:OAQ32702.1:OAQ33776.1:OAQ34144.1:OAQ34572.1	10090_000ffc:10090_001665:10090_001878:10090_002014:10090_00210e:10090_00216f:10090_002175:10090_002177:10090_003855:10090_003a05:10090_003b3d:10090_003cf0:10090_003de2:10090_003df3:10090_003e37:10090_003eaa:10090_00409a:10090_004180:10090_004198:10090_0041d0:10090_004254:10090_00432b:10090_004606:10090_0046df:10090_004923:10090_004c3e:10090_004fa0	XP_018284046_1:XP_018292458_1:XP_018295786_1	246409_001c28:246409_002d1a:246409_002e66:246409_00335c	RIR_1672500:RIR_3488000			16	0.10911		21	0.232631		2	-0.236749		35	0.57849		0	-0.286157		29	0.430265		27	0.380856		3	-0.212044		4	-0.18734		2	-0.838844		0	-0.286157		N	N
OG0000061	N	N								XP_018283248_1:XP_018283583_1:XP_018283625_1:XP_018283737_1:XP_018283956_1:XP_018284666_1:XP_018284943_1:XP_018284980_1:XP_018284988_1:XP_018285307_1:XP_018285471_1:XP_018285663_1:XP_018285704_1:XP_018285761_1:XP_018286023_1:XP_018286316_1:XP_018286317_1:XP_018286351_1:XP_018286986_1:XP_018287193_1:XP_018287247_1:XP_018288927_1:XP_018288933_1:XP_018288992_1:XP_018289426_1:XP_018289516_1:XP_018289…	246409_000099:246409_00012a:246409_000ab1:246409_000ab7:246409_000be1:246409_000e78:246409_000eff:246409_00156c:246409_0016d2:246409_001712:246409_00177b:246409_0017b1:246409_001817:246409_001880:246409_001888:246409_001a28:246409_001a8e:246409_001b7a:246409_001bda:246409_001c89:246409_001dbb:246409_001e74:246409_001e96:246409_001f37:246409_0021e3:246409_002244:246409_00231b:246409_00242c:246409_…				0	-0.292481		0	-0.292481		0	-0.292481		0	-0.292481		0	-0.292481		0	-0.292481		0	-0.292481		67	1.61935		56	1.30547		0	-0.469117		0	-0.292481		N	N
OG0000048	N	N	936046_000a65:936046_000ee7:936046_0010bb:936046_001696:936046_0016bb:936046_001b97:936046_002039	AN0106:AN3110:AN4238:AN4717:AN4980:AN5973:AN6305	684364_000652:684364_00121e:684364_00126b:684364_00132a:684364_001646:684364_001872:684364_001b0c:684364_001b3f:684364_001d01:684364_001d62:684364_001ec4:684364_002084	7227_000057:7227_000058:7227_000099:7227_0001f6:7227_0001f7:7227_00035d:7227_000420:7227_00062d:7227_0006d5:7227_0006dc:7227_0006f3:7227_00253d:7227_003026:7227_003246:7227_003350	284813_000064	OAQ24297.1:OAQ26068.1:OAQ26770.1:OAQ27178.1:OAQ27338.1:OAQ27949.1:OAQ28426.1:OAQ32537.1:OAQ32721.1:OAQ33279.1:OAQ36408.1	10090_00012c:10090_000267:10090_000296:10090_0002d4:10090_000317:10090_00034d:10090_000742:10090_000839:10090_0008b1:10090_0009f4:10090_000b58:10090_000b7a:10090_000d25:10090_001023:10090_0010bb:10090_00123f:10090_001285:10090_0013f9:10090_00145e:10090_001649:10090_00164e:10090_001b64:10090_002017:10090_002743:10090_0029d4:10090_00306c:10090_003356:10090_003939:10090_003acf:10090_003e6c:10090_004…	XP_018284001_1:XP_018287952_1:XP_018288142_1:XP_018288273_1:XP_018288450_1:XP_018288812_1:XP_018289260_1:XP_018290355_1:XP_018291530_1:XP_018292302_1:XP_018292565_1:XP_018293575_1:XP_018293879_1:XP_018294251_1:XP_018295390_1:XP_018296057_1:XP_018297633_1:XP_018298565_1:XP_018298849_1	246409_000ded:246409_001005:246409_001068:246409_001533:246409_0015f6:246409_00167f:246409_00179d:246409_001894:246409_00191a:246409_001b0b:246409_001d63:246409_001e42:246409_0020a2:246409_0028c5:246409_00299e:246409_002b34:246409_002c31:246409_002e89:246409_002f52:246409_00311a:246409_0032b5:246409_00333e:246409_00337c:246409_00355e:246409_003567:246409_0037d6:246409_003861:246409_0041c6	RIR_1025400:RIR_1039500:RIR_1357400:RIR_2189500:RIR_2345600:RIR_2389000:RIR_2892200	YBL105C:YBR028C:YDR466W:YDR490C:YHR205W:YJL164C:YKL126W:YKL166C:YMR104C:YOL100W:YPL203W		7	-0.296212		7	-0.296212		12	-0.0309475		15	0.128211		1	-0.614529		11	-0.0840004		33	1.08316		19	0.340423		28	0.817899		7	-0.735527		11	-0.0840004		N	N
OG0000019	N	N	936046_00004d:936046_000086:936046_0000b4:936046_0000e8:936046_00017c:936046_000188:936046_000216:936046_000237:936046_0002c3:936046_000308:936046_00031c:936046_000328:936046_00034f:936046_00035a:936046_000372:936046_00037f:936046_0003a7:936046_0003ba:936046_0003f3:936046_0003f5:936046_00048d:936046_0004ad:936046_000576	AN0250:AN0501:AN0713:AN0938:AN10658:AN10692:AN10812:AN10845:AN10891:AN11029:AN1109:AN1138:AN12074:AN12366:AN1276:AN1577:AN1797:AN1830:AN1865:AN1889:AN2372:AN2465:AN2466:AN2475:AN2544:AN2584:AN2585:AN2601:AN2614:AN2665:AN2794:AN2814:AN2892:AN2958:AN2974:AN3105:AN3115:AN3199:AN3204:AN3210:AN3220:AN3233:AN3357:AN3498:AN3836:AN3990:AN4148:AN4277:AN4316:AN4337:AN4590:AN4621:AN4630:AN5029:AN5050:AN5067…		7227_0005bc:7227_000a5e:7227_000a5f:7227_000a60:7227_000a61:7227_000bfc:7227_000ffa:7227_000ffd:7227_000ffe:7227_000fff:7227_0013b9:7227_001529:7227_00162f:7227_0016b4:7227_00186c:7227_001bed:7227_001ed4:7227_001ed5:7227_001f17:7227_001f18:7227_002816:7227_00291d:7227_002c58:7227_002c59:7227_0034a9	284813_0001b1:284813_0002b0	OAQ24088.1:OAQ25576.1:OAQ28659.1:OAQ29573.1:OAQ29931.1:OAQ34690.1:OAQ35371.1:OAQ35376.1	10090_000214:10090_000322:10090_000799:10090_001653:10090_00183c:10090_00184c:10090_001a6a:10090_001b38:10090_0027ac:10090_0027f7:10090_0029a0:10090_0041b0	XP_018283736_1:XP_018284773_1:XP_018285374_1:XP_018286203_1:XP_018286731_1:XP_018286803_1:XP_018288156_1:XP_018289233_1:XP_018289390_1:XP_018289527_1:XP_018291161_1:XP_018292531_1:XP_018292532_1:XP_018292641_1:XP_018293172_1:XP_018293878_1:XP_018294327_1:XP_018294629_1:XP_018296430_1:XP_018296751_1:XP_018297342_1:XP_018298484_1:XP_018299074_1:XP_018299353_1	246409_000173:246409_000186:246409_0001d3:246409_00024b:246409_0002eb:246409_00031b:246409_00033e:246409_000358:246409_000378:246409_000393:246409_00039d:246409_0003a8:246409_0003de:246409_000402:246409_000486:246409_0004d2:246409_0004fc:246409_000580:246409_0005b7:246409_0005bc:246409_0005d4:246409_0006dc:246409_0006f5:246409_0006ff:246409_000741:246409_00074e:246409_000756:246409_000880:246409_…	RIR_0496600:RIR_0847700:RIR_2266000:RIR_2811400	YBR241C:YDL138W:YDL194W:YDL199C:YDL245C:YDR342C:YDR343C:YDR345C:YDR387C:YDR497C:YDR536W:YEL069C:YFL011W:YFL040W:YGL104C:YHR092C:YHR094C:YHR096C:YJL214W:YJL219W:YJR158W:YLR081W:YMR011W:YNL318C:YNR072W:YOL103W:YOL156W		23	0.04515		92	1.3803		0	-0.3999		25	0.08385		2	-0.3612		8	-0.2451		12	-0.1677		24	0.0645		31	0.19995		4	-0.761703		27	0.12255		N	N
OG0000055	N	N	936046_0000e7:936046_000b3a:936046_000e2d:936046_001200:936046_001cb0:936046_00210f	AN1025:AN3746:AN4745:AN5787	684364_000074:684364_0005f5:684364_000790:684364_0009a8:684364_001340:684364_001ff5	7227_000892:7227_00089f:7227_000b9b:7227_000dd2:7227_000e2b:7227_000f00:7227_001347:7227_001bc9:7227_002271:7227_00257c:7227_0027d1:7227_002f2a:7227_0031b2	284813_000188:284813_000674	OAQ26168.1:OAQ26287.1:OAQ27099.1:OAQ27618.1:OAQ28069.1:OAQ29622.1:OAQ30521.1:OAQ31586.1:OAQ33050.1:OAQ33230.1:OAQ34633.1:OAQ35634.1	10090_0002dc:10090_0004ee:10090_000714:10090_000909:10090_000e48:10090_000f21:10090_000f9c:10090_0010ac:10090_001175:10090_00157d:10090_001745:10090_00193b:10090_001d7f:10090_001dff:10090_001f0f:10090_001fe8:10090_00204a:10090_00234f:10090_002375:10090_00242d:10090_002544:10090_002678:10090_00273d:10090_0027e7:10090_002822:10090_002850:10090_0028a7:10090_0028af:10090_00291d:10090_002a58:10090_002…	XP_018284120_1:XP_018285403_1:XP_018286536_1:XP_018286668_1:XP_018287402_1:XP_018287816_1:XP_018288850_1:XP_018292037_1:XP_018293838_1:XP_018293845_1:XP_018296329_1:XP_018296683_1:XP_018297128_1:XP_018298157_1:XP_018298650_1	246409_0001bd:246409_0001ee:246409_00054e:246409_000b44:246409_000d7c:246409_000d95:246409_001680:246409_00190c:246409_0022c7:246409_0025c1:246409_0026d4:246409_0029ee:246409_002be0:246409_002ceb:246409_003033:246409_00306f:246409_003104:246409_003106:246409_003240:246409_003472:246409_003874:246409_003e96:246409_003ff4	RIR_1281100:RIR_1357700:RIR_1687500:RIR_1806700:RIR_2508300:RIR_3533100	YBR260C:YDR379W:YER155C:YJL201W:YOR127W:YPL115C		6	-0.414045		4	-0.571776		6	-0.414045		13	0.138015		2	-0.729508		12	0.0591493		42	2.42512		15	0.295746		23	0.926672		6	-0.568716		6	-0.414045		N	N
OG0000070	N	N						OAQ32681.1		XP_018283594_1:XP_018283599_1:XP_018283778_1:XP_018284260_1:XP_018284261_1:XP_018285166_1:XP_018285183_1:XP_018285653_1:XP_018286323_1:XP_018286393_1:XP_018286597_1:XP_018286749_1:XP_018286786_1:XP_018286837_1:XP_018286866_1:XP_018287391_1:XP_018287469_1:XP_018287514_1:XP_018287515_1:XP_018288617_1:XP_018288618_1:XP_018289674_1:XP_018289803_1:XP_018289945_1:XP_018290003_1:XP_018290460_1:XP_018290…	246409_000036:246409_00004d:246409_000c81:246409_000def:246409_000e35:246409_001061:246409_001084:246409_00127d:246409_0015e6:246409_0016ea:246409_001897:246409_00196e:246409_001a9e:246409_001c7a:246409_001cb5:246409_001d2b:246409_001d6a:246409_001e8e:246409_0021c5:246409_00230e:246409_00231e:246409_002620:246409_0026c9:246409_0026ee:246409_00278d:246409_002847:246409_002848:246409_0028f7:246409_…				0	-0.500508		0	-0.500508		0	-0.500508		0	-0.500508		0	-0.500508		1	-0.441625		0	-0.500508		49	2.38478		52	2.56143		0	-0.476813		0	-0.500508		N	N
OG0000063	N	N								XP_018283086_1:XP_018283336_1:XP_018283337_1:XP_018283376_1:XP_018283392_1:XP_018283410_1:XP_018283429_1:XP_018283430_1:XP_018283523_1:XP_018283822_1:XP_018283837_1:XP_018283988_1:XP_018284235_1:XP_018284263_1:XP_018284639_1:XP_018284655_1:XP_018284785_1:XP_018284786_1:XP_018284820_1:XP_018285160_1:XP_018285161_1:XP_018285162_1:XP_018285167_1:XP_018285177_1:XP_018285180_1:XP_018285206_1:XP_018285…					0	-0.592214		0	-0.592214		0	-0.592214		0	-0.592214		0	-0.592214		0	-0.592214		0	-0.592214		112	6.51435		0	-0.592214		0	-0.316228		0	-0.592214		N	N
OG0000050	N	N						OAQ22155.1:OAQ22156.1:OAQ22247.1:OAQ22611.1:OAQ23066.1:OAQ24670.1:OAQ24672.1:OAQ28559.1		XP_018283078_1:XP_018283097_1:XP_018283231_1:XP_018283236_1:XP_018283246_1:XP_018283247_1:XP_018283305_1:XP_018283312_1:XP_018283368_1:XP_018283435_1:XP_018283955_1:XP_018283957_1:XP_018283977_1:XP_018284717_1:XP_018284837_1:XP_018284987_1:XP_018285308_1:XP_018285662_1:XP_018285759_1:XP_018285768_1:XP_018285917_1:XP_018286251_1:XP_018286306_1:XP_018286354_1:XP_018286778_1:XP_018287208_1:XP_018287…	246409_000b5b:246409_000b7d:246409_000c0e:246409_000fa9:246409_00104c:246409_0010f5:246409_001126:246409_00118d:246409_001369:246409_0013cf:246409_001427:246409_001434:246409_00158d:246409_0016a2:246409_00194d:246409_001997:246409_001a41:246409_001a9d:246409_001ad1:246409_001af9:246409_001afd:246409_001b68:246409_002034:246409_0020ca:246409_00216e:246409_00236d:246409_002385:246409_002410:246409_…				0	-0.628398		0	-0.628398		0	-0.628398		0	-0.628398		0	-0.628398		8	-0.226223		0	-0.628398		78	3.2928		64	2.589		0	-0.49949		0	-0.628398		N	N
OG0000029	N	N	936046_0000a0:936046_0000e3:936046_000124:936046_00015f:936046_00016d:936046_0001e4:936046_0002ca:936046_00032e:936046_000353:936046_000370:936046_00038d:936046_00039a:936046_0003de:936046_000421:936046_000449:936046_00044c:936046_00044e:936046_00047c:936046_000480:936046_000487:936046_0004be:936046_0004e1:936046_0005cf:936046_0005ed:936046_0005f4:936046_00061e:936046_000629:936046_000de7	AN0029:AN0208:AN0473:AN0497:AN0614:AN0760:AN0811:AN0993:AN10075:AN10267:AN10428:AN10487:AN10662:AN10720:AN10861:AN1110:AN11116:AN11153:AN11189:AN11798:AN1185:AN12082:AN12116:AN1457:AN1681:AN2196:AN2282:AN2321:AN2344:AN2656:AN2663:AN2729:AN2831:AN2959:AN3066:AN3195:AN3221:AN3232:AN3311:AN3503:AN3776:AN4097:AN4106:AN4107:AN4109:AN4129:AN4150:AN4157:AN4628:AN4826:AN5032:AN5291:AN5545:AN5650:AN6381:A…	684364_00014b			OAQ22903.1:OAQ23643.1:OAQ29125.1:OAQ30114.1:OAQ30516.1:OAQ30518.1:OAQ30948.1:OAQ33048.1:OAQ35952.1		XP_018284428_1:XP_018284755_1:XP_018285608_1:XP_018287702_1:XP_018289599_1:XP_018290602_1:XP_018291050_1:XP_018291052_1:XP_018291895_1:XP_018292635_1:XP_018292993_1:XP_018294804_1:XP_018295247_1:XP_018296733_1:XP_018296864_1:XP_018297639_1:XP_018297915_1:XP_018298301_1	246409_00017c:246409_000188:246409_000210:246409_000237:246409_000266:246409_0002df:246409_000365:246409_0003b5:246409_0003ed:246409_0003f7:246409_0003fa:246409_00043b:246409_000510:246409_000537:246409_000574:246409_000627:246409_00064c:246409_0006ca:246409_000739:246409_00074d:246409_000789:246409_000844:246409_000925:246409_00187d:246409_00231d:246409_003b03	RIR_0735600:RIR_1191800:RIR_2260800:RIR_2260900:RIR_2261100:RIR_2261200	YAL067C:YCR028C:YGR065C:YGR260W:YIL166C:YJR152W:YLL055W:YLR004C:YOL163W		28	1.41217		82	7.24074		1	-1.50212		0	-1.61005		0	-1.61005		9	-0.638625		0	-1.61005		18	0.332804		26	1.1963		6	-0.447596		9	-0.638625		N	N
OG0000046	N	N								XP_018283220_1:XP_018283222_1:XP_018283370_1:XP_018283432_1:XP_018283569_1:XP_018283685_1:XP_018283919_1:XP_018283974_1:XP_018284048_1:XP_018284189_1:XP_018284271_1:XP_018284424_1:XP_018284984_1:XP_018284989_1:XP_018284990_1:XP_018285099_1:XP_018285188_1:XP_018285647_1:XP_018285671_1:XP_018285699_1:XP_018285774_1:XP_018285779_1:XP_018286031_1:XP_018286356_1:XP_018286478_1:XP_018286491_1:XP_018286…					0	-1.38058		0	-1.38058		0	-1.38058		0	-1.38058		0	-1.38058		0	-1.38058		0	-1.38058		153	15.1864		0	-1.38058		0	-0.316228		0	-1.38058		N	N
OG0000067	N	N	936046_0005d0:936046_000612:936046_00106f:936046_001114:936046_001918:936046_001fe0:936046_00206c:936046_0023a0:936046_002419:936046_002608	AN10706:AN11687:AN2238:AN2731:AN4403:AN6170:AN7360	684364_0002d3:684364_0004c6:684364_000e37:684364_00101a:684364_0011da:684364_001a3c:684364_001fa4	7227_0002e3:7227_000c9e:7227_000f4c:7227_000f7e:7227_001274:7227_001651:7227_001963:7227_001e41:7227_001e42:7227_001f40:7227_0020cb:7227_0020da:7227_002b84:7227_002b85:7227_003113:7227_0033a7	284813_00006f:284813_0003be:284813_0003f0	OAQ23699.1:OAQ27525.1:OAQ29502.1:OAQ31179.1:OAQ33754.1:OAQ33896.1:OAQ34079.1:OAQ34192.1	10090_00008f:10090_0002c4:10090_000351:10090_0005fb:10090_001820:10090_00190a:10090_0019d8:10090_001ee9:10090_002102:10090_00225b:10090_0027a6:10090_003b88:10090_004101:10090_004e38	XP_018284902_1:XP_018287883_1:XP_018289189_1:XP_018291376_1:XP_018292501_1:XP_018294992_1:XP_018296254_1:XP_018296255_1:XP_018297687_1:XP_018298428_1	246409_000513:246409_00082f:246409_00126e:246409_001375:246409_0016df:246409_001d7a:246409_002327:246409_002861:246409_002a66:246409_002fe2:246409_0030f2:246409_0031e8:246409_003e05	RIR_0098200:RIR_0141200:RIR_0169100:RIR_1256310:RIR_1375500:RIR_1964100:RIR_2352200:RIR_2603400:RIR_3110800	YJL073W:YJR097W:YLR090W:YMR214W:YNL007C:YNL064C:YNL077W:YPR061C		10	0.0530094		7	-0.0742132		7	-0.0742132		16	0.307455		3	-0.243843		8	-0.0318057		14	0.22264		10	0.0530094		13	0.180232		9	-0.155857		8	-0.0318057		N	N
OG0000073	N	N	936046_000d06:936046_000f95:936046_002878	AN3468:AN8039	684364_0006e4:684364_000992	7227_00010f:7227_0029de:7227_002cf2:7227_002cf7:7227_002cfa:7227_002cfd:7227_002d00:7227_002d03:7227_002d06:7227_002d09:7227_002d0c:7227_002d0f:7227_002d12:7227_002d15:7227_002d18:7227_002d1b:7227_002d1e:7227_002d21:7227_002d24:7227_002d27:7227_002d2a	284813_000041	OAQ31273.1:OAQ36673.1	10090_000680:10090_0008f2:10090_002a2c:10090_002e21:10090_002f0e:10090_00382d:10090_004036:10090_004040:10090_0040f6:10090_00415c:10090_0041a2:10090_004232:10090_004279:10090_0042fe:10090_00433d:10090_004373:10090_00447e:10090_004560:10090_00457c:10090_00459c:10090_00459d:10090_0045aa:10090_0045ab:10090_0045b1:10090_004735:10090_00473f:10090_004b61:10090_004c03:10090_004d86:10090_004d90:10090_004…	XP_018286971_1:XP_018286974_1:XP_018287744_1:XP_018291082_1:XP_018291086_1:XP_018298021_1	246409_000050:246409_0032b4:246409_00330b:246409_00345d	RIR_0070000:RIR_0357400:RIR_0587000:RIR_0654200:RIR_1035800:RIR_1340100:RIR_2254100:RIR_2535900:RIR_2879600	YBL003C:YDR225W:YOL012C		3	-0.552587		2	-0.657842		2	-0.657842		21	1.342		1	-0.763097		2	-0.657842		46	3.97337		6	-0.236823		4	-0.447333		9	0		3	-0.552587		N	N
OG0000071	N	N	936046_00010e:936046_000111:936046_0001c5:936046_000397:936046_0003d6:936046_000555:936046_0005c4:936046_001469	AN0382:AN0528:AN10410:AN11092:AN11823:AN2358:AN2746:AN2840:AN3658:AN3722:AN3997:AN4098:AN4481:AN6429:AN7898:AN8366:AN8413:AN8507:AN8789:AN8934:AN8995	684364_0000b0:684364_000229:684364_0003a6:684364_000460:684364_000552	7227_000134:7227_0007ab:7227_000eac:7227_000eb2:7227_000eb3:7227_000eb4:7227_00101c:7227_0013b0:7227_0013d8:7227_001533:7227_0015e0:7227_00163e:7227_00191f:7227_003063		OAQ26183.1:OAQ26676.1:OAQ30024.1:OAQ30969.1:OAQ32010.1:OAQ32573.1:OAQ35206.1:OAQ36066.1:OAQ36067.1:OAQ36068.1:OAQ36346.1:OAQ36349.1:OAQ36351.1:OAQ36438.1:OAQ36663.1	10090_0004d0:10090_00086f:10090_0008ff:10090_0012fb:10090_00150c:10090_0018b9:10090_002398:10090_0023b1:10090_0024dc:10090_002a00:10090_002ede:10090_003007:10090_0032af:10090_003419	XP_018284689_1:XP_018287030_1:XP_018293080_1:XP_018295016_1:XP_018296284_1:XP_018298732_1	246409_00016a:246409_0001a9:246409_000235:246409_0002ee:246409_000386:246409_00052a:246409_000552:246409_000571:246409_0006b8:246409_000734:246409_0008b9:246409_0009d4:246409_0009f7		YKL221W:YNL125C:YOL119C:YOR306C		8	-0.0171403		21	0.651332		5	-0.171403		14	0.291385		0	-0.428508		15	0.342806		14	0.291385		6	-0.119982		13	0.239964		0	-1.40747		4	-0.222824		N	N
OG0000072	N	N	936046_000e8a:936046_001459:936046_001611:936046_001b1d	AN2047:AN5618:AN6732	684364_000152:684364_000c51:684364_000e38:684364_0015f4:684364_0016f9:684364_002114:684364_002185	7227_000052:7227_000271:7227_000354:7227_00038a:7227_00043c:7227_00043d:7227_00048b:7227_00051e:7227_00084a:7227_000fac:7227_00106b:7227_0013af:7227_00142e:7227_001818:7227_001915:7227_0022a4:7227_00241c:7227_00241d:7227_0025af:7227_002618:7227_0028a6:7227_002a37:7227_002a79:7227_002a7a	284813_0004f0:284813_00069b	OAQ22683.1:OAQ24013.1:OAQ26629.1:OAQ27000.1:OAQ27564.1:OAQ29567.1:OAQ35038.1:OAQ35669.1	10090_0000d3:10090_00034f:10090_00036a:10090_0004b6:10090_0005ac:10090_0006f3:10090_00081c:10090_0009dd:10090_000c3d:10090_00108b:10090_001245:10090_00124f:10090_001c90:10090_001ed4:10090_002029:10090_002244:10090_00249b:10090_002624:10090_00281d:10090_002d3a:10090_002ebf:10090_003353:10090_003941:10090_003ff4:10090_0040fc:10090_00417f:10090_004288:10090_0044b9:10090_004ebf:10090_004fb1:10090_005…	XP_018287630_1:XP_018289137_1:XP_018291668_1:XP_018293892_1:XP_018298218_1	246409_000cf1:246409_00151a:246409_0020b3:246409_002ba7:246409_002e93:246409_003592	RIR_0170700:RIR_1498400:RIR_2515600:RIR_2547600:RIR_2590900	YBR109C:YGL106W:YOR257W		4	-0.670896		3	-0.825718		7	-0.206429		24	2.42555		2	-0.98054		8	-0.0516074		33	3.81895		5	-0.516074		6	-0.361252		5	-0.430588		3	-0.825718		N	N
OG0000068	N	N	936046_0001ac:936046_0001ea:936046_000337:936046_0003cf:936046_000400:936046_000409:936046_000647	AN0225:AN6443:AN7676:AN7729	684364_00008a:684364_000120:684364_0001a8:684364_000222:684364_00031d:684364_000368:684364_0003ff:684364_000459:684364_0004a1:684364_00050e:684364_000582	7227_000452:7227_001148:7227_00114f:7227_00126a:7227_00137d:7227_0017ae:7227_00226b:7227_0023aa:7227_0024cd:7227_0024ce:7227_002a32:7227_002a33:7227_0033da		OAQ25700.1:OAQ25718.1:OAQ26146.1:OAQ26561.1:OAQ27138.1:OAQ27588.1:OAQ27712.1:OAQ28899.1:OAQ29197.1:OAQ29749.1:OAQ30094.1:OAQ30285.1:OAQ30436.1:OAQ30498.1:OAQ30734.1:OAQ30743.1:OAQ30755.1:OAQ31175.1:OAQ32195.1:OAQ32248.1:OAQ32745.1:OAQ32746.1:OAQ32747.1:OAQ34035.1:OAQ34045.1:OAQ36616.1	10090_000acd:10090_000f32:10090_000fc7:10090_00130e:10090_001dfb:10090_001f36:10090_00237f:10090_002382:10090_0028aa:10090_002da9:10090_002f41	XP_018283416_1:XP_018288309_1:XP_018288311_1:XP_018288313_1:XP_018289463_1:XP_018290144_1:XP_018290526_1:XP_018294780_1:XP_018295380_1:XP_018298726_1:XP_018299116_1	246409_0001b3:246409_0001d9:246409_000249:246409_00065c:246409_0006e6:246409_0006f0	RIR_0989200:RIR_1455900:RIR_1829400:RIR_2028300:RIR_2055900:RIR_2147200:RIR_2236500:RIR_2968300:RIR_3197300	YDR135C:YGR281W:YHL035C:YLL015W:YLL048C		7	-0.452419		4	-1.30963		11	0.690534		13	1.26201		0	-2.45259		26	4.97661		11	0.690534		11	0.690534		6	-0.738157		9	-0.0568191		5	-1.0239		N	N
OG0000081	N	N	936046_000163:936046_00023f:936046_0002df:936046_000392:936046_0003e6:936046_0005ad:936046_000664	AN1581:AN1659:AN1732:AN2074:AN2201:AN2468:AN2781:AN3287:AN3359:AN3876:AN4328:AN4604:AN4649:AN5024:AN5678:AN5890:AN6118:AN6757:AN6770:AN7242:AN7916:AN8279:AN8556:AN8659:AN8816:AN9174:AN9280	684364_00006d:684364_0003a9			OAQ23110.1:OAQ23199.1:OAQ23797.1:OAQ23991.1:OAQ24870.1:OAQ25544.1:OAQ25880.1:OAQ25994.1:OAQ26855.1:OAQ27319.1:OAQ27446.1:OAQ27662.1:OAQ28435.1:OAQ28725.1:OAQ28726.1:OAQ29241.1:OAQ29949.1:OAQ29965.1:OAQ30577.1:OAQ30595.1:OAQ32113.1:OAQ34983.1:OAQ35383.1		XP_018283762_1:XP_018286241_1:XP_018293222_1:XP_018295000_1:XP_018295366_1:XP_018295817_1:XP_018297330_1	246409_00049b:246409_0004ae:246409_000563:246409_0006bd:246409_00070b:246409_00072b:246409_000874:246409_0008e3:246409_000954:246409_000a48		YBR068C:YBR069C:YBR132C:YCL025C:YDR046C:YDR160W:YDR508C:YEL063C:YFL055W:YGR191W:YKR039W:YLL061W:YNL268W:YNL270C:YOL020W:YOR348C:YPL265W:YPL274W		7	-0.0412445		27	0.948622		2	-0.288711		0	-0.387698		0	-0.387698		23	0.750649		0	-0.387698		7	-0.0412445		10	0.107236		0	-0.905018		18	0.503182		N	N
OG0000079	N	N	936046_0009ee	AN10140	684364_00097e:684364_001575:684364_001a6f:684364_001b0a:684364_001b46:684364_001b71	7227_00141f:7227_001481:7227_0021e2:7227_0029e6		OAQ21953.1:OAQ22358.1:OAQ22361.1:OAQ22607.1:OAQ22785.1:OAQ23034.1:OAQ23291.1:OAQ23608.1:OAQ24791.1:OAQ24998.1:OAQ25001.1:OAQ25037.1:OAQ25058.1:OAQ25257.1:OAQ25531.1:OAQ25828.1:OAQ25867.1:OAQ25931.1:OAQ26132.1:OAQ26831.1:OAQ26843.1:OAQ26851.1:OAQ27718.1:OAQ28114.1:OAQ28209.1:OAQ28858.1:OAQ28861.1:OAQ28868.1:OAQ28878.1:OAQ28952.1:OAQ29251.1:OAQ29422.1:OAQ29440.1:OAQ31898.1:OAQ32703.1:OAQ34064.1:OAQ…	10090_000660:10090_0006c5:10090_000bd7:10090_000dc1:10090_000e74:10090_000f06:10090_001052:10090_0012f0:10090_001851:10090_002207:10090_00234a:10090_0023b4:10090_002501:10090_0025e4:10090_002687:10090_002a76:10090_002b7c:10090_002e5e:10090_002e64:10090_00325d:10090_00340a:10090_00366c:10090_0037f9:10090_00381d:10090_0039b0:10090_003bbc:10090_003d26:10090_003f77:10090_00408e:10090_0045f5:10090_004…	XP_018288246_1:XP_018288247_1:XP_018292291_1	246409_00125f	RIR_0441000:RIR_0562300:RIR_2243600	YJL042W:YOR227W:YPL137C		1	-0.251026		1	-0.251026		6	-0.0717218		4	-0.143444		0	-0.286887		38	1.07583		36	1.0041		3	-0.179304		1	-0.251026		3	-0.426436		3	-0.179304		N	N
OG0000082	N	N	936046_000931:936046_000a4c:936046_000af1:936046_000f6a:936046_00109b:936046_001289:936046_00138f:936046_001423:936046_001618:936046_001a61:936046_001a99:936046_001ce2:936046_001dda:936046_002064:936046_002195:936046_0021d7:936046_002317:936046_002834	AN0052:AN0146:AN10169:AN10308:AN11172:AN11207:AN12100:AN12186:AN12187:AN12340:AN1677:AN1763:AN1822:AN1831:AN1885:AN2177:AN2402:AN2721:AN3293:AN3312:AN3400:AN3679:AN3889:AN4691:AN5017:AN5373:AN5547:AN5737:AN6450:AN7128:AN7590:AN7806:AN8110:AN8113:AN8163:AN8561:AN8819:AN8937:AN9002:AN9158:AN9232:AN9284	684364_0008e3:684364_000a93:684364_000fcf:684364_001348	7227_000e91:7227_001a22:7227_001ebd:7227_002616:7227_0029cd:7227_0029cf:7227_0029d0		OAQ23548.1:OAQ28006.1:OAQ29980.1:OAQ34874.1	10090_000dbf:10090_000dc0:10090_0012f2:10090_001f32:10090_0020e3:10090_002cb1	XP_018290113_1:XP_018290180_1:XP_018290851_1:XP_018291804_1:XP_018297322_1:XP_018299538_1	246409_0013dd:246409_0018f4:246409_002272:246409_003267	RIR_0232400:RIR_1806600	YKL055C		18	1.07672		42	3.61847		4	-0.405975		7	-0.0882553		0	-0.8296		4	-0.405975		6	-0.194162		6	-0.194162		4	-0.405975		2	-0.568393		1	-0.723694		N	N
OG0000083	N	N	936046_000a08:936046_001859:936046_002108:936046_002305	AN3659:AN7576:AN7626	684364_000532:684364_000a11:684364_0011b8:684364_001b6e	7227_0004c1:7227_0006b5:7227_000e63:7227_0016a7:7227_001c7c:7227_0025aa:7227_002732:7227_002861:7227_0029e0:7227_002a80:7227_002eab:7227_003007:7227_003563	284813_0004c9	OAQ22536.1:OAQ27996.1:OAQ34234.1:OAQ35090.1:OAQ35682.1	10090_0003be:10090_00047b:10090_00089e:10090_000c29:10090_000cd9:10090_000dab:10090_000fc9:10090_001001:10090_001088:10090_001157:10090_0011f7:10090_0012d6:10090_001331:10090_0018e3:10090_001989:10090_001991:10090_001b7f:10090_001c89:10090_001c96:10090_001d45:10090_001d70:10090_001dee:10090_001f1a:10090_001fbe:10090_001fe9:10090_00202f:10090_00233b:10090_00234b:10090_002412:10090_002441:10090_002…	XP_018286307_1:XP_018288773_1:XP_018290122_1:XP_018291854_1:XP_018294659_1:XP_018295177_1:XP_018295179_1:XP_018299396_1	246409_000bda:246409_000d14:246409_000f97:246409_001169:246409_001818:246409_00209f:246409_0020eb:246409_0024de:246409_002533	RIR_1176300:RIR_2125100:RIR_3306500	YDL240W:YKR090W		4	-0.332879		3	-0.419716		4	-0.332879		13	0.448662		1	-0.593392		5	-0.246041		42	2.96696		8	0.014473		9	0.101311		3	-0.499698		2	-0.506554		N	N
OG0000084	N	N	936046_000cc6:936046_001192:936046_001e1d:936046_002208:936046_002513	AN1394:AN4667:AN6688:AN8182	684364_000c39:684364_00161c:684364_001b78:684364_001c69:684364_001cc1	7227_0004da:7227_000538:7227_00056c:7227_0008dd:7227_00306b	284813_000012:284813_000013:284813_000014	OAQ24632.1:OAQ28255.1:OAQ28587.1:OAQ28814.1:OAQ30299.1:OAQ30418.1:OAQ31080.1:OAQ33778.1:OAQ34151.1	10090_000055:10090_000143:10090_000778:10090_00089d:10090_0009ea:10090_000e58:10090_000e8c:10090_00152e:10090_002537:10090_0038a2:10090_003ea7:10090_003f8f:10090_00479f	XP_018284301_1:XP_018285192_1:XP_018285231_1:XP_018285710_1:XP_018288238_1:XP_018291922_1:XP_018293015_1:XP_018293189_1:XP_018293671_1:XP_018295018_1:XP_018295954_1:XP_018296421_1:XP_018297302_1:XP_018297752_1	246409_000b68:246409_000bc1:246409_000cfd:246409_000ff5:246409_001429:246409_00149e:246409_00189c:246409_001b4f:246409_001d78:246409_001ecf:246409_00229c:246409_0023f7:246409_00244a:246409_0027f6:246409_0028be:246409_002b89:246409_003168:246409_003732:246409_003c4d:246409_003f50:246409_003f6b:246409_003fd8:246409_003fe6:246409_004054	RIR_0002400:RIR_0423800:RIR_0844100:RIR_2452500:RIR_3081500:RIR_3319800	YCR002C:YGR059W:YHR107C:YJR076C:YLR314C		5	-0.247801		4	-0.33791		5	-0.247801		5	-0.247801		3	-0.42802		9	0.112637		13	0.473075		14	0.563184		24	1.46428		6	-0.408716		5	-0.247801		N	N
OG0000086	N	N	936046_0001bd:936046_00025c:936046_00025d:936046_0002cf	AN1558:AN4706:AN8862	684364_0002e3:684364_000312:684364_000407	7227_000066:7227_0001ce:7227_0003f9:7227_00047f:7227_002385:7227_0025fd:7227_002f26:7227_0031a4:7227_003286:7227_00340f:7227_0034b2:7227_003532:7227_003620	284813_000147	OAQ26741.1:OAQ28067.1:OAQ29661.1:OAQ36072.1	10090_0002e6:10090_000734:10090_00077e:10090_0007ca:10090_0009c8:10090_0009fd:10090_000aea:10090_000af1:10090_000de8:10090_000e4f:10090_001127:10090_001153:10090_00137c:10090_0013fd:10090_00144d:10090_001efd:10090_001f0c:10090_002237:10090_0023f4:10090_002463:10090_002469:10090_002581:10090_0025bb:10090_0026eb:10090_002c16:10090_002ce1:10090_002ea5:10090_00302f:10090_00310a:10090_003af3:10090_003…	XP_018285262_1:XP_018285910_1:XP_018291298_1:XP_018291652_1:XP_018295981_1:XP_018295986_1:XP_018296401_1:XP_018298022_1	246409_000156:246409_0004f2:246409_000550:246409_0005be:246409_0005c2:246409_0005df:246409_00066b:246409_000886:246409_0008d6:246409_000a3f	RIR_1089600:RIR_1931700:RIR_2124500	YAL029C:YHR023W:YKL129C:YMR109W:YOR326W		4	-0.215814		3	-0.276041		3	-0.276041		13	0.326231		1	-0.396496		4	-0.215814		37	1.77168		8	0.0250947		10	0.145549		3	-0.543792		5	-0.155587		N	N
OG0000092	N	N	936046_000dc4:936046_000e04:936046_0019ca:936046_001c8d:936046_002081:936046_0020ab:936046_0024d3:936046_002582:936046_002843	AN0129:AN10138:AN4419:AN4544	684364_000f02:684364_0012e5:684364_00158b:684364_0015e0	7227_000b17:7227_000e97:7227_000ec9:7227_001c19:7227_001d65:7227_002515:7227_002e23:7227_002f8e		OAQ23704.1:OAQ26653.1:OAQ27082.1:OAQ28474.1:OAQ29568.1:OAQ32048.1:OAQ35447.1:OAQ36188.1	10090_000254:10090_0007aa:10090_0008ad:10090_000cc6:10090_0010e6:10090_0012c1:10090_0015c7:10090_001608:10090_0016d9:10090_001791:10090_001ddc:10090_002044:10090_00209b:10090_0025c4:10090_0025fb:10090_002a29:10090_002a37:10090_002ca3:10090_002cfb:10090_003043:10090_003104:10090_00355d:10090_00357e:10090_003b0f:10090_003b69:10090_00431b:10090_004595:10090_00477d	XP_018285386_1:XP_018286147_1:XP_018286733_1:XP_018289290_1:XP_018290993_1:XP_018296650_1:XP_018297962_1:XP_018297975_1	246409_0016c0:246409_001b76:246409_001d0b:246409_001fd1:246409_002a5a:246409_003fb2	RIR_0044300:RIR_0176600:RIR_0466000:RIR_0640400:RIR_1543700:RIR_2070300:RIR_2188700:RIR_3260300:RIR_3344900:RIR_3529800	YBR276C:YIL113W:YIR026C:YNL053W		9	0.338331		4	-0.730083		4	-0.730083		8	0.124648		0	-1.58481		8	0.124648		28	4.39831		8	0.124648		6	-0.302717		10	0.277423		4	-0.730083		N	N
OG0000096	N	N	936046_0000ed:936046_000167:936046_00030a:936046_000375:936046_000496:936046_000528:936046_000624:936046_000643	AN0201:AN10286:AN1031:AN11087:AN11103:AN11217:AN11821:AN12217:AN12333:AN1481:AN1766:AN2531:AN2643:AN2985:AN3237:AN3254:AN3264:AN3383:AN3491:AN3884:AN3888:AN4180:AN5198:AN5370:AN7112:AN7200:AN7585:AN8095:AN8316:AN8340:AN8459:AN9165:AN9219:AN9316:AN9382	684364_000124			OAQ23169.1:OAQ24084.1:OAQ25463.1:OAQ26772.1:OAQ26870.1:OAQ27335.1:OAQ29278.1:OAQ29315.1:OAQ29877.1:OAQ29879.1:OAQ30295.1:OAQ31156.1:OAQ31157.1:OAQ31158.1:OAQ32106.1:OAQ33196.1:OAQ35201.1		XP_018283579_1:XP_018286677_1:XP_018287177_1:XP_018288206_1:XP_018289311_1:XP_018290917_1:XP_018291385_1:XP_018295482_1	246409_000169:246409_00020a:246409_00046f:246409_000477:246409_0004e4:246409_000624:246409_0006cf:246409_0008d1	RIR_1132200:RIR_2336100:RIR_2451500	YBR293W:YCL069W:YGR224W:YKR105C:YMR088C:YPR198W		8	0.114673		35	3.83008		1	-0.84858		0	-0.986187		0	-0.986187		17	1.35314		0	-0.986187		8	0.114673		8	0.114673		3	-0.486341		6	-0.160542		N	N
OG0000097	N	N	936046_000722:936046_000859:936046_00092e:936046_0009db:936046_000a77:936046_000d45:936046_000e37:936046_000eb3:936046_000fc4:936046_000fd2:936046_000fe7:936046_00111c:936046_00114a:936046_0014be:936046_00154d:936046_001552:936046_001695:936046_0019b0:936046_001a12:936046_001ca9:936046_001e57:936046_001eca:936046_001eed:936046_001f9d:936046_001fc1:936046_001fca:936046_0020da:936046_002111:936046_…	AN10931:AN1429:AN2175:AN2704:AN3206:AN3229:AN3531:AN3960:AN4006:AN4212:AN6445:AN7056:AN7267:AN7408:AN7812:AN7832:AN7890:AN7998:AN8329:AN8397:AN8547:AN9011:AN9348		7227_0000f2:7227_000d8a:7227_000d8b:7227_000d8c:7227_000d8d:7227_000d8e:7227_000d8f:7227_000d90:7227_000d91:7227_000d93:7227_000d94:7227_000d95:7227_002034:7227_002432:7227_00359c		OAQ33249.1:OAQ34805.1:OAQ34806.1:OAQ34811.1:OAQ35841.1	10090_00068b		246409_002525	RIR_0260400:RIR_2918300:RIR_2918800:RIR_2918900:RIR_2920900			35	2.81787		23	1.60661		0	-0.714982		15	0.799098		0	-0.714982		5	-0.210289		1	-0.614044		0	-0.714982		1	-0.614044		5	-0.244007		0	-0.714982		N	N
OG0000065	N	N	936046_0006e3:936046_0007bb:936046_000abd:936046_000d2d:936046_000e35:936046_001c8b:936046_00274c:936046_002777	AN10309:AN1852:AN4823:AN9380	684364_0005f2:684364_000872:684364_000bdd:684364_000ce7:684364_000ea6:684364_000f0d:684364_0010e6:684364_001151:684364_0012de:684364_0013c8:684364_0013e9:684364_00145d:684364_001552:684364_00158c:684364_0016e0:684364_001973:684364_001994:684364_001a81:684364_001e28:684364_001f06:684364_00210d:684364_002127		284813_00019a	OAQ25104.1:OAQ25604.1:OAQ25612.1:OAQ26356.1:OAQ27229.1:OAQ27349.1:OAQ27421.1:OAQ28560.1:OAQ28573.1:OAQ28753.1:OAQ28829.1:OAQ28830.1:OAQ30127.1:OAQ30147.1:OAQ30386.1:OAQ30387.1:OAQ30563.1:OAQ31525.1:OAQ31554.1:OAQ31555.1:OAQ32491.1:OAQ32849.1:OAQ32852.1:OAQ35058.1:OAQ35101.1:OAQ35258.1:OAQ36055.1:OAQ36684.1		XP_018284971_1:XP_018285356_1:XP_018286193_1:XP_018288228_1:XP_018289616_1:XP_018297440_1:XP_018298555_1:XP_018299038_1:XP_018299477_1	246409_000e55:246409_001315:246409_0014d3:246409_0015a4:246409_00182a:246409_00184f:246409_001af1:246409_001b2d:246409_001c93:246409_001e79:246409_0021a4:246409_0025f1:246409_00275d:246409_0027b3:246409_0027cf:246409_002bb4:246409_002fa9:246409_00341e:246409_003825:246409_0039e9:246409_0039ec:246409_003dc4:246409_004223	RIR_0803800:RIR_0895300:RIR_0899000:RIR_1282900:RIR_1316400:RIR_2053500:RIR_2240400:RIR_3018300:RIR_3023900	YLR307W:YLR308W		8	-0.0689476		4	-0.399896		22	1.08937		0	-0.730845		1	-0.648108		28	1.5858		0	-0.730845		9	0.0137895		23	1.17211		9	-0.0660025		2	-0.565371		N	N
OG0000091	N	N	936046_000b4c:936046_000ba4:936046_00111b:936046_001337:936046_00140c:936046_0015ef	AN2687:AN4743:AN4782:AN4953:AN5740:AN7487	684364_0006d5:684364_001098:684364_00126d:684364_001992:684364_001dbb	7227_000413:7227_000416:7227_000563:7227_000566:7227_000584:7227_002486	284813_0004c5:284813_0005f4	OAQ23114.1:OAQ23437.1:OAQ25497.1:OAQ27091.1:OAQ28812.1:OAQ31741.1:OAQ33009.1	10090_0000e6:10090_000145:10090_000188:10090_000412:10090_000461:10090_0006e3:10090_00074d:10090_0010c9:10090_001bc9:10090_001c5a:10090_0023fe:10090_00253a:10090_002825:10090_002d69:10090_002ff4:10090_003509:10090_003bed:10090_003c4e:10090_0048ff	XP_018283766_1:XP_018285826_1:XP_018287250_1:XP_018287823_1:XP_018289481_1:XP_018293283_1:XP_018293866_1:XP_018294081_1:XP_018297331_1:XP_018297807_1:XP_018299467_1	246409_00012b:246409_000e37:246409_0010b5:246409_00198e:246409_001f72:246409_001fd8:246409_002315:246409_00294e:246409_002ef9:246409_0031d8:246409_003370:246409_0035af:246409_00400b:246409_00420f	RIR_1005100:RIR_1150100:RIR_1194300:RIR_1268300:RIR_1692900:RIR_2656200:RIR_2740200:RIR_3101900:RIR_3469500	YIL118W:YLR229C:YNL090W:YPR165W		6	-0.058271		6	-0.058271		5	-0.0994035		6	-0.058271		2	-0.222801		7	-0.0171385		19	0.476451		11	0.147391		14	0.270789		9	0.194257		4	-0.140536		N	N
OG0000101	N	N									246409_000096:246409_00011c:246409_000b26:246409_000b37:246409_000b6d:246409_000c1b:246409_000d66:246409_000e19:246409_001022:246409_00104e:246409_001085:246409_0010dc:246409_001251:246409_0012a7:246409_00133b:246409_0014f0:246409_0014fa:246409_001540:246409_001638:246409_00170d:246409_001730:246409_00176a:246409_00186e:246409_0018b3:246409_0018cc:246409_00192d:246409_00194b:246409_001962:246409_…				0	-1.34366		0	-1.34366		0	-1.34366		0	-1.34366		0	-1.34366		0	-1.34366		0	-1.34366		0	-1.34366		84	14.7803		0	-0.316228		0	-1.34366		N	N
OG0000102	N	Y										RIR_3555500	YAR009C:YAR010C:YBL005W-A:YBL005W-B:YBL100W-A:YBL100W-B:YBR012W-A:YBR012W-B:YCL019W:YCL020W:YDR034C-C:YDR034C-D:YDR098C-A:YDR098C-B:YDR170W-A:YDR210C-C:YDR210C-D:YDR210W-A:YDR210W-B:YDR261C-C:YDR261C-D:YDR261W-A:YDR261W-B:YDR316W-A:YDR316W-B:YDR365W-A:YDR365W-B:YER137C-A:YER138C:YER159C-A:YER160C:YFL002W-A:YFL002W-B:YGR027W-A:YGR027W-B:YGR038C-A:YGR038C-B:YGR161C-C:YGR161C-D:YGR161W-A:YGR161W-B:Y…		0	-0.289875		0	-0.289875		0	-0.289875		0	-0.289875		0	-0.289875		0	-0.289875		0	-0.289875		0	-0.289875		0	-0.289875		1	-0.278443		83	3.14722		N	N
OG0000087	N	N	936046_0006fa:936046_000efb:936046_00134d:936046_0017c9:936046_001c03:936046_002431	AN11032:AN4385:AN5674	684364_0007c4:684364_000b57:684364_000f10:684364_0012a3:684364_001703:684364_001737:684364_001dd4:684364_001dda	7227_000473:7227_000761:7227_000ebc:7227_0018a9:7227_0031b0:7227_0033eb:7227_0035b0		OAQ25300.1:OAQ29659.1:OAQ30533.1:OAQ34311.1:OAQ35167.1:OAQ35966.1:OAQ36244.1:OAQ36288.1	10090_0006f1:10090_00075e:10090_000965:10090_000ab6:10090_000e04:10090_001103:10090_001108:10090_001283:10090_0012ca:10090_00149c:10090_0014b6:10090_00152f:10090_0016e7:10090_00184d:10090_001fae:10090_0025f9:10090_002877:10090_002961:10090_003acd:10090_00402b:10090_004118:10090_0042c7	XP_018287290_1:XP_018287647_1:XP_018287941_1:XP_018289147_1:XP_018290840_1:XP_018290882_1:XP_018290932_1:XP_018293114_1:XP_018295275_1:XP_018296653_1:XP_018297852_1	246409_0014c4:246409_001fb0:246409_002445:246409_002453:246409_002491:246409_00251d:246409_0027f0:246409_002922:246409_002a41:246409_002eca:246409_0032c4:246409_00368d:246409_003a71:246409_003e6e	RIR_0157900:RIR_0654500:RIR_0700600:RIR_0839000:RIR_1024500:RIR_1676000:RIR_1814400:RIR_1982800:RIR_3070100	YAR019C:YDR523C:YHR102W		6	-0.163294		3	-0.472693		8	0.0429721		7	-0.060161		0	-0.782092		8	0.0429721		22	1.48683		11	0.352371		14	0.66177		9	0.127096		3	-0.472693		N	N
OG0000088	N	N	936046_00089f:936046_000ece:936046_001849:936046_001f18:936046_00215d:936046_002261	AN1757:AN4869:AN5793:AN5872:AN6547:AN6726:AN8054	684364_000b2c:684364_000c9d:684364_000cc5:684364_00131c:684364_001937:684364_001b76:684364_001e69	7227_0002cb:7227_000664:7227_000686:7227_000771:7227_001286:7227_0028aa:7227_002f1f:7227_002fb7:7227_0031a1:7227_0031a2:7227_0033b3:7227_003543	284813_00008a:284813_00008b:284813_00008c:284813_00008d:284813_000243:284813_00057e:284813_000590	OAQ24369.1:OAQ27579.1:OAQ29003.1:OAQ30098.1:OAQ33849.1:OAQ34712.1:OAQ36084.1	10090_000659:10090_000b2a:10090_001808:10090_001f05:10090_002268:10090_002878:10090_0038b9:10090_00403f:10090_00454f	XP_018283651_1:XP_018285588_1:XP_018290103_1:XP_018290931_1:XP_018293163_1:XP_018296782_1:XP_018297541_1	246409_000f1b:246409_001360:246409_001521:246409_001a76:246409_001e06:246409_001f74:246409_001fd0:246409_002304:246409_0027f7:246409_002b11:246409_003808:246409_00391f:246409_003d87	RIR_0160400:RIR_0293800:RIR_0492300:RIR_1036700:RIR_1568700:RIR_2391100:RIR_2674200:RIR_3492800	YGL011C:YGR135W:YGR253C:YML092C:YMR314W:YOL038W:YOR362C		6	-0.262136		7	-0.0873787		7	-0.0873787		12	0.786408		7	-0.0873787		7	-0.0873787		9	0.262136		7	-0.0873787		13	0.961165		8	-0.0839181		7	-0.0873787		N	N
OG0000093	N	N	936046_000808:936046_00104b:936046_00180f:936046_001e1f:936046_00262b:936046_00287f	AN0453:AN1096:AN4984:AN9500	684364_000ed6:684364_000f71:684364_001634:684364_0017f5:684364_001863:684364_001df8	7227_002d96	284813_000788	OAQ24484.1:OAQ24762.1:OAQ26534.1:OAQ26964.1:OAQ27149.1:OAQ29594.1:OAQ30451.1:OAQ32064.1:OAQ35339.1:OAQ36431.1:OAQ36505.1	10090_0023e8	XP_018284431_1:XP_018284772_1:XP_018286194_1:XP_018286432_1:XP_018287576_1:XP_018288632_1:XP_018289744_1:XP_018290826_1:XP_018291785_1:XP_018293303_1:XP_018293906_1:XP_018295169_1:XP_018295398_1:XP_018295927_1:XP_018297696_1:XP_018298354_1:XP_018298483_1:XP_018298590_1:XP_018299383_1	246409_000b3a:246409_000bec:246409_000c04:246409_00106e:246409_0012f6:246409_00136c:246409_0013b8:246409_0016e4:246409_001705:246409_0017da:246409_001e08:246409_0024c8:246409_002539:246409_002610:246409_0028c4:246409_002bb5:246409_002f87:246409_00329c:246409_0035fb:246409_0037da:246409_003812:246409_003966:246409_003cf1:246409_003dac:246409_003de1:246409_003f54	RIR_0930500:RIR_1568600:RIR_1575400:RIR_1978600:RIR_1981200:RIR_2500100:RIR_2663600:RIR_3195900	YDL127W:YDL179W:YGL215W:YHR071W:YNL289W		6	-0.193756		4	-0.484389		6	-0.193756		1	-0.920339		1	-0.920339		11	0.532828		1	-0.920339		19	1.69536		26	2.71258		8	0		5	-0.339072		N	N
OG0000099	N	N	936046_000d9a:936046_0012d3:936046_001d6e:936046_001ede:936046_001f74	AN4281:AN6304:AN6974	684364_0009cb:684364_000c0b:684364_000e7a:684364_0012f8:684364_001685	7227_0003a4:7227_000561:7227_000622:7227_000625:7227_000626:7227_000666:7227_000c9a:7227_000eea:7227_0010f1:7227_0015f0:7227_002928:7227_002b95:7227_002f7c:7227_0032d0	284813_00032f	OAQ22657.1:OAQ24491.1:OAQ30894.1:OAQ31169.1:OAQ31483.1:OAQ33544.1:OAQ33596.1	10090_000205:10090_000240:10090_0007f4:10090_000919:10090_000a54:10090_000a80:10090_000b3e:10090_000c99:10090_000da5:10090_001010:10090_001191:10090_001257:10090_001861:10090_0018c9:10090_001c84:10090_001d5f:10090_001d85:10090_001ec2:10090_002159:10090_0028ce:10090_002b8f:10090_00357a:10090_003c7c:10090_004884:10090_004d44	XP_018283726_1:XP_018284954_1:XP_018285070_1:XP_018286107_1:XP_018287307_1:XP_018290136_1:XP_018290332_1:XP_018296039_1:XP_018298437_1	246409_000ab3:246409_00179f:246409_001cf2:246409_0029fb:246409_002cba:246409_002de7:246409_0030b6:246409_003cc9:246409_00408c	RIR_1933100:RIR_2043900:RIR_2880500:RIR_3067800	YFL005W:YFL038C:YOL078W		5	-0.187489		3	-0.367479		5	-0.187489		14	0.622464		1	-0.547468		7	-0.00749957		25	1.61241		9	0.17249		9	0.17249		4	-0.576266		3	-0.367479		N	N
OG0000100	N	N	936046_0007c7:936046_000f6c:936046_0017d4:936046_00208b	AN0182:AN4685:AN5832:AN8868	684364_000a4e:684364_000ab6:684364_000b6d:684364_00144e:684364_00156e:684364_002003	7227_000210:7227_000211:7227_000345:7227_0005ca:7227_000884:7227_0026f7:7227_003542		OAQ22963.1:OAQ25613.1:OAQ26531.1:OAQ27265.1:OAQ30247.1:OAQ30545.1:OAQ30997.1:OAQ31113.1:OAQ33478.1:OAQ36337.1:OAQ36507.1	10090_0002c2:10090_0004a9:10090_000527:10090_00101b:10090_0013b6:10090_001899:10090_001917:10090_001b1e:10090_001dea:10090_001e03:10090_0022d3:10090_0028b5:10090_002b09:10090_0031f8:10090_003842:10090_0039e0:10090_003aae:10090_003cee:10090_003e47:10090_004553	XP_018287055_1:XP_018287289_1:XP_018290883_1:XP_018291602_1:XP_018292730_1:XP_018292731_1:XP_018294481_1:XP_018294830_1:XP_018296515_1:XP_018297122_1:XP_018298048_1:XP_018298295_1:XP_018298564_1	246409_0013f7:246409_001487:246409_0022b6:246409_002556:246409_00278e:246409_0029a2:246409_002a4d:246409_003578:246409_003ec8	RIR_0185700:RIR_0185800:RIR_0341400:RIR_1041800:RIR_2175300:RIR_3446500	YCR027C:YGR152C:YNL098C:YOR101W		4	-0.463824		4	-0.463824		6	-0.154608		7	0		0	-1.08226		11	0.618432		20	2.0099		13	0.927647		9	0.309216		6	-0.314102		4	-0.463824		N	N
OG0000109	N	N	936046_000895:936046_000a24:936046_000c76:936046_000d63:936046_0014b0:936046_001d81:936046_002223:936046_0022d4:936046_002601:936046_002855	AN0423:AN10499:AN11030:AN1274:AN1679:AN2515:AN2801:AN4829:AN5109:AN5563:AN5986:AN7193:AN7708:AN7954	684364_0008ea:684364_00110c:684364_0016fd	7227_00099e:7227_0013dc:7227_0019d3:7227_001b96:7227_001bde:7227_001f3a:7227_002d93:7227_002f22	284813_000007	OAQ23920.1:OAQ32214.1:OAQ33763.1:OAQ34166.1:OAQ36646.1	10090_00011e:10090_000b89:10090_000b8c:10090_000b8d:10090_000b8e:10090_000b8f:10090_001475:10090_001a8a:10090_001d13:10090_002489:10090_002b77:10090_0033bb:10090_003a3c:10090_003c3e:10090_004172:10090_00474b	XP_018285506_1:XP_018287312_1:XP_018291647_1:XP_018291744_1:XP_018293831_1:XP_018295629_1:XP_018298181_1	246409_000d05:246409_000d61:246409_00223c:246409_00310e:246409_00337e:246409_0034a5:246409_003e34	RIR_1367000:RIR_1906700:RIR_2658300	YDL124W:YDR368W:YHR104W:YJR096W:YOR120W		10	0.504668		14	1.0955		3	-0.529285		8	0.209252		1	-0.824701		5	-0.23387		16	1.39091		7	0.0615448		7	0.0615448		3	-0.944497		5	-0.23387		N	N
OG0000104	N	N	936046_00029e:936046_0002b8:936046_00033a:936046_000466:936046_0004ac	AN2072:AN3711:AN6354	684364_0000de:684364_000133:684364_000174:684364_0001c3:684364_0001d8:684364_0002be:684364_0004c7:684364_000590	7227_000534:7227_000b94:7227_000f24:7227_001d95:7227_0022bc:7227_0028c3:7227_003134	284813_00029b:284813_0002a8	OAQ22696.1:OAQ30909.1:OAQ31498.1:OAQ33021.1:OAQ34312.1:OAQ35948.1:OAQ35968.1	10090_00008a:10090_000410:10090_0008cc:10090_00090c:10090_000aef:10090_0013ed:10090_00178c:10090_00178d:10090_001f95:10090_0021c8:10090_00229d:10090_002331:10090_002424:10090_0024c9:10090_002e20:10090_0030cf:10090_003175:10090_00348e:10090_003990:10090_0039d2:10090_003b41:10090_003c16:10090_003e27:10090_003f5c:10090_0041f6:10090_0042b6:10090_00445f:10090_004e26	XP_018290082_1:XP_018296041_1:XP_018297713_1:XP_018298626_1:XP_018299158_1	246409_000247:246409_00028f:246409_0003bb:246409_0005fd:246409_000697:246409_00080e:246409_000845	RIR_1060400:RIR_2941500:RIR_3114300:RIR_3459000	YDR069C:YER144C:YIL156W:YJL197W:YKR098C:YMR223W:YNL186W		5	-0.253117		3	-0.51724		8	0.143066		7	0.0110051		2	-0.649301		7	0.0110051		28	2.78429		5	-0.253117		7	0.0110051		4	-0.527605		7	0.0110051		N	N
OG0000108	N	N	936046_001486:936046_0017f3:936046_001e20	AN1114:AN1298:AN2811:AN7734	684364_000087:684364_0001bb:684364_0007a0:684364_0013a7:684364_0014ed	7227_000221:7227_000b71:7227_0033ac		OAQ22467.1:OAQ27513.1:OAQ28467.1:OAQ29690.1:OAQ30336.1:OAQ31130.1:OAQ31745.1:OAQ33737.1:OAQ34220.1	10090_000012:10090_001069:10090_0015fd:10090_001c97:10090_001d68:10090_00267f:10090_00295f:10090_0032e6:10090_003ed2:10090_00450e	XP_018284150_1:XP_018287453_1:XP_018288280_1:XP_018288494_1:XP_018288721_1:XP_018289753_1:XP_018290244_1:XP_018292564_1:XP_018293054_1:XP_018293181_1:XP_018293246_1:XP_018296669_1:XP_018298390_1:XP_018298519_1	246409_0001b7:246409_000254:246409_0002a7:246409_00045f:246409_0004c5:246409_00055e:246409_00057a:246409_00057f:246409_0005f9:246409_000617:246409_00062d:246409_000634:246409_00069e:246409_00072c:246409_000830:246409_000a28:246409_000a9a:246409_00183d:246409_0025ed:246409_002f83:246409_002fe9:246409_00304f:246409_003282:246409_003729:246409_003dc3	RIR_1121900:RIR_1985500:RIR_2358600:RIR_2921200	YBL103C:YJR060W:YOL067C		3	-0.345551		4	-0.25131		5	-0.157069		3	-0.345551		0	-0.628274		9	0.219896		10	0.314137		14	0.691101		25	1.72775		4	-0.483407		3	-0.345551		N	N
OG0000111	N	N	936046_0006dc:936046_0007ab:936046_000a71:936046_000bdc:936046_001028:936046_00114b:936046_001167:936046_00123b:936046_00173c:936046_0019a7:936046_002597	AN0054:AN0398:AN0609:AN0649:AN0801:AN10074:AN10657:AN11034:AN2549:AN2674:AN3490:AN4659:AN5272:AN5990:AN7631:AN9081:AN9216	684364_00085d:684364_000a00	7227_0009c5:7227_001075:7227_001566:7227_00178c:7227_00178d:7227_0018ad:7227_001a44:7227_001a45:7227_002074:7227_002262:7227_002263:7227_002264:7227_002265:7227_002266:7227_002384		OAQ22613.1:OAQ25397.1:OAQ30292.1:OAQ31166.1:OAQ31522.1	10090_004b1b	XP_018288207_1:XP_018291383_1:XP_018291391_1:XP_018295614_1:XP_018297926_1:XP_018297937_1:XP_018297938_1:XP_018297939_1:XP_018297940_1:XP_018298440_1	246409_000ad1:246409_000bbb:246409_001218:246409_0013bb:246409_00179e:246409_002d02:246409_00337b	RIR_0685200:RIR_1002500:RIR_1002800:RIR_1003000:RIR_2502500:RIR_2502600:RIR_2502700:RIR_2503200:RIR_3375600			11	0.888201		17	2.05094		2	-0.855903		15	1.66336		0	-1.24348		5	-0.274535		1	-1.04969		10	0.694412		7	0.113044		9	0.351562		0	-1.24348		N	N
OG0000120	N	N	936046_00094e:936046_001175	AN4896:AN6982	684364_00135b	7227_00007a:7227_000094:7227_0002f3:7227_0002f4:7227_0002f5:7227_000560:7227_000658:7227_0009ff:7227_000f67:7227_0010b8:7227_00164e:7227_00300e:7227_003264:7227_003625:7227_003626	284813_000407	OAQ26731.1:OAQ26985.1:OAQ29710.1	10090_0002ab:10090_000587:10090_00088e:10090_00091b:10090_00091e:10090_000b23:10090_000cb6:10090_000d20:10090_0011a7:10090_00134d:10090_0014d6:10090_001504:10090_001563:10090_00156b:10090_0015e4:10090_001762:10090_0017fb:10090_001895:10090_0019d3:10090_001ab5:10090_001b0b:10090_001deb:10090_001f42:10090_00208c:10090_00225e:10090_00240c:10090_002411:10090_0025b3:10090_0026e6:10090_00277f:10090_002…	XP_018288048_1:XP_018294194_1:XP_018298837_1	246409_0015e3:246409_001ffb:246409_00313e:246409_0032df:246409_003acd:246409_003de0	RIR_1978500:RIR_2975200:RIR_3384000	YDL230W:YER075C:YOR208W		2	-1.62076		2	-1.62076		1	-2.00212		15	3.33687		1	-2.00212		3	-1.23941		36	11.3454		3	-1.23941		6	-0.0953391		3	-0.383278		3	-1.23941		N	N
OG0000123	N	N	936046_0014f5:936046_0018d4:936046_002284	AN4650		7227_0002eb:7227_000a14:7227_000ca8:7227_002583:7227_003167:7227_003169:7227_00316a:7227_0035e4		OAQ24780.1:OAQ26054.1:OAQ27168.1:OAQ27341.1:OAQ27625.1:OAQ30703.1:OAQ31752.1:OAQ32788.1:OAQ35555.1:OAQ35556.1	10090_000312:10090_000699:10090_000ac6:10090_000b7e:10090_001114:10090_00120a:10090_001258:10090_0012eb:10090_00158d:10090_001733:10090_001898:10090_001aed:10090_001cb8:10090_001eba:10090_001ef7:10090_001fa5:10090_001ffc:10090_002770:10090_002f76:10090_002fee:10090_00378d:10090_003a5b:10090_003c03:10090_003efa:10090_0041f7:10090_004217:10090_0042ac:10090_004572	XP_018287906_1:XP_018288708_1:XP_018293034_1:XP_018297008_1	246409_000c13:246409_001006:246409_001965:246409_001bab:246409_0022d0:246409_002464:246409_002ba8:246409_0032fb:246409_0034b4	RIR_0188800:RIR_1083200:RIR_2052800:RIR_2052900:RIR_2053000:RIR_2053100:RIR_2053200:RIR_2053300:RIR_2255200:RIR_2567500	YNL152W		3	-0.800396		1	-1.30591		0	-1.55867		8	0.463387		0	-1.55867		10	0.968901		28	5.51852		4	-0.54764		9	0.716144		10	0.42309		1	-1.30591		N	N
OG0000124	N	N								XP_018283436_1:XP_018283543_1:XP_018283829_1:XP_018283840_1:XP_018284192_1:XP_018284665_1:XP_018284834_1:XP_018285030_1:XP_018285080_1:XP_018285163_1:XP_018285196_1:XP_018285452_1:XP_018285580_1:XP_018285697_1:XP_018285995_1:XP_018286222_1:XP_018286252_1:XP_018286483_1:XP_018286595_1:XP_018286624_1:XP_018286830_1:XP_018287422_1:XP_018287961_1:XP_018288126_1:XP_018288159_1:XP_018288160_1:XP_018288…	246409_0011bf:246409_0026d0				0	-0.797212		0	-0.797212		0	-0.797212		0	-0.797212		0	-0.797212		0	-0.797212		0	-0.797212		72	8.51078		2	-0.538657		0	-0.325792		0	-0.797212		N	N
OG0000121	N	Y	936046_000000:936046_000002:936046_000012:936046_000670:936046_0007f9:936046_00088a:936046_000967:936046_0009d8:936046_000a0e:936046_000a21:936046_000a40:936046_000b2d:936046_000bc6:936046_000c10:936046_000ca0:936046_000d21:936046_000d27:936046_000d70:936046_000d89:936046_000f98:936046_00104a:936046_0010eb:936046_0011b7:936046_00121e:936046_0012aa:936046_0012cb:936046_00132d:936046_001467:936046_…		684364_000c06							RIR_0200100			72	6.6085		0	-0.619024		1	-0.518642		0	-0.619024		0	-0.619024		0	-0.619024		0	-0.619024		0	-0.619024		0	-0.619024		1	-0.277423		0	-0.619024		N	N
OG0000112	N	N	936046_00004f:936046_0002c8:936046_000420:936046_000471:936046_0005ce	AN10934:AN1565:AN4697:AN4763	684364_00008b:684364_0000eb:684364_00035a:684364_0003b1	7227_000974:7227_0014c3:7227_001638:7227_00169c:7227_001b14:7227_002090:7227_002469:7227_002f07:7227_003137	284813_000211:284813_000222:284813_00027b:284813_0002d6	OAQ23419.1:OAQ27510.1:OAQ30003.1:OAQ32198.1:OAQ32513.1:OAQ33108.1:OAQ33308.1:OAQ33441.1:OAQ33792.1	10090_000d33:10090_00129b:10090_0012f8:10090_001423:10090_0019d5:10090_00214b:10090_0024c8:10090_0024ff:10090_002548:10090_0028e2:10090_0029b5:10090_002cb9:10090_003a66:10090_003bc0:10090_00404e:10090_0054eb	XP_018284079_1:XP_018285541_1:XP_018285617_1:XP_018286188_1:XP_018288703_1:XP_018291425_1:XP_018291780_1:XP_018292549_1:XP_018297829_1	246409_000346:246409_00038e:246409_000507:246409_00088e:246409_0008ca:246409_0011ef:246409_003733	RIR_0493800:RIR_0672500:RIR_0757900:RIR_1600110:RIR_2332500	YDR126W:YLR246W:YNL326C:YOL003C		5	-0.234374		4	-0.410155		4	-0.410155		9	0.468749		4	-0.410155		9	0.468749		16	1.69921		9	0.468749		7	0.117187		5	-0.541136		4	-0.410155		N	N
OG0000106	N	N	936046_00007a:936046_000151:936046_00018f:936046_0004b0	AN1555:AN6317:AN6318	684364_000122:684364_000160:684364_0001f0:684364_000258:684364_000310:684364_000339:684364_000350:684364_000371:684364_000468:684364_00054e:684364_0005c1	7227_000138:7227_000b00	284813_00001c	OAQ22933.1:OAQ24140.1:OAQ29907.1:OAQ30060.1:OAQ31931.1:OAQ32619.1:OAQ36104.1:OAQ36307.1:OAQ36314.1:OAQ36694.1		XP_018283863_1:XP_018285616_1:XP_018286985_1:XP_018288332_1:XP_018288413_1:XP_018294173_1:XP_018294185_1:XP_018295168_1:XP_018295763_1:XP_018295897_1:XP_018296403_1:XP_018296934_1:XP_018297920_1:XP_018298554_1:XP_018299037_1:XP_018299083_1:XP_018299352_1	246409_0001b5:246409_000227:246409_000287:246409_000298:246409_0002cc:246409_000342:246409_00034a:246409_0003c1:246409_0003e2:246409_000400:246409_000404:246409_000407:246409_0004d1:246409_00051a:246409_000564:246409_0006c2:246409_0006ed:246409_000771:246409_000813:246409_000819:246409_0008a1:246409_0008e4:246409_00090a:246409_00094c	RIR_0181800:RIR_0640600:RIR_0824000:RIR_1179700:RIR_1192900:RIR_1584600:RIR_1968200:RIR_2813800:RIR_3459200	YBR023C		4	-0.134454		3	-0.181908		11	0.197727		2	-0.229363		1	-0.276817		10	0.150272		0	-0.324272		17	0.482453		24	0.814633		9	0.211609		1	-0.276817		N	N
OG0000113	N	N	936046_0001e3:936046_000333:936046_00036e:936046_000394:936046_00128c:936046_001cae	AN0075:AN0248:AN5970:AN7436	684364_0001c6:684364_00033c:684364_000388:684364_0012ec:684364_001ef3	7227_00055e:7227_000864:7227_000ce7:7227_000df4:7227_000f89:7227_001293:7227_001537:7227_001870:7227_001bb3:7227_001ca1:7227_001f20	284813_000286:284813_0002ad:284813_000681	OAQ23339.1:OAQ26412.1:OAQ29078.1:OAQ30264.1:OAQ30736.1:OAQ31191.1:OAQ32107.1:OAQ32108.1:OAQ32312.1	10090_000a13:10090_000b46:10090_000f41:10090_0010e2:10090_0011ce:10090_0012e4:10090_001436:10090_0016dc:10090_001746:10090_0019b3:10090_001a38:10090_001de8:10090_001f75:10090_0025eb:10090_0027fe:10090_002bff	XP_018285422_1:XP_018288184_1:XP_018289275_1:XP_018292242_1:XP_018293144_1:XP_018298710_1	246409_0003a3:246409_000682:246409_000782:246409_00096b:246409_0009e8:246409_0019b0:246409_0019c3:246409_002ccb	RIR_0829200:RIR_1221400:RIR_1668900:RIR_2830300	YCL043C:YDR518W:YIL005W:YOR288C		6	-0.0944841		4	-0.661389		5	-0.377937		11	1.32278		3	-0.944841		9	0.755873		16	2.74004		6	-0.0944841		8	0.472421		4	-0.785409		4	-0.661389		N	N
OG0000116	N	N	936046_000dfd:936046_0020e2	AN1126:AN12112:AN5020:AN5912	684364_000998:684364_000ecb:684364_001693:684364_001dc6:684364_001fcb	7227_00002a:7227_000389:7227_000418:7227_00053c:7227_00053d:7227_001738:7227_001ad2:7227_0022dc:7227_00257f	284813_00000d:284813_000687	OAQ22024.1:OAQ23160.1:OAQ23226.1:OAQ28336.1:OAQ28337.1:OAQ28339.1:OAQ29099.1:OAQ32937.1:OAQ34101.1:OAQ35624.1	10090_000703:10090_0009ca:10090_000ca4:10090_000cfc:10090_000ef4:10090_001281:10090_0012bb:10090_002641:10090_0027b3:10090_002afa:10090_00308e:10090_003189:10090_003269:10090_0035bb:10090_003667:10090_00381c:10090_003a0e:10090_0040db:10090_004200:10090_0054b5	XP_018287977_1:XP_018291664_1:XP_018292791_1:XP_018293436_1:XP_018293461_1:XP_018294361_1:XP_018296704_1	246409_000dd6:246409_0014cb:246409_001725:246409_00253a:246409_0026cb:246409_002a98:246409_003535	RIR_0294000:RIR_0858200:RIR_1565900:RIR_2495300:RIR_2548000:RIR_3265400	YBR164C:YDL137W:YDL192W:YOR094W		2	-0.223666		4	-0.120436		5	-0.0688204		9	0.137641		2	-0.223666		10	0.189256		20	0.705409		7	0.0344102		7	0.0344102		6	-0.188847		4	-0.120436		N	N
OG0000126	N	Y	936046_000cb4:936046_001091:936046_001482:936046_001a1f:936046_001bbe:936046_001f35:936046_0026e2	AN0221:AN0299:AN0509:AN0517:AN0541:AN0549:AN10502:AN10838:AN11233:AN12279:AN4871:AN5454:AN7613:AN7886:AN8481:AN9390	684364_001589	7227_000544:7227_0006dd:7227_0006de:7227_0006df:7227_000741:7227_000742:7227_0008ff:7227_000bf2:7227_00179f:7227_0017a0:7227_0019a0:7227_0020f1:7227_002883:7227_002dcd:7227_002fca:7227_0033b5		OAQ24012.1:OAQ25885.1:OAQ27023.1:OAQ29613.1:OAQ29810.1:OAQ30236.1:OAQ31201.1:OAQ33512.1	10090_00158c:10090_0018bc:10090_001966:10090_002eb4:10090_00321d:10090_004248:10090_00430f:10090_004378:10090_004956	XP_018284170_1:XP_018285465_1:XP_018285567_1:XP_018296032_1:XP_018297881_1	246409_000aa6:246409_000d45:246409_001a02:246409_001c9f:246409_001f09:246409_001fa9:246409_002418:246409_00360d	RIR_1584000	YDR371W		7	0.532952		16	5.32952		1	-2.66476		16	5.32952		0	-3.19771		8	1.0659		9	1.59886		5	-0.532952		8	1.0659		1	-1.01751		1	-2.66476		N	N
OG0000129	N	N							10090_000420:10090_000711:10090_000844:10090_000af3:10090_000af4:10090_000af5:10090_000af7:10090_000b03:10090_000d6a:10090_000d6b:10090_000f8a:10090_000fac:10090_000fad:10090_000fae:10090_001013:10090_0011c1:10090_001507:10090_00162e:10090_00191b:10090_00230a:10090_002564:10090_00270f:10090_00271c:10090_002751:10090_002762:10090_00276a:10090_00292a:10090_002ad9:10090_0031d4:10090_00324d:10090_003…			RIR_0073300:RIR_0467000:RIR_2858800			0	-0.870023		0	-0.870023		0	-0.870023		0	-0.870023		0	-0.870023		0	-0.870023		68	9.12912		0	-0.870023		0	-0.870023		3	-0.177326		0	-0.870023		N	N
OG0000128	N	N	936046_000b3d:936046_00132f:936046_0014c3:936046_002739	AN0733:AN6554	684364_0009f3:684364_0009fe	7227_000361:7227_000596:7227_0029dc:7227_002cee:7227_002cf0:7227_002cf3:7227_002cf5:7227_002cf8:7227_002cfb:7227_002cfe:7227_002d01:7227_002d04:7227_002d07:7227_002d0a:7227_002d0d:7227_002d10:7227_002d13:7227_002d16:7227_002d19:7227_002d1c:7227_002d1f:7227_002d22:7227_002d25:7227_002d28:7227_002d2b	284813_000043:284813_000044	OAQ25420.1:OAQ26400.1:OAQ31268.1:OAQ32717.1:OAQ34140.1:OAQ34161.1	10090_0006c2:10090_0040c3:10090_004598:10090_00459a:10090_00459e:10090_0045b2:10090_00496b:10090_004d73:10090_00502e:10090_0054f6:10090_0054fe:10090_005528:10090_00557b:10090_0055a6	XP_018286972_1:XP_018289395_1:XP_018290115_1:XP_018291084_1:XP_018294765_1	246409_000046:246409_0000df	RIR_0207200:RIR_0475600:RIR_0487100:RIR_1059500:RIR_1257300:RIR_1820800:RIR_2137600	YBR010W:YNL031C		4	-0.498325		2	-1.01832		2	-1.01832		25	4.96158		2	-1.01832		6	0.0216663		14	2.10163		5	-0.238329		2	-1.01832		7	0.080207		2	-1.01832		N	N
OG0000132	N	N		AN11158				OAQ22404.1:OAQ22786.1:OAQ22884.1:OAQ23303.1:OAQ23542.1:OAQ23569.1:OAQ23573.1:OAQ23580.1:OAQ23766.1:OAQ23767.1:OAQ23772.1:OAQ23815.1:OAQ23827.1:OAQ23828.1:OAQ23839.1:OAQ24794.1:OAQ24795.1:OAQ24814.1:OAQ24837.1:OAQ25131.1:OAQ25394.1:OAQ25395.1:OAQ25513.1:OAQ25522.1:OAQ25523.1:OAQ25538.1:OAQ25539.1:OAQ26242.1:OAQ26714.1:OAQ26715.1:OAQ27468.1:OAQ27517.1:OAQ27558.1:OAQ27559.1:OAQ27560.1:OAQ27850.1:OAQ…							0	-0.774574		1	-0.639865		0	-0.774574		0	-0.774574		0	-0.774574		68	8.3856		0	-0.774574		0	-0.774574		0	-0.774574		0	-0.321316		0	-0.774574		N	N
OG0000119	N	N	936046_000857:936046_000a26:936046_0012fa:936046_0016f2:936046_001ab9:936046_001cdb:936046_002554	AN3814:AN4467:AN4583:AN8605:AN9420	684364_000b91:684364_00104e:684364_001321:684364_0017ca:684364_001c3f:684364_001d31:684364_001d84	7227_0001cc:7227_000313:7227_000a0d:7227_0013d4:7227_00180d:7227_001b35:7227_001c33	284813_000021:284813_00038c	OAQ24558.1:OAQ25429.1:OAQ28627.1:OAQ32276.1:OAQ33038.1:OAQ33257.1:OAQ34478.1:OAQ34960.1	10090_000cf7:10090_0011a6:10090_001881:10090_001a6f:10090_0022a2:10090_0023c4:10090_003046:10090_003cfe:10090_00406b:10090_004791:10090_004b74	XP_018287443_1:XP_018288358_1:XP_018288388_1:XP_018294254_1:XP_018294828_1:XP_018297750_1:XP_018297872_1:XP_018298089_1	246409_000001:246409_000003:246409_000004:246409_00000b:246409_00000c:246409_00000d:246409_00000e:246409_00000f:246409_000010:246409_000011:246409_000f33	RIR_0255100:RIR_0490300:RIR_1804200:RIR_3439200	YDR155C:YDR304C:YHR057C:YLR216C:YML078W		7	0.0348284		5	-0.0580474		7	0.0348284		7	0.0348284		2	-0.197361		8	0.0812663		11	0.22058		8	0.0812663		11	0.22058		4	-1.07473		5	-0.0580474		N	N
OG0000127	N	N	936046_000aa1:936046_000f63:936046_001414	AN10103:AN1267:AN2885	684364_0009fc:684364_0015e8:684364_001b99	7227_0002ef:7227_0003f4:7227_000916:7227_001945:7227_00230a:7227_00230b:7227_00365a	284813_00046a	OAQ29059.1:OAQ30991.1:OAQ32364.1:OAQ33669.1:OAQ33990.1:OAQ34188.1	10090_000284:10090_00061d:10090_0006cc:10090_00094d:10090_00227d:10090_002f3b:10090_0031f7:10090_0036fc:10090_003c33:10090_0043ff:10090_00498f:10090_0049a7	XP_018283618_1:XP_018283731_1:XP_018284088_1:XP_018284379_1:XP_018284721_1:XP_018285969_1:XP_018286739_1:XP_018294172_1:XP_018294849_1:XP_018298234_1:XP_018299395_1	246409_0010b4:246409_001740:246409_001893:246409_001ffa:246409_002b87:246409_002d04:246409_003241:246409_0033e4:246409_0035bc:246409_003662:246409_0038a8:246409_003a6b:246409_00417c	RIR_0856600:RIR_1680100:RIR_1983300:RIR_2246300:RIR_2719100:RIR_2933600:RIR_3458800	YBR089C-A:YDL002C:YKL032C:YMR072W:YPR052C		3	-0.535168		3	-0.535168		3	-0.535168		7	0.198777		1	-0.902141		6	0.0152905		12	1.11621		11	0.932722		13	1.29969		7	0.141816		5	-0.168196		N	N
OG0000135	N	N						OAQ22197.1:OAQ22198.1:OAQ22401.1:OAQ22402.1:OAQ22416.1:OAQ22417.1:OAQ22419.1:OAQ22563.1:OAQ22566.1:OAQ22568.1:OAQ22845.1:OAQ22856.1:OAQ23276.1:OAQ23576.1:OAQ23609.1:OAQ24344.1:OAQ24353.1:OAQ24361.1:OAQ25747.1:OAQ25915.1:OAQ25916.1:OAQ25918.1:OAQ25920.1:OAQ25932.1:OAQ25933.1:OAQ25934.1:OAQ25935.1:OAQ25936.1:OAQ25937.1:OAQ25953.1:OAQ25956.1:OAQ27128.1:OAQ27433.1:OAQ29238.1:OAQ29240.1:OAQ29863.1:OAQ…							0	-1.04684		0	-1.04684		0	-1.04684		0	-1.04684		0	-1.04684		67	11.5153		0	-1.04684		0	-1.04684		0	-1.04684		0	-0.316228		0	-1.04684		N	N
OG0000110	N	N	936046_0006d0:936046_0013b8:936046_001c85:936046_001d76:936046_001eb9:936046_0022b8	AN10498:AN10784:AN4433:AN7450	684364_000a7e:684364_000af8:684364_000bd2:684364_000e41:684364_000eab:684364_000f96:684364_000fe9:684364_00136f:684364_0017f7:684364_001beb:684364_001e81:684364_001f88	7227_0009e2:7227_0012e6:7227_001a25		OAQ23003.1:OAQ27635.1:OAQ30040.1:OAQ30817.1:OAQ31398.1:OAQ31641.1:OAQ33543.1:OAQ33573.1:OAQ33574.1:OAQ34465.1:OAQ34520.1:OAQ35293.1	10090_0010b9:10090_001cc3	XP_018286098_1:XP_018287221_1:XP_018288035_1:XP_018289176_1:XP_018289496_1:XP_018293014_1:XP_018293183_1:XP_018293187_1:XP_018293976_1:XP_018294343_1	246409_000c4b:246409_001164:246409_00239b:246409_002884:246409_003317:246409_003521:246409_00366a:246409_003a02:246409_003a1b:246409_003c3c	RIR_0140300:RIR_0286000:RIR_0350500:RIR_0676300:RIR_1059600:RIR_1100600:RIR_1285300:RIR_1760900:RIR_1761000:RIR_2337400:RIR_2337500:RIR_2337800:RIR_2731600:RIR_2885700:RIR_3143900:RIR_3266900:RIR_3452200	YGR150C:YLR067C		6	-0.112929		4	-0.564645		12	1.24222		3	-0.790503		0	-1.46808		12	1.24222		2	-1.01636		10	0.790503		10	0.790503		17	1.92028		2	-1.01636		N	N
OG0000125	N	N	936046_0003f6:936046_000551:936046_00069c:936046_0008e8:936046_0018cb:936046_001eb3:936046_0020bf	AN0925:AN11023:AN3841:AN8053:AN8288	684364_000107:684364_0002ef:684364_000629:684364_000f4b:684364_001451:684364_001fdf	7227_00078b:7227_000e07:7227_00168b:7227_0017de:7227_001929:7227_001bd3:7227_0022d0	284813_000213:284813_000225:284813_000306	OAQ22693.1:OAQ24591.1:OAQ28089.1:OAQ31086.1:OAQ35930.1:OAQ36235.1:OAQ36276.1	10090_0000d2:10090_0003b1:10090_000f85:10090_001021:10090_001332:10090_001536:10090_0016a7:10090_001b03:10090_00235a:10090_0025b2:10090_00303c	XP_018287311_1:XP_018287550_1:XP_018288298_1:XP_018291180_1:XP_018292038_1:XP_018295931_1:XP_018298577_1	246409_0002f8:246409_00069c:246409_000d9b:246409_000e89:246409_0019bc:246409_0024af:246409_002667	RIR_0023400:RIR_0149200:RIR_0714800:RIR_0996800:RIR_3186900:RIR_3254800:RIR_3532500	YIL002C:YKL212W:YNL106C:YOL065C:YOR109W		7	0.0484286		5	-0.0484286		6	0		7	0.0484286		3	-0.145286		7	0.0484286		11	0.242143		7	0.0484286		7	0.0484286		7	0.242251		5	-0.0484286		N	N
OG0000130	N	N	936046_000cf7:936046_0010b8:936046_002076:936046_002445	AN10295:AN10378:AN4562:AN4900:AN7513:AN7542:AN8772	684364_0007ac:684364_000bfc:684364_000f6a			OAQ23703.1:OAQ24342.1:OAQ27896.1:OAQ28473.1:OAQ29654.1:OAQ30874.1:OAQ31518.1:OAQ31614.1:OAQ31761.1:OAQ31762.1		XP_018284590_1:XP_018284591_1:XP_018285215_1:XP_018285897_1:XP_018286000_1:XP_018286209_1:XP_018288008_1:XP_018288705_1:XP_018292678_1:XP_018293335_1:XP_018293384_1:XP_018294413_1:XP_018294672_1:XP_018296524_1:XP_018297766_1:XP_018298502_1	246409_001501:246409_001a0f:246409_001bde:246409_002173:246409_002233:246409_002aff:246409_002bc2:246409_002c83:246409_002f75:246409_00311b:246409_0034b6:246409_003505:246409_003878:246409_003ee7:246409_0040ae	RIR_0093000:RIR_1122700:RIR_1415300:RIR_1745000:RIR_2435800:RIR_3321100	YDR259C:YDR423C:YHL009C:YIR018W:YML007W:YOL028C:YOR028C:YPR199C		4	-0.0898298		7	0.0641641		3	-0.141161		0	-0.295155		0	-0.295155		10	0.218158		0	-0.295155		16	0.526146		15	0.474815		6	-0.0503935		8	0.115495		N	N
OG0000134	N	N	936046_000726:936046_0013af:936046_0019b5:936046_0022c6:936046_0024e1	AN3688:AN6998:AN8035	684364_0020d4	7227_000118	284813_000053:284813_00079b	OAQ26148.1:OAQ27238.1:OAQ31856.1:OAQ34537.1:OAQ34653.1:OAQ35938.1:OAQ36459.1	10090_00088a:10090_000e98:10090_002404:10090_0033a8:10090_003422	XP_018283459_1:XP_018285063_1:XP_018285064_1:XP_018285849_1:XP_018288733_1:XP_018288948_1:XP_018291625_1:XP_018292284_1:XP_018292285_1:XP_018293106_1:XP_018293497_1:XP_018295053_1:XP_018295240_1:XP_018295460_1:XP_018298685_1	246409_0005cc:246409_000c7a:246409_001073:246409_00126f:246409_0013ca:246409_00159d:246409_001a4f:246409_001d39:246409_001f1b:246409_002803:246409_00295b:246409_002b40:246409_002e99:246409_0036a4:246409_0039dd:246409_003bea:246409_003c32:246409_00407e	RIR_0488600:RIR_1218600:RIR_1589300:RIR_2247400:RIR_2372500:RIR_3259300:RIR_3533600	YGL073W:YHR206W:YOR140W		5	-0.142769		3	-0.632263		1	-1.12176		1	-1.12176		2	-0.877009		7	0.346725		5	-0.142769		15	2.3047		18	3.03894		7	0.170449		3	-0.632263		N	N
OG0000137	N	N		AN11365		7227_0006a7:7227_000be7:7227_000ce9:7227_00136a:7227_001587:7227_00159a:7227_001752:7227_001a48:7227_001a49:7227_001e3a:7227_001e3d:7227_002007:7227_00212a:7227_00212b:7227_00212c:7227_002188:7227_00218a:7227_0021a6:7227_002257:7227_002258:7227_002259:7227_00225a:7227_00225b:7227_00225c:7227_002276:7227_0022ec:7227_002392:7227_002617:7227_00291f:7227_002922:7227_00296d:7227_002c3c:7227_002c3d:722…			10090_0007d9:10090_00086d:10090_00098d:10090_000db7:10090_000e1c:10090_001026:10090_001027:10090_0011db:10090_00120f:10090_001d38:10090_0023e3:10090_002991:10090_002ad7:10090_002b29:10090_002ee7:10090_00395c:10090_003a98:10090_003ae8:10090_003b1f:10090_00416f:10090_0042e9:10090_0042f4:10090_004313:10090_004454:10090_0044a2:10090_004612:10090_00490b:10090_004a30						0	-0.793857		1	-0.649519		0	-0.793857		37	4.54663		0	-0.793857		0	-0.793857		28	3.2476		0	-0.793857		0	-0.793857		0	-0.474611		0	-0.793857		N	N
OG0000141	N	N								XP_018283265_1:XP_018283289_1:XP_018283710_1:XP_018283712_1:XP_018283714_1:XP_018283847_1:XP_018284387_1:XP_018284423_1:XP_018284535_1:XP_018284686_1:XP_018285010_1:XP_018285090_1:XP_018285091_1:XP_018285152_1:XP_018285153_1:XP_018285906_1:XP_018285907_1:XP_018286390_1:XP_018286521_1:XP_018286631_1:XP_018286632_1:XP_018286812_1:XP_018286814_1:XP_018286871_1:XP_018286872_1:XP_018287432_1:XP_018287…	246409_003096				0	-0.785625		0	-0.785625		0	-0.785625		0	-0.785625		0	-0.785625		0	-0.785625		0	-0.785625		64	8.49684		1	-0.640587		0	-0.321632		0	-0.785625		N	N
OG0000133	N	N	936046_0001f3:936046_000403:936046_000b52:936046_00236b	AN0444:AN1339:AN1966	684364_0005a7:684364_000d2c:684364_0016d8:684364_001d29	7227_000278:7227_000afa:7227_000dca:7227_000f9c:7227_001932:7227_002da8:7227_002fe8:7227_003256	284813_0004e8:284813_0005f6	OAQ22639.1:OAQ25085.1:OAQ25771.1:OAQ31748.1:OAQ31807.1:OAQ34728.1	10090_000770:10090_0008e3:10090_000bc8:10090_0011c0:10090_00133a:10090_001354:10090_00181a:10090_001d27:10090_001d29:10090_002191:10090_002234:10090_002bb7:10090_002bc6:10090_002efe:10090_002f1e:10090_003090:10090_003138	XP_018288460_1:XP_018292339_1:XP_018292516_1:XP_018292517_1:XP_018294232_1:XP_018295645_1:XP_018295646_1:XP_018296569_1	246409_0002dc:246409_0007af:246409_000838:246409_001b40:246409_001b47:246409_0020a4:246409_002407:246409_0027dd:246409_002a61	RIR_1242200:RIR_1927400:RIR_2175000:RIR_2175100	YDR457W:YER125W:YJR036C		4	-0.0853739		3	-0.136598		4	-0.0853739		8	0.119523		2	-0.187823		6	0.0170748		17	0.580542		8	0.119523		9	0.170748		4	-0.533993		3	-0.136598		N	N
OG0000143	N	N	936046_000b9f	AN2911:AN6849:AN8643	684364_00207d	7227_000133:7227_000135:7227_000a5b:7227_00350f:7227_003558	284813_0006a9	OAQ23978.1:OAQ24916.1:OAQ30924.1:OAQ30941.1:OAQ32295.1	10090_00025b:10090_000ba7:10090_000fa5:10090_001270:10090_001477:10090_0015f5:10090_0016fe:10090_001b98:10090_00254b:10090_003a7d:10090_003aaf:10090_003aca:10090_003ae5:10090_00432d:10090_0046e8:10090_0054e3	XP_018284553_1:XP_018284967_1:XP_018287921_1:XP_018288646_1:XP_018288649_1:XP_018294559_1:XP_018297000_1:XP_018297359_1:XP_018298667_1	246409_001112:246409_0013cc:246409_0019d3:246409_001adf:246409_00224e:246409_0022bc:246409_002ea0:246409_00313a:246409_0034c5:246409_003d33:246409_003d95:246409_003f66:246409_004176	RIR_0186900:RIR_1989000:RIR_2095300:RIR_2299820:RIR_2576400:RIR_3081000:RIR_3384200	YER045C:YIL036W:YNL167C		1	-1.96241		3	-1.05668		1	-1.96241		5	-0.150954		1	-1.96241		5	-0.150954		16	4.83054		9	1.6605		13	3.47195		7	0.246117		3	-1.05668		N	N
OG0000140	N	N	936046_000751:936046_0008f7:936046_000932:936046_0009b8:936046_000b69:936046_000c7a:936046_00128f:936046_001bae:936046_00276c	AN4379:AN7735	684364_000651:684364_001615:684364_0018fe			OAQ24905.1:OAQ26517.1:OAQ27788.1:OAQ30867.1:OAQ30868.1:OAQ30931.1:OAQ31127.1:OAQ33269.1:OAQ34764.1:OAQ34824.1:OAQ35286.1:OAQ36520.1		XP_018285239_1:XP_018286014_1:XP_018286634_1:XP_018290293_1:XP_018290869_1:XP_018290870_1:XP_018290973_1:XP_018293044_1:XP_018293193_1:XP_018297503_1:XP_018297589_1:XP_018298779_1:XP_018299533_1	246409_0000c3:246409_000aaa:246409_000b13:246409_00101f:246409_0011f3:246409_0018df:246409_001ab9:246409_001bff:246409_001d91:246409_0022b4:246409_0022cd:246409_0025d8:246409_00277b:246409_00288b:246409_002b3a:246409_002c51:246409_002e86:246409_003216:246409_00333f:246409_003f7a:246409_003fee:246409_0041c8	RIR_1118800:RIR_2373100:RIR_2485500:RIR_3373000			9	0.571196		2	-0.544629		3	-0.385225		0	-0.863436		0	-0.863436		12	1.04941		0	-0.863436		13	1.20881		22	2.64344		4	-0.276892		0	-0.863436		N	N
OG0000156	N	N						OAQ22257.1:OAQ32208.1:OAQ34878.1		XP_018283346_1:XP_018283365_1:XP_018283674_1:XP_018283961_1:XP_018284056_1:XP_018284265_1:XP_018284614_1:XP_018284833_1:XP_018285000_1:XP_018285321_1:XP_018285810_1:XP_018286363_1:XP_018286528_1:XP_018286828_1:XP_018287114_1:XP_018287345_1:XP_018287449_1:XP_018287580_1:XP_018288376_1:XP_018288614_1:XP_018288620_1:XP_018288980_1:XP_018288989_1:XP_018289070_1:XP_018289873_1:XP_018290888_1:XP_018291…	246409_001772				0	-0.311791		0	-0.311791		0	-0.311791		0	-0.311791		0	-0.311791		3	-0.130751		0	-0.311791		58	3.18832		1	-0.251445		0	-0.339911		0	-0.311791		N	N
OG0000139	N	N	936046_000352:936046_0006ca:936046_000de4:936046_001851	AN10391:AN2021:AN3926:AN4163:AN6197:AN6803:AN6960	684364_0003de:684364_0007cb:684364_000957:684364_001df4	7227_0006f1:7227_0025ba	284813_000038	OAQ21908.1:OAQ21912.1:OAQ21995.1:OAQ22234.1:OAQ22371.1:OAQ22735.1:OAQ22987.1:OAQ23362.1:OAQ24236.1:OAQ26464.1:OAQ26780.1:OAQ27418.1:OAQ28223.1:OAQ28776.1:OAQ28811.1:OAQ30429.1:OAQ31841.1:OAQ31843.1:OAQ31872.1:OAQ32708.1:OAQ35048.1:OAQ35902.1:OAQ35903.1:OAQ35909.1:OAQ36270.1	10090_0008ac:10090_00099c:10090_000a8b:10090_001000:10090_0016a0:10090_002572	XP_018286009_1:XP_018289914_1:XP_018290866_1:XP_018298948_1	246409_000263:246409_001774:246409_0026c3:246409_0029e6:246409_003a6c:246409_00416d	RIR_0257600:RIR_1017200:RIR_1163700	YBR175W:YMR116C:YOR269W		4	-0.0962521		7	0.107576		4	-0.0962521		2	-0.232137		1	-0.30008		25	1.33054		6	0.0396332		4	-0.0962521		6	0.0396332		3	-0.463719		3	-0.164195		N	N
OG0000145	N	N	936046_000d01:936046_00125d	AN3469	684364_000993:684364_001a30	7227_002d2c:7227_002d2e:7227_002d30:7227_002d32:7227_002d34:7227_002d36:7227_002d38:7227_002d3a:7227_002d3c:7227_002d3e:7227_002d40:7227_002d42:7227_002d44:7227_002d46:7227_002d48:7227_002d4a:7227_002d4c:7227_002d4e:7227_002d50:7227_002d52:7227_002d54:7227_002d56:7227_002da1	284813_000042	OAQ25178.1:OAQ25417.1:OAQ31272.1	10090_000752:10090_003350:10090_00358d:10090_003679:10090_003909:10090_003dce:10090_003ef1:10090_00423b:10090_004369:10090_00455f:10090_00459b:10090_0045a9:10090_0045ac:10090_0045af:10090_0045b0:10090_004a2d:10090_0050e4:10090_005210:10090_005420:10090_00562b	XP_018286970_1:XP_018286975_1:XP_018291081_1:XP_018291088_1	246409_0000f7:246409_0015e1:246409_003589	RIR_2879500:RIR_2881310	YBL002W:YDR224C		2	-0.446735		1	-0.584192		2	-0.446735		23	2.43986		1	-0.584192		3	-0.309278		20	2.02749		4	-0.171821		3	-0.309278		2	-0.496396		2	-0.446735		N	N
OG0000149	N	N	936046_002517	AN1980:AN3094:AN5407	684364_001b63:684364_001f78	7227_0006f2:7227_001add:7227_002043:7227_003179:7227_003326	284813_0001ca	OAQ23469.1:OAQ28514.1:OAQ30375.1:OAQ36132.1:OAQ36230.1:OAQ36585.1:OAQ36749.1	10090_00055a:10090_00055b:10090_001629:10090_001bb2:10090_0023d5:10090_00257c:10090_0026e9:10090_002c11:10090_002dcf:10090_0030c7:10090_00548f	XP_018284020_1:XP_018284300_1:XP_018285225_1:XP_018286404_1:XP_018291650_1:XP_018292416_1:XP_018295186_1:XP_018295892_1:XP_018297238_1:XP_018298200_1:XP_018298541_1:XP_018298828_1	246409_000b79:246409_000d1e:246409_001148:246409_0013f6:246409_001973:246409_001c5d:246409_0020ac:246409_002130:246409_002515:246409_002c1a:246409_0033e9:246409_003730:246409_003fad:246409_004071	RIR_0437800:RIR_1086900:RIR_2195700:RIR_2450400:RIR_3342200	YMR192W:YPL249C		1	-0.851267		3	-0.450671		2	-0.650969		5	-0.0500745		1	-0.851267		7	0.350522		11	1.15171		12	1.35201		14	1.75261		5	-0.163299		2	-0.650969		N	N
OG0000151	N	N	936046_000256:936046_000446:936046_00045e:936046_00063f:936046_0006cf	AN1800:AN3101:AN3102:AN4134:AN4447:AN4479:AN5296:AN7945:AN9008	684364_0000d0			OAQ23774.1:OAQ23955.1:OAQ26596.1:OAQ26597.1:OAQ30511.1:OAQ31323.1:OAQ31967.1:OAQ32395.1:OAQ32396.1:OAQ32480.1:OAQ33443.1:OAQ34651.1:OAQ34673.1:OAQ35936.1		XP_018284748_1:XP_018286990_1:XP_018287798_1:XP_018288516_1:XP_018294404_1:XP_018294867_1:XP_018296783_1:XP_018298221_1	246409_0001b6:246409_00030e:246409_000324:246409_0003f6:246409_000575:246409_00062b:246409_000660:246409_0006e4:246409_00077e:246409_000783:246409_000788:246409_000945:246409_001b8c	RIR_0589900:RIR_0593100:RIR_0625300:RIR_0692600:RIR_1263000:RIR_1415100:RIR_2045300:RIR_2069900:RIR_2509800:RIR_2742200:RIR_3199000	YIL147C		5	-0.0710402		9	1.63393		1	-1.77601		0	-2.20225		0	-2.20225		14	3.76513		0	-2.20225		8	1.20768		13	3.33889		11	1.01274		1	-1.77601		N	N
OG0000142	N	N	936046_00009c:936046_000143:936046_000255:936046_00029c:936046_000474:936046_00053c:936046_0005a9	AN0133:AN1363:AN4032:AN4721:AN5827:AN6085	684364_000172:684364_00042c:684364_000489:684364_0004b8:684364_000524	7227_000924:7227_001041:7227_0011bb:7227_0013fc:7227_002b5d:7227_002f3b:7227_002f71	284813_00023b:284813_000294:284813_0002d8:284813_0002db	OAQ26345.1:OAQ27288.1:OAQ27836.1:OAQ29681.1:OAQ35693.1	10090_0003a9:10090_0004c1:10090_00077f:10090_001167:10090_001839:10090_001baf:10090_001f7f:10090_00263f:10090_002a53:10090_002e67	XP_018286214_1	246409_000473:246409_0004d0:246409_000629:246409_00072d:246409_0007b7:246409_00086e	RIR_0163200:RIR_0163300:RIR_0195700:RIR_0221600:RIR_1686900:RIR_1929900:RIR_2237300:RIR_2842300	YER013W:YGL120C:YKL078W:YKR086W:YNR011C		7	0.0907168		6	0.0362867		5	-0.0181434		7	0.0907168		4	-0.0725735		5	-0.0181434		10	0.254007		1	-0.235864		6	0.0362867		8	0.988064		5	-0.0181434		N	N
OG0000147	N	N	936046_001261:936046_0012e4:936046_001c8a:936046_001da7:936046_002043:936046_0024ab	AN2136:AN6293:AN7468:AN9026	684364_000b48:684364_001493:684364_001510:684364_00218c			OAQ23473.1:OAQ24278.1:OAQ24279.1:OAQ24377.1:OAQ26699.1:OAQ29733.1:OAQ32671.1:OAQ32993.1:OAQ33510.1:OAQ33511.1:OAQ36576.1		XP_018286013_1:XP_018287540_1:XP_018289746_1:XP_018290868_1:XP_018290970_1:XP_018293460_1:XP_018294068_1:XP_018294187_1:XP_018294750_1:XP_018297133_1:XP_018298102_1	246409_0000d0:246409_000c9f:246409_001662:246409_0018fb:246409_001958:246409_001c24:246409_001d25:246409_001d83:246409_0027d1:246409_00297a:246409_002b6f:246409_002c2b:246409_002c47:246409_002f69:246409_0034be:246409_003a9b:246409_003c43:246409_003e84	RIR_0032100:RIR_0519800:RIR_0760500:RIR_1424800:RIR_1982100	YBR239C:YJL103C:YKR064W:YPL133C		6	0.141695		4	-0.236158		4	-0.236158		0	-0.991864		0	-0.991864		11	1.08633		0	-0.991864		11	1.08633		18	2.40881		5	-0.136083		4	-0.236158		N	N
OG0000148	N	N	936046_001f0b:936046_001f45:936046_0020fb	AN2157:AN4422:AN6888	684364_000ffc:684364_0013f6:684364_001aab:684364_001b39	7227_0004fa:7227_001207:7227_0021cf:7227_0021d0:7227_0021d1:7227_0029f3:7227_002a6d:7227_002a6e		OAQ23112.1:OAQ23395.1:OAQ23396.1:OAQ24430.1:OAQ24696.1:OAQ25344.1:OAQ25944.1:OAQ25949.1:OAQ28167.1:OAQ29936.1:OAQ30669.1:OAQ30700.1:OAQ33818.1:OAQ34637.1:OAQ34640.1:OAQ34641.1:OAQ34642.1	10090_001207:10090_003483	XP_018285554_1:XP_018285988_1:XP_018289929_1:XP_018296757_1:XP_018296758_1:XP_018296760_1:XP_018296765_1:XP_018296768_1:XP_018296769_1:XP_018296770_1:XP_018296779_1:XP_018297176_1	246409_000093:246409_0000a2:246409_0000ac:246409_00101e:246409_00117c:246409_002685:246409_003483:246409_0035db	RIR_0040000:RIR_0125500:RIR_1166100:RIR_1860900:RIR_2028600:RIR_2716600			3	-0.421006		3	-0.421006		4	-0.233892		8	0.514563		0	-0.982347		17	2.19859		2	-0.60812		12	1.26302		8	0.514563		6	0.0546268		0	-0.982347		N	N
OG0000158	N	N	936046_000d22:936046_000dae:936046_001059:936046_0024cc	AN0651:AN1016:AN3090	684364_000eb9:684364_001e74	7227_0000ef:7227_0000f5:7227_000314:7227_0003f1:7227_001579:7227_002826		OAQ25068.1:OAQ25107.1:OAQ26755.1:OAQ29678.1:OAQ33808.1:OAQ34130.1:OAQ34459.1	10090_000000:10090_000015:10090_0004bd:10090_0011d4:10090_0011f8:10090_0017f2:10090_001ab9:10090_002119:10090_00230f:10090_002602:10090_002607:10090_002618:10090_002d7d:10090_003e63	XP_018283627_1:XP_018283855_1:XP_018286198_1:XP_018286259_1:XP_018293342_1:XP_018294143_1:XP_018295286_1:XP_018295385_1:XP_018298163_1:XP_018298294_1	246409_000b9f:246409_000e61:246409_0011aa:246409_002270:246409_002a70:246409_003614:246409_003bd6:246409_003ff9	RIR_0397800:RIR_1115700:RIR_2434300:RIR_3088100:RIR_3448800	YER020W:YHR005C		4	-0.395034		3	-0.75968		2	-1.12433		6	0.334259		0	-1.85362		7	0.698906		14	3.25143		10	1.79285		8	1.06355		5	-0.140952		2	-1.12433		N	N
OG0000160	N	N	936046_001306:936046_001e29:936046_00280e	AN10941:AN1517:AN2989:AN4865	684364_0011eb:684364_0018de	7227_000113:7227_0002e9:7227_000364:7227_000387:7227_0003fb:7227_0004c9:7227_001f65:7227_002dc7:7227_003139:7227_0033ec	284813_0000db:284813_0005f9	OAQ24917.1:OAQ26010.1:OAQ29312.1:OAQ30926.1:OAQ34398.1	10090_000063:10090_000313:10090_000465:10090_000994:10090_000b34:10090_0017ea:10090_001c0d:10090_001fb7:10090_001fd0:10090_002901:10090_002a95:10090_00337c:10090_0034b3:10090_003bda:10090_003f61:10090_0045c7:10090_0045e8:10090_0048c0:10090_004fd9:10090_00524b:10090_005352:10090_0054c7:10090_0054e6:10090_005597	XP_018288262_1:XP_018288807_1:XP_018293948_1:XP_018297749_1	246409_00233f:246409_002595:246409_002c70	RIR_1257700:RIR_3287300	YGR159C:YOL123W		3	-0.166281		4	-0.0864662		2	-0.246096		10	0.392424		2	-0.246096		5	-0.00665125		24	1.50983		4	-0.0864662		3	-0.166281		2	-0.567908		2	-0.246096		N	N
OG0000165	N	Y	936046_0022e6		684364_00009a	7227_00031e:7227_00034c:7227_000647:7227_0006ed:7227_000a6c:7227_000b0c:7227_000ee9:7227_001a02:7227_001dc7:7227_002335:7227_0024f9:7227_002563:7227_002564:7227_00292f:7227_002965:7227_002b20:7227_002c2e:7227_002ddc:7227_0031bb			10090_00004c:10090_000149:10090_000166:10090_0003da:10090_000441:10090_000561:10090_00063e:10090_0006cb:10090_0009dc:10090_000b7d:10090_000c9b:10090_000f6b:10090_000ff4:10090_0011c6:10090_00126d:10090_00127d:10090_00172a:10090_00179c:10090_0017bb:10090_0018ab:10090_0018fd:10090_001912:10090_001923:10090_001f71:10090_00206e:10090_0026e1:10090_002826:10090_002a9a:10090_002b5b:10090_002b87:10090_002…			RIR_0169300			1	-0.945854		0	-1.18232		1	-0.945854		19	3.31049		0	-1.18232		0	-1.18232		38	7.80329		0	-1.18232		0	-1.18232		1	-0.383939		0	-1.18232		N	N
OG0000166	N	Y			684364_000477	7227_000642:7227_0006ce:7227_0007d9:7227_0009ea:7227_000b25:7227_000b26:7227_000b27:7227_000bc0:7227_0010a0:7227_00116d:7227_00116e:7227_00138f:7227_0013e6:7227_0013e7:7227_0013e9:7227_0013ea:7227_0013ec:7227_0013ed:7227_0013ee:7227_0013ef:7227_0013f0:7227_0013f1:7227_0013f2:7227_001521:7227_001afe:7227_001d27:7227_002015:7227_002608:7227_002735:7227_002783:7227_00285b		OAQ26669.1:OAQ32895.1	10090_000133:10090_00135f:10090_0013be:10090_0013bf:10090_001448:10090_001730:10090_001731:10090_00189d:10090_001950:10090_001a8e:10090_001ce0:10090_001e32:10090_001e38:10090_001e39:10090_001f25:10090_00227a:10090_002513:10090_0028f7:10090_0029e9:10090_002a16:10090_002d07:10090_002ea2:10090_003eda:10090_004479	XP_018285513_1		RIR_1587900			0	-0.430952		0	-0.430952		1	-0.344762		31	2.24095		0	-0.430952		2	-0.258571		24	1.63762		1	-0.344762		0	-0.430952		1	-0.423548		0	-0.430952		N	N
OG0000159	N	N	936046_0012ad:936046_001fa9	AN4455	684364_000d37:684364_0013f0:684364_001dbd	7227_000819:7227_0012dc:7227_002e8e:7227_003515		OAQ35967.1	10090_00002d:10090_0009d2:10090_000a71:10090_000bd2:10090_000d64:10090_000d8e:10090_000e87:10090_001178:10090_0018ea:10090_001f22:10090_001f64:10090_001f73:10090_0020e8:10090_002426:10090_00255b:10090_0028da:10090_002913:10090_002df6:10090_002dfd:10090_002ef0:10090_003141:10090_0033ba:10090_0038f9:10090_003abb:10090_003b2c:10090_003b42:10090_003d41:10090_003e03:10090_003e5e:10090_003eb2:10090_004…	XP_018294315_1		RIR_0670900:RIR_1613100	YCR066W:YOL054W		2	-0.796772		1	-1.05518		3	-0.538359		4	-0.279947		0	-1.3136		1	-1.05518		45	10.315		1	-1.05518		0	-1.3136		2	-0.28298		2	-0.796772		N	N
OG0000162	N	N	936046_000156:936046_0002e1:936046_0005ca	AN0404:AN2052:AN2300:AN2349:AN3608:AN6237:AN6436:AN9342	684364_000367:684364_0003b4	7227_00031f:7227_000320:7227_0003f8:7227_0007a5:7227_000d19:7227_001a66		OAQ22126.1:OAQ30134.1:OAQ32855.1:OAQ32945.1:OAQ36589.1	10090_001139:10090_0016e9:10090_001b32:10090_001b35:10090_001c3d:10090_0021b0:10090_00295a:10090_002e56:10090_0030c2:10090_0047e6	XP_018283633_1:XP_018286281_1:XP_018287002_1:XP_018287003_1:XP_018287004_1:XP_018287400_1:XP_018295173_1:XP_018297210_1:XP_018297812_1	246409_00015f:246409_0002e7:246409_00037b:246409_0007ee:246409_00083f:246409_000a2b	RIR_0355300:RIR_0424900:RIR_1217600:RIR_1221600:RIR_1869000:RIR_1950700:RIR_2124000:RIR_3017700	YKL209C:YLR188W:YPL270W		3	-0.468191		8	0.702287		2	-0.702287		6	0.234096		0	-1.17048		5	0		10	1.17048		9	0.936382		6	0.234096		8	0.841178		3	-0.468191		N	N
OG0000150	N	N	936046_000175:936046_0001e7:936046_00024f:936046_0004bf:936046_0004ea:936046_0005ba	AN10686:AN4250:AN4352:AN5356:AN8881	684364_0000ca:684364_0000f0:684364_0001e7:684364_00025d:684364_00054d	7227_00069a:7227_000ca2:7227_0010f0:7227_0011cd:7227_002480		OAQ26391.1:OAQ27492.1:OAQ27527.1:OAQ27940.1:OAQ29807.1:OAQ33335.1:OAQ33920.1:OAQ34215.1	10090_000bb4:10090_000c34:10090_00123a:10090_00207a:10090_00232b:10090_003727:10090_00388e	XP_018287450_1:XP_018288197_1:XP_018288687_1:XP_018289958_1:XP_018291033_1:XP_018292640_1:XP_018294069_1:XP_018298753_1:XP_018298961_1	246409_00033c:246409_000353:246409_00052f:246409_000600:246409_000708:246409_0008be:246409_000988:246409_0009a8	RIR_0225100:RIR_0356800:RIR_0616300:RIR_1162100:RIR_2456300	YBR104W:YOR100C:YOR130C:YPR058W		6	0.187114		5	-0.0374228		5	-0.0374228		5	-0.0374228		0	-1.16011		8	0.636187		7	0.41165		9	0.860723		8	0.636187		5	-0.271244		4	-0.261959		N	N
OG0000169	N	N	936046_0007c5:936046_000cd4:936046_001168	AN0734:AN2426	684364_001cbc	7227_000557:7227_0029da:7227_002d2d:7227_002d2f:7227_002d31:7227_002d33:7227_002d35:7227_002d37:7227_002d39:7227_002d3b:7227_002d3d:7227_002d3f:7227_002d41:7227_002d43:7227_002d45:7227_002d47:7227_002d49:7227_002d4b:7227_002d4d:7227_002d4f:7227_002d51:7227_002d53:7227_002d55	284813_000045	OAQ25419.1:OAQ31267.1:OAQ33817.1	10090_004043:10090_0040aa:10090_0040b0:10090_0040e8:10090_00413f:10090_004382:10090_00447f:10090_004599:10090_00459f:10090_0045ad:10090_0045ae:10090_004f36:10090_00532a	XP_018286973_1:XP_018287451_1:XP_018290322_1:XP_018291083_1:XP_018294766_1	246409_00006e	RIR_0475700:RIR_0487000:RIR_1808800:RIR_2346600	YBR009C:YNL030W		3	-0.612519		2	-0.94662		1	-1.28072		23	6.06951		1	-1.28072		3	-0.612519		13	2.72849		5	0.0556835		1	-1.28072		4	-0.196347		2	-0.94662		N	N
OG0000144	N	N	936046_0006dd:936046_000ba1:936046_001a0e:936046_001c43:936046_001dbf:936046_001f53	AN6452:AN7188:AN7597:AN8374	684364_0008be:684364_000b24:684364_000d39:684364_001011:684364_001277:684364_00131a:684364_001d9c			OAQ22875.1:OAQ22880.1:OAQ23861.1:OAQ23862.1:OAQ24934.1:OAQ24935.1:OAQ24940.1:OAQ25442.1:OAQ25444.1:OAQ25445.1:OAQ25446.1:OAQ25447.1:OAQ25512.1:OAQ26123.1:OAQ26252.1:OAQ28358.1:OAQ28359.1:OAQ29096.1:OAQ30086.1:OAQ30087.1:OAQ30088.1:OAQ30089.1:OAQ30807.1:OAQ33288.1:OAQ33289.1:OAQ33290.1:OAQ35525.1		XP_018284501_1:XP_018285882_1:XP_018285885_1:XP_018285887_1:XP_018285890_1:XP_018294733_1:XP_018298019_1:XP_018299440_1	246409_000f24:246409_000f91:246409_001227:246409_00178d:246409_001df1:246409_0021d3	RIR_0061200:RIR_0438200:RIR_2609800	YJL212C:YPR194C		6	0.15619		4	-0.260316		7	0.364442		0	-1.09333		0	-1.09333		27	4.5295		0	-1.09333		8	0.572695		6	0.15619		3	-0.374883		2	-0.676821		N	N
OG0000152	N	N	936046_000a4b:936046_000da3:936046_0011fc:936046_001810:936046_00185e:936046_001fec	AN10915:AN5998	684364_000b26:684364_000ca0:684364_0013b9:684364_0013fd:684364_0016bd:684364_002002	7227_0004ae:7227_00097a:7227_000c74:7227_000cb5:7227_0013c4:7227_0014a2:7227_001523:7227_0015e3:7227_00168e:7227_00168f:7227_001bd8:7227_001d62:7227_0021b8:7227_002caa:7227_0032fe		OAQ25639.1:OAQ29132.1:OAQ30175.1:OAQ34931.1:OAQ36054.1	10090_0007c5:10090_0015e3:10090_003c74:10090_003c7b	XP_018284294_1:XP_018285953_1:XP_018288300_1:XP_018290982_1:XP_018299114_1	246409_000ef3:246409_001331:246409_00316e:246409_00361a:246409_003929	RIR_0376300:RIR_0629900:RIR_0784400:RIR_1317700:RIR_1384800:RIR_2124100:RIR_2200200:RIR_2486800:RIR_2505100:RIR_2766000:RIR_3387800:RIR_3392100:RIR_3407900	YPL165C		6	0.157346		2	-0.597915		6	0.157346		15	1.85668		0	-0.975545		5	-0.0314692		4	-0.220284		5	-0.0314692		5	-0.0314692		13	1.67518		1	-0.78673		N	N
OG0000153	N	N	936046_0015fb:936046_001a59	AN5194:AN6369	684364_000508:684364_000c89:684364_000d3f:684364_00144f:684364_001d8b:684364_001eaf	7227_00004c:7227_000272:7227_0002bc:7227_0006e3:7227_000704:7227_000869:7227_000f35:7227_000fc6:7227_000ff8:7227_000ff9:7227_0011aa:7227_0023c4:7227_00292a:7227_002aac:7227_003496	284813_00042d:284813_0004d3:284813_0005f5	OAQ22762.1:OAQ22773.1:OAQ26499.1:OAQ28498.1:OAQ28895.1:OAQ29369.1:OAQ30392.1:OAQ30433.1:OAQ30844.1:OAQ32462.1:OAQ35771.1	10090_00107e:10090_00110f:10090_001bfe:10090_001d28:10090_002218:10090_002e37	XP_018292456_1	246409_000c92:246409_001b24	RIR_1124600:RIR_1128600:RIR_1128900:RIR_1129000:RIR_1129100:RIR_1138000:RIR_1761900:RIR_1762500:RIR_1777600:RIR_1844100:RIR_2034700:RIR_3445600	YCR011C:YOL075C		2	-0.720398		2	-0.720398		6	0.189579		15	2.23703		3	-0.492904		11	1.32705		6	0.189579		1	-0.947893		2	-0.720398		12	1.36652		2	-0.720398		N	N
OG0000161	N	N	936046_00014c:936046_0004ff:936046_00056c	AN2130:AN3159:AN4369	684364_0000fa:684364_000221:684364_00028c:684364_000451	7227_00014b:7227_00167f:7227_0016ab:7227_001e5c:7227_002ed9	284813_000707	OAQ23365.1:OAQ23370.1:OAQ27306.1:OAQ28121.1:OAQ28160.1	10090_00099d:10090_000ca0:10090_001107:10090_0015de:10090_001780:10090_001c0f:10090_001db8:10090_001ea6:10090_00228f:10090_0023a6:10090_00260d:10090_002bc9:10090_002dad:10090_002f52:10090_0046de	XP_018287866_1:XP_018289630_1:XP_018290375_1:XP_018292761_1:XP_018297542_1:XP_018298343_1:XP_018298706_1:XP_018298987_1	246409_0003d3:246409_000453:246409_000459:246409_0004c1:246409_0004dc:246409_000536:246409_00066a:246409_000711:246409_00078d:246409_0008b8:246409_000a1d:246409_000a56	RIR_1103300:RIR_1727800:RIR_2724500	YLR310C		3	-0.320358		3	-0.320358		4	-0.160179		5	0		1	-0.640716		5	0		15	1.60179		8	0.480537		12	1.12125		3	-0.574598		1	-0.640716		N	N
OG0000163	N	N	936046_0001a9:936046_0001c9:936046_0001fb:936046_00059c	AN1255:AN1956:AN2973:AN5643	684364_00013c:684364_0002ec:684364_000432:684364_0004e6	7227_0004bd:7227_00077e:7227_0011a4:7227_002f9a:7227_0032d1:7227_0035c0	284813_0001ce:284813_0002dc	OAQ24400.1:OAQ26151.1:OAQ28213.1:OAQ34532.1:OAQ35320.1:OAQ36391.1	10090_000319:10090_000788:10090_00102b:10090_00192c:10090_001d5d:10090_001fa6:10090_00210b:10090_002f2d:10090_003b72:10090_003d9c:10090_003dff:10090_004326:10090_004bc7	XP_018285142_1:XP_018287362_1:XP_018290560_1:XP_018293498_1:XP_018293677_1:XP_018299356_1	246409_000181:246409_0003eb:246409_000542:246409_0005c5:246409_0006ef:246409_0007a5:246409_0008ab:246409_00361c	RIR_0442000:RIR_0835600:RIR_1424300	YAL019W:YBR245C:YER164W:YOR304W		4	-0.330463		4	-0.330463		4	-0.330463		6	0.330463		2	-0.991389		6	0.330463		13	2.6437		6	0.330463		8	0.991389		3	-0.85467		4	-0.330463		N	N
OG0000175	N	Y	936046_001bfa	AN2810:AN5619	684364_0020a5	7227_0024ef:7227_00250d:7227_002fd2:7227_003092:7227_0034ff	284813_00036f	OAQ30728.1:OAQ31727.1:OAQ31782.1:OAQ32014.1	10090_00048f:10090_00054a:10090_0005e5:10090_000aff:10090_000d61:10090_000d6c:10090_000d6d:10090_0013a0:10090_00147c:10090_00176d:10090_00190f:10090_0020ab:10090_0020ac:10090_0020ad:10090_0020ae:10090_00298c:10090_002e44:10090_0031d2:10090_003230:10090_00348b:10090_003492:10090_0034fd:10090_0036db:10090_00386d:10090_003a08:10090_003a9f:10090_003bab:10090_003c15:10090_003c2e:10090_004205:10090_004…	XP_018289295_1:XP_018299053_1:XP_018299054_1	246409_002dfe:246409_0035dd:246409_0038aa	RIR_3179600			1	-0.522949		2	-0.383496		1	-0.522949		5	0.0348632		1	-0.522949		4	-0.10459		36	4.3579		3	-0.244043		3	-0.244043		1	-0.424473		0	-0.662401		N	N
OG0000157	N	N	936046_0000d3:936046_000341:936046_0003c0:936046_000607	AN2011:AN6112:AN8672	684364_0001b8:684364_00027b:684364_000291:684364_0002f9:684364_0003fa:684364_00051c	7227_000dfe:7227_000dff:7227_00118b:7227_00206f:7227_003009	284813_0001b5	OAQ29510.1:OAQ31981.1:OAQ33585.1:OAQ34088.1:OAQ36739.1	10090_000230:10090_000d3c:10090_001353:10090_0019f9:10090_002064:10090_00297d:10090_0029e2:10090_002cd0:10090_003cb7:10090_00404a:10090_0040ad:10090_00426a	XP_018289153_1:XP_018289386_1:XP_018290181_1:XP_018290348_1:XP_018290372_1:XP_018292137_1:XP_018292315_1	246409_0001b1:246409_00047b:246409_000484:246409_0004a5:246409_0006fb:246409_000809:246409_00082a:246409_000837	RIR_0598300:RIR_0649000:RIR_0860400:RIR_1565700:RIR_3265900:RIR_3522410	YAL026C:YDR093W:YER166W:YMR162C		4	-0.0653324		3	-0.125639		6	0.0552812		5	-0.00502557		1	-0.246253		5	-0.00502557		12	0.417122		7	0.115588		8	0.175895		6	0.165748		4	-0.0653324		N	N
OG0000168	N	N	936046_000b89:936046_0010ef:936046_0022da:936046_0023d4	AN6014:AN8280	684364_000605:684364_001358:684364_001849:684364_002096	7227_001d51:7227_0033b2	284813_000404:284813_0006aa	OAQ27696.1:OAQ27697.1:OAQ28524.1:OAQ29411.1:OAQ30494.1:OAQ30568.1:OAQ30653.1:OAQ31416.1:OAQ33556.1:OAQ33557.1:OAQ35956.1	10090_0007c3:10090_00098c:10090_00129a:10090_002007:10090_00225a:10090_00238f	XP_018284473_1:XP_018284705_1:XP_018287037_1:XP_018290642_1:XP_018294657_1:XP_018298951_1:XP_018299388_1	246409_001137:246409_00175d:246409_001a03:246409_001a08:246409_0029df:246409_002b05:246409_002cc2:246409_00355b:246409_0039ed:246409_003c5a	RIR_0071000:RIR_0502000:RIR_0764900:RIR_2539500:RIR_2621100:RIR_2784000:RIR_2784300	YER015W:YIL009W:YMR246W:YOR317W		4	-0.160559		2	-0.510871		4	-0.160559		2	-0.510871		2	-0.510871		11	1.06553		6	0.189752		7	0.364908		10	0.890375		7	0.546711		4	-0.160559		N	N
OG0000180	N	Y		AN3032		7227_000061:7227_00064d:7227_00301c		OAQ36246.1	10090_0000c1:10090_000106:10090_00029c:10090_0006a9:10090_000706:10090_000951:10090_000cd6:10090_000d5c:10090_000e4c:10090_000e66:10090_000f55:10090_001134:10090_0012c2:10090_0013f4:10090_0014a6:10090_0014a7:10090_0014db:10090_0014dd:10090_001568:10090_00180b:10090_001876:10090_0018df:10090_00196a:10090_001a5b:10090_001cdd:10090_002005:10090_002006:10090_002088:10090_002089:10090_0028b1:10090_002…			RIR_2386100			0	-1.67869		1	-1.31243		0	-1.67869		3	-0.579912		0	-1.67869		1	-1.31243		49	16.268		0	-1.67869		0	-1.67869		1	-0.286914		0	-1.67869		N	N
OG0000186	N	N				7227_0000ab:7227_000178:7227_000365:7227_000690:7227_00089a:7227_00103d:7227_0010e8:7227_0017f6:7227_001e20:7227_001fca:7227_0020e2:7227_002a27:7227_002ca7:7227_002e05:7227_002ebc:7227_003004:7227_0035e7:7227_003638		OAQ34551.1	10090_000253:10090_0002cb:10090_0002cc:10090_00043f:10090_0004a3:10090_0005e3:10090_000fda:10090_000fe0:10090_001e41:10090_001e42:10090_001e43:10090_001e6d:10090_00332f:10090_003b15:10090_003bcc:10090_003bf0:10090_003e14:10090_0042b4:10090_004424:10090_004698:10090_00469b:10090_00469c:10090_00469d:10090_00469e:10090_00494b:10090_00495d:10090_004bf4:10090_004bf6	XP_018284113_1:XP_018294379_1:XP_018298608_1:XP_018298611_1:XP_018298612_1:XP_018298614_1	246409_003f27				0	-0.999643		0	-0.999643		0	-0.999643		18	2.99893		0	-0.999643		1	-0.7775		28	5.22036		6	0.333214		1	-0.7775		0	-0.54857		0	-0.999643		N	N
OG0000187	N	N								XP_018283328_1:XP_018284979_1:XP_018286987_1:XP_018287920_1:XP_018287998_1:XP_018288432_1:XP_018288724_1:XP_018288926_1:XP_018288993_1:XP_018289643_1:XP_018289673_1:XP_018290164_1:XP_018290531_1:XP_018290540_1:XP_018290552_1:XP_018290944_1:XP_018291275_1:XP_018291613_1:XP_018291829_1:XP_018292168_1:XP_018292415_1:XP_018292425_1:XP_018292559_1:XP_018292872_1:XP_018293700_1:XP_018294002_1:XP_018294…	246409_000feb:246409_0014ae:246409_001890:246409_001bd0:246409_001d31:246409_002207:246409_002237:246409_0025e9:246409_002636:246409_00282d:246409_00292a:246409_002ea5:246409_00382f:246409_0038c2:246409_003c3d:246409_003fb5:246409_004045				0	-0.502856		0	-0.502856		0	-0.502856		0	-0.502856		0	-0.502856		0	-0.502856		0	-0.502856		37	3.63174		17	1.39682		0	-0.436251		0	-0.502856		N	N
OG0000176	N	N	936046_000c31:936046_001108:936046_001130:936046_001f79	AN4563:AN5757	684364_000751:684364_000ba7	7227_000169:7227_0005ab:7227_000d0e:7227_000fc1:7227_0012d6:7227_001eab:7227_002fa5	284813_000065	OAQ27844.1:OAQ31957.1:OAQ36538.1	10090_000232:10090_000e45:10090_0011b8:10090_0012fc:10090_0022a3:10090_004872	XP_018285127_1:XP_018287413_1:XP_018289603_1:XP_018289723_1:XP_018292973_1:XP_018294823_1:XP_018295172_1:XP_018295765_1:XP_018297922_1:XP_018299515_1	246409_000fb0:246409_0014c0:246409_001528:246409_00157d:246409_001b97:246409_001edc:246409_002425:246409_002aac:246409_002bfd:246409_00372b:246409_003796:246409_003d5a:246409_003dc7	RIR_1266200:RIR_3457500:RIR_3476100	YER123W:YHR135C:YNL154C:YPL204W		4	-0.0592109		2	-0.26222		2	-0.26222		7	0.245302		1	-0.363724		3	-0.160715		6	0.143798		10	0.549815		13	0.854328		3	-0.56466		4	-0.0592109		N	N
OG0000189	N	N	936046_0023fd					OAQ22151.1:OAQ22171.1:OAQ22783.1:OAQ23380.1:OAQ23387.1:OAQ25018.1:OAQ25481.1:OAQ25690.1:OAQ25693.1:OAQ26568.1:OAQ26752.1:OAQ26881.1:OAQ27734.1:OAQ27753.1:OAQ27763.1:OAQ28772.1:OAQ31661.1:OAQ31723.1:OAQ32255.1:OAQ34365.1:OAQ34367.1:OAQ34413.1:OAQ36755.1:OAQ36761.1:OAQ36766.1:OAQ36768.1:OAQ36788.1:OAQ36792.1:OAQ36794.1:OAQ36795.1:OAQ36796.1:OAQ36798.1:OAQ36799.1:OAQ36800.1:OAQ36806.1:OAQ36807.1:OAQ…				RIR_0604700:RIR_3198200:RIR_3198400			1	-0.836218		0	-1.08096		0	-1.08096		0	-1.08096		0	-1.08096		49	10.9116		0	-1.08096		0	-1.08096		0	-1.08096		3	-0.129881		0	-1.08096		N	N
OG0000181	N	N	936046_0000a5:936046_000225:936046_0004c0	AN0112:AN3438:AN6120	684364_000275:684364_00037a	7227_0008bd:7227_00293b:7227_002f6b:7227_0034a4	284813_000279	OAQ25566.1:OAQ27396.1:OAQ35987.1:OAQ36005.1	10090_000226:10090_0006e2:10090_00074b:10090_00074c:10090_00113c:10090_001325:10090_0016cc:10090_001e68:10090_00255a:10090_002914:10090_002ab7:10090_002eb2:10090_002f09	XP_018284506_1:XP_018291938_1:XP_018296396_1:XP_018296852_1:XP_018297445_1	246409_000203:246409_000204:246409_0002d3:246409_00030b:246409_000426:246409_000497:246409_00051c:246409_00058d:246409_0008d5:246409_0008d8	RIR_0757400:RIR_1116800:RIR_1190600:RIR_2496100:RIR_2570300	YBL060W:YEL022W:YJR031C:YPR095C		3	-0.107593		3	-0.107593		2	-0.179322		4	-0.0358643		1	-0.25105		4	-0.0358643		13	0.609693		5	0.0358643		10	0.394507		5	0.0269778		4	-0.0358643		N	N
OG0000191	N	N	936046_00019a:936046_0002d1:936046_00030f:936046_000543:936046_0005f9	AN0856:AN1061:AN10905:AN10972:AN12342:AN2043:AN2287:AN2962:AN3081:AN3304:AN3345:AN3347:AN4124:AN5275:AN5968:AN7150:AN7392:AN7958:AN8726:AN8990:AN9441:AN9506				OAQ22999.1:OAQ25644.1:OAQ31477.1:OAQ33315.1:OAQ33539.1:OAQ33981.1		XP_018284172_1:XP_018286899_1:XP_018286906_1:XP_018293185_1:XP_018294498_1:XP_018297545_1:XP_018298962_1	246409_00018d:246409_0001f8:246409_0003a5:246409_000408:246409_0004bb:246409_000692:246409_0007dc:246409_0009ee		YDL210W:YGL077C:YKL174C:YNR056C		5	0.0446739		22	1.18386		0	-0.290381		0	-0.290381		0	-0.290381		6	0.111685		0	-0.290381		7	0.178696		8	0.245707		0	-0.757692		4	-0.022337		N	N
OG0000167	N	N	936046_000791	AN2740	684364_0001fe:684364_00058f:684364_00061b:684364_000689:684364_00089f:684364_000d16:684364_0015e5:684364_001fc9	7227_000097:7227_002119:7227_002eb6:7227_002fe6:7227_0034cb:7227_00358e	284813_000767	OAQ25831.1:OAQ27655.1:OAQ31216.1	10090_0002b6:10090_0008bd:10090_000c8e:10090_000c98:10090_000e6b:10090_00102d:10090_0011b7:10090_0012a3:10090_0013e0:10090_001a1c:10090_001c76:10090_001ec8:10090_001ed3:10090_00215b:10090_00221f:10090_002f0b:10090_002fd2:10090_003b9f:10090_003f80:10090_004586:10090_004ac1	XP_018284309_1:XP_018285416_1:XP_018285986_1:XP_018294250_1:XP_018295089_1:XP_018295810_1	246409_000705:246409_0008dd:246409_000b62:246409_000f68:246409_0011a0:246409_002227:246409_003292:246409_003477:246409_003580	RIR_0823400:RIR_1163200	YOR360C		1	-0.372406		1	-0.372406		8	0.29317		6	0.103006		1	-0.372406		3	-0.182241		21	1.52924		6	0.103006		9	0.388253		2	-0.58916		1	-0.372406		N	N
OG0000177	N	N	936046_000d2a:936046_0021a2:936046_002313:936046_002516	AN1017:AN3719:AN4668:AN5666	684364_000b7b:684364_0015fb:684364_001bb3:684364_002090	7227_00021c:7227_000618:7227_0007f7:7227_002ba8:7227_003609		OAQ24493.1:OAQ26753.1:OAQ29673.1:OAQ33733.1:OAQ34218.1	10090_0000b0:10090_0002fa:10090_00099a:10090_000eb9:10090_003afe:10090_003b36:10090_004280:10090_0042bb:10090_004302	XP_018283656_1:XP_018287596_1:XP_018287602_1:XP_018288827_1:XP_018291632_1:XP_018294159_1:XP_018298570_1	246409_000bba:246409_000e57:246409_001793:246409_001cb0:246409_00211c:246409_00289c:246409_0034f7:246409_003855:246409_0041e3	RIR_0293700:RIR_1933000:RIR_2332700:RIR_3115900	YBL016W:YGR040W:YHR030C:YLR113W		4	-0.164692		4	-0.164692		4	-0.164692		5	0.117637		0	-1.29401		5	0.117637		9	1.24696		7	0.682297		9	1.24696		4	-0.408248		4	-0.164692		N	N
OG0000178	N	N	936046_000e11:936046_000fda:936046_001082:936046_001a85:936046_001dfa	AN1953:AN6542:AN7441	684364_001418:684364_001955:684364_001a97:684364_001aaa	7227_00000d:7227_00000e:7227_00000f:7227_000010:7227_000011:7227_000012:7227_0004e5:7227_0004e6:7227_000874	284813_000004	OAQ30286.1:OAQ31170.1:OAQ32074.1:OAQ33294.1:OAQ36304.1	10090_001329:10090_001843:10090_001ca7:10090_001cfe:10090_001f9f:10090_0021af:10090_002756:10090_00296a:10090_0029f6:10090_003c91:10090_003fb9:10090_004253:10090_00453a:10090_00500d	XP_018284478_1:XP_018287949_1:XP_018296338_1:XP_018298576_1	246409_000053:246409_00202c:246409_00246c:246409_002e3b:246409_0031bf	RIR_0718300:RIR_0825900:RIR_2118800:RIR_2577300	YFL039C		5	0.170103		3	-0.646393		4	-0.238145		9	1.8031		1	-1.46289		5	0.170103		14	3.84434		4	-0.238145		5	0.170103		4	-0.284398		1	-1.46289		N	N
OG0000197	N	N						OAQ22001.1:OAQ22286.1:OAQ22335.1:OAQ22469.1:OAQ22485.1:OAQ22501.1:OAQ22512.1:OAQ22580.1:OAQ22600.1:OAQ23031.1:OAQ23061.1:OAQ23077.1:OAQ23376.1:OAQ23555.1:OAQ24126.1:OAQ25055.1:OAQ25060.1:OAQ25218.1:OAQ25270.1:OAQ25271.1:OAQ25273.1:OAQ25502.1:OAQ25679.1:OAQ25841.1:OAQ25844.1:OAQ26098.1:OAQ26276.1:OAQ26545.1:OAQ26705.1:OAQ26935.1:OAQ27379.1:OAQ27838.1:OAQ28175.1:OAQ28242.1:OAQ28278.1:OAQ28669.1:OAQ…							0	-0.990431		0	-0.990431		0	-0.990431		0	-0.990431		0	-0.990431		51	10.8947		0	-0.990431		0	-0.990431		0	-0.990431		0	-0.316228		0	-0.990431		N	N
OG0000198	N	N								XP_018287526_1:XP_018296128_1	246409_0000b5:246409_000e95:246409_000ecf:246409_000ed6:246409_00118a:246409_0013ea:246409_00146e:246409_001791:246409_001792:246409_00190f:246409_00199c:246409_001af2:246409_001c41:246409_001ce5:246409_001d6e:246409_001fb3:246409_001fca:246409_0020f5:246409_002294:246409_00238b:246409_0023bc:246409_002508:246409_002530:246409_002584:246409_002775:246409_002906:246409_002c4a:246409_002da1:246409_…				0	-0.289875		0	-0.289875		0	-0.289875		0	-0.289875		0	-0.289875		0	-0.289875		0	-0.289875		2	-0.153463		49	3.05222		0	-0.33021		0	-0.289875		N	N
OG0000179	N	N	936046_0012b5:936046_001c7e:936046_001e21:936046_002460:936046_0026d5	AN2861:AN5517:AN6217	684364_000a12:684364_000ceb:684364_000e9b:684364_00179b:684364_002186	7227_0026ee:7227_002d64:7227_003642	284813_00054f	OAQ22694.1:OAQ24769.1:OAQ25407.1:OAQ26094.1:OAQ26977.1:OAQ27186.1:OAQ30903.1	10090_000964:10090_00131f:10090_00192a:10090_00278c:10090_002ed7	XP_018286114_1:XP_018291547_1:XP_018294297_1:XP_018295298_1:XP_018295375_1:XP_018296592_1:XP_018296936_1:XP_018297130_1	246409_0013dc:246409_001790:246409_00190d:246409_001f58:246409_002051:246409_002138:246409_002a5c:246409_002dda:246409_002e5b:246409_00344e:246409_0034b3	RIR_0285500:RIR_0928400:RIR_1943600:RIR_2512900:RIR_2580300	YER066W:YFL009W		5	0.118499		3	-0.450297		5	0.118499		3	-0.450297		1	-1.01909		7	0.687296		5	0.118499		8	0.971694		11	1.82489		5	0		2	-0.734695		N	N
OG0000183	N	N	936046_00017a:936046_0005da:936046_0009df:936046_000bab:936046_000ca2:936046_0012fc:936046_00148d:936046_0016ed:936046_001b64:936046_001c87:936046_002548	AN0554:AN1430:AN1689:AN4054:AN4126:AN5435:AN9034	684364_000635:684364_0010cf:684364_001b05:684364_001e15	7227_000504:7227_001390:7227_00290e		OAQ27214.1:OAQ32669.1	10090_000594:10090_000615:10090_000958:10090_00120b:10090_001618:10090_001c5e:10090_001d9a:10090_002712:10090_0029b1:10090_003b19	XP_018285380_1:XP_018287327_1:XP_018291883_1:XP_018297784_1	246409_000f90:246409_001709:246409_002fb9:246409_003101:246409_003f51	RIR_1959800:RIR_2091100:RIR_2970700	YER073W:YMR169C:YMR170C:YOR374W:YPL061W		11	1.6028		7	0.616462		4	-0.123292		3	-0.369877		0	-1.10963		2	-0.616462		10	1.35622		4	-0.123292		5	0.123292		3	-0.606724		5	0.123292		N	N
OG0000184	N	N	936046_0004ec:936046_000eed:936046_001e48	AN10485:AN5529:AN7572	684364_000aa8:684364_000c6c:684364_0012c3:684364_001300	7227_00016d:7227_000294:7227_0004e1:7227_000760:7227_0008be:7227_0030bc:7227_003616	284813_00072d	OAQ24775.1:OAQ26434.1:OAQ27002.1:OAQ29512.1:OAQ31695.1:OAQ34751.1	10090_00011c:10090_000276:10090_000a18:10090_000bbd:10090_000d2c:10090_001071:10090_001121:10090_001216:10090_0015a2:10090_00164a:10090_001c82:10090_001e54:10090_002153:10090_0025f5:10090_002d83:10090_003b64	XP_018287800_1:XP_018290939_1:XP_018293178_1:XP_018294615_1	246409_000675:246409_0009d2:246409_0009ed:246409_001d21:246409_003347	RIR_0928300:RIR_2192700:RIR_2583500	YFL033C:YNL161W		3	-0.476711		3	-0.476711		4	-0.158904		7	0.794519		1	-1.11233		6	0.476711		16	3.65479		4	-0.158904		5	0.158904		3	-0.493061		2	-0.794519		N	N
OG0000188	N	N	936046_00043f:936046_000447	AN6523	684364_0000a0:684364_000154:684364_000452	7227_000053:7227_000477:7227_00085d:7227_002cad:7227_00363c	284813_00022d:284813_000280	OAQ29514.1:OAQ29765.1:OAQ30823.1	10090_000539:10090_0005ee:10090_000d55:10090_000f97:10090_001177:10090_0019b9:10090_002597:10090_0025b4:10090_0027a7:10090_0029df:10090_002dd5:10090_002ff3:10090_00324e:10090_003d00:10090_00555c	XP_018289927_1:XP_018290889_1:XP_018293667_1:XP_018294122_1:XP_018295104_1:XP_018295105_1:XP_018296202_1	246409_00031c:246409_00033a:246409_000344:246409_000693:246409_00077b:246409_00085c:246409_00095a:246409_000a57:246409_0011ff:246409_002823	RIR_0567100:RIR_0997000:RIR_1063700	YIL159W:YNL271C		2	-0.214759		1	-0.303625		3	-0.125893		5	0.0518384		2	-0.214759		3	-0.125893		15	0.940497		7	0.22957		10	0.496168		3	-0.444994		2	-0.214759		N	N
OG0000194	N	N	936046_000138:936046_000261:936046_0003b0:936046_000568:936046_00060d:936046_000631:936046_001827	AN0793:AN0971:AN10180:AN10398:AN10448:AN1071:AN11621:AN12256:AN12258:AN1580:AN1806:AN3077:AN3283:AN3547:AN3557:AN3881:AN4339:AN5237:AN6384:AN6624:AN6955:AN7363:AN8115:AN8322:AN8323:AN8364:AN8388:AN8457:AN8533:AN8545:AN8611:AN8997:AN9426	684364_0004f2	7227_0003f5:7227_000c51:7227_001313			10090_00025c:10090_000bc4:10090_001251:10090_00230c:10090_002e90:10090_003080:10090_00556b						7	1.13526		33	11.8687		1	-1.34167		3	-0.516028		0	-1.7545		0	-1.7545		7	1.13526		0	-1.7545		0	-1.7545		0	-0.496152		0	-1.7545		N	N
OG0000204	N	N				7227_00084b:7227_000a21:7227_000c58:7227_000cde:7227_000e65:7227_0010b9:7227_0010ba:7227_001380:7227_001753:7227_001b05:7227_001db7:7227_00204e:7227_00204f:7227_002050:7227_002201:7227_0023ef:7227_0023f0:7227_0023f1:7227_0023f2:7227_0023f3:7227_0023f4:7227_0023f5:7227_0023f6:7227_0023f7:7227_0023f8:7227_0023f9:7227_0023fa:7227_0023fb:7227_0023fc:7227_0023fd:7227_00273f:7227_0027cc:7227_002914:722…									0	-0.872739		0	-0.872739		0	-0.872739		50	9.60013		0	-0.872739		0	-0.872739		0	-0.872739		0	-0.872739		0	-0.872739		0	-0.316228		0	-0.872739		N	N
OG0000205	N	N						OAQ21994.1:OAQ22962.1:OAQ23008.1:OAQ24359.1:OAQ24360.1:OAQ25672.1:OAQ32522.1:OAQ32532.1:OAQ32541.1:OAQ32546.1:OAQ32548.1:OAQ32555.1:OAQ32556.1:OAQ32582.1:OAQ32586.1:OAQ32587.1:OAQ32590.1:OAQ32591.1:OAQ32592.1:OAQ32593.1:OAQ32600.1:OAQ32601.1:OAQ32606.1:OAQ32614.1:OAQ32616.1:OAQ32617.1:OAQ32622.1:OAQ32623.1:OAQ32624.1:OAQ32625.1:OAQ32628.1:OAQ32629.1:OAQ32630.1:OAQ32646.1:OAQ32647.1:OAQ32648.1:OAQ…				RIR_0117900:RIR_0528500:RIR_1000900:RIR_2210300			0	-0.289875		0	-0.289875		0	-0.289875		0	-0.289875		0	-0.289875		46	2.91035		0	-0.289875		0	-0.289875		0	-0.289875		4	-0.0414513		0	-0.289875		N	N
OG0000206	N	N						OAQ22967.1:OAQ23030.1:OAQ23397.1:OAQ23398.1:OAQ23400.1:OAQ23402.1:OAQ24252.1:OAQ24687.1:OAQ25193.1:OAQ25892.1:OAQ27415.1:OAQ27591.1:OAQ27617.1:OAQ27726.1:OAQ27727.1:OAQ27729.1:OAQ27765.1:OAQ27768.1:OAQ27918.1:OAQ28290.1:OAQ31694.1:OAQ31710.1:OAQ31906.1:OAQ31948.1:OAQ31963.1:OAQ31999.1:OAQ32000.1:OAQ32456.1:OAQ32457.1:OAQ32458.1:OAQ32459.1:OAQ32460.1:OAQ32464.1:OAQ32465.1:OAQ32466.1:OAQ32796.1:OAQ…							0	-0.316642		0	-0.316642		0	-0.316642		0	-0.316642		0	-0.316642		50	3.48306		0	-0.316642		0	-0.316642		0	-0.316642		0	-0.316228		0	-0.316642		N	N
OG0000207	N	Y						OAQ23252.1:OAQ24587.1		XP_018283357_1:XP_018283374_1:XP_018284298_1:XP_018284572_1:XP_018284770_1:XP_018285265_1:XP_018285677_1:XP_018285679_1:XP_018285813_1:XP_018286095_1:XP_018286512_1:XP_018286752_1:XP_018288080_1:XP_018289659_1:XP_018289964_1:XP_018289967_1:XP_018290692_1:XP_018292852_1:XP_018293601_1:XP_018294382_1:XP_018295075_1:XP_018298279_1	246409_0000ef:246409_000b23:246409_000b84:246409_000bb6:246409_000f8c:246409_001001:246409_0012bf:246409_0019f2:246409_001a60:246409_001aad:246409_001c27:246409_0028a7:246409_002a39:246409_002dc8:246409_002fb3:246409_003135:246409_0031da:246409_0031ea:246409_0032da:246409_003abf:246409_003b9f:246409_004157	RIR_3077600	YMR111C:YOL116W:YPL075W		0	-0.289875		0	-0.289875		0	-0.289875		0	-0.289875		0	-0.289875		2	-0.150735		0	-0.289875		22	1.24067		22	1.24067		1	-0.428029		3	-0.0811651		N	N
OG0000192	N	N	936046_001708:936046_001f5e:936046_002685	AN3735:AN4998:AN9463	684364_000835:684364_00139d:684364_00162a	7227_0002b4:7227_0002ff:7227_0031db	284813_00079e	OAQ22018.1:OAQ25380.1:OAQ25410.1:OAQ30073.1:OAQ33463.1:OAQ34302.1	10090_000311:10090_000c45:10090_000c89:10090_001693:10090_00191e:10090_001cb5:10090_001e8e:10090_002070:10090_0022b8:10090_003a41:10090_00449e:10090_00466a	XP_018284939_1:XP_018287060_1:XP_018287553_1:XP_018288284_1:XP_018296825_1:XP_018298567_1	246409_000e7d:246409_001399:246409_002433:246409_0025eb:246409_00268a:246409_002a7b:246409_003124:246409_003d2e:246409_003d86	RIR_1592500:RIR_2522300:RIR_2522400:RIR_3437500	YKL092C:YPL242C		3	-0.213708		3	-0.213708		3	-0.213708		3	-0.213708		1	-0.53427		6	0.267135		12	1.22882		6	0.267135		9	0.747978		4	-0.231908		2	-0.373989		N	N
OG0000203	N	Y	936046_0023e4	AN10334:AN2020:AN9328	684364_001928	7227_000122:7227_000581:7227_000637:7227_000639:7227_000f3b	284813_000048:284813_00004a:284813_00004b	OAQ33485.1:OAQ35664.1	10090_000105:10090_000413:10090_000922:10090_000c64:10090_0010c3:10090_00172f:10090_002115:10090_002116:10090_002117:10090_002165:10090_0025d9:10090_002786:10090_002b99:10090_002f65:10090_0040e6:10090_0040ed:10090_005522:10090_005525	XP_018289312_1:XP_018290285_1:XP_018298409_1:XP_018298417_1:XP_018298464_1:XP_018299011_1	246409_00111b:246409_001649:246409_00241c:246409_0026c5:246409_003531:246409_003685:246409_003b80:246409_0040a9	RIR_3494000	YGL096W:YPL177C		1	-0.647957		3	-0.238721		1	-0.647957		5	0.170515		3	-0.238721		2	-0.443339		18	2.83055		6	0.375133		8	0.784369		1	-0.742621		2	-0.443339		N	N
[truncated: 7,942 more rows]
[truncated: 1 more columns]
