# Supplementary material for: Evidence of non-tandemly repeated rDNAs and their intragenomic heterogeneity in Rhizophagus irregularis
Source: Commun Biol. 2018 Jul 10;1:87. doi: 10.1038/s42003-018-0094-7 (PMC6123716; doi:10.1038/s42003-018-0094-7)
Supplement: Supplementary file 7 — Supplementary Data 5 [file 42003_2018_94_MOESM7_ESM.xlsx]

## Sheet: Sheet1
Supplementary Data 5, Gene number joined for each orthologous group in orthoDB9
Orhotlogous group ID in OrthoDB	Saccharomyces cerevisiae S288c	Aspergillus oryzae RIB40	Agaricus bisporus var. bisporus H97	Batrachochytrium dendrobatidis	Encephalitozoon cuniculi GB-M1	Rhizophagus irregularis DAOM-181602		Description
						Tis13 + Lin14	RIR17
EOG092C3236	0	0	9	3	0	299	782	Protein kinase domain
EOG092C2GVE	0	6	1	0	0	33	402	Similarity:Contains 1 reverse transcriptase domain.
EOG092C4WMH	0	0	1	0	0	27	378	Similarity:Contains 1 reverse transcriptase domain.
EOG092C2F0T	80	0	29	9	0	41	246	Reverse transcriptase, RNA-dependent DNA polymerase
EOG092C4J0W	0	1	0	0	0	155	237	Similarity:Contains 1 BTB (POZ) domain.
EOG092C2CUB	0	0	0	5	0	50	228	Ribonuclease H-like domain
EOG092C2W2X	0	1	0	0	0	14	219	Transmembrane:Helical
EOG092C3BM1	1	3	4	0	0	1	207	Acyl-CoA N-acyltransferase
EOG092C4FY1	0	0	0	0	0	2	202	Transmembrane:Helical
EOG092C112I	0	0	0	0	0	37	199	Transmembrane:Helical
EOG092C0KIG	0	0	2	0	0	23	170	Zinc finger, C2H2
EOG092C0KYC	4	3	14	0	0	8	156	Similarity:Contains 1 reverse transcriptase domain.
EOG092C31HO	1	2	2	0	0	34	153	Similarity:Belongs to the RNase T2 family.
EOG092C1IA6	0	1	0	0	0	5	142	S-adenosyl-L-methionine-dependent methyltransferase
EOG092C600K	3	1	6	1	0	63	130	DNA helicase
EOG092C2J4N	5	7	87	6	2	16	124	Zinc finger, CCHC-type
EOG092C2HLQ	0	0	1	0	0	2	119	Leucine-rich repeat domain, L domain-like
EOG092C2YCI	1	1	0	0	0	15	113	Zinc finger, C2H2
EOG092C553P	0	0	3	0	0	34	113	Ribonuclease H-like domain
EOG092C0S6A	0	3	2	0	0	108	112	Heat shock protein 70 family
EOG092C1GTR	0	0	0	0	0	4	110	Protein kinase domain
EOG092C0I75	1	1	0	0	0	10	107	Mediator complex, subunit Med5, fungi
EOG092C1D4H	1	0	0	0	0	6	102	Ssp1p
EOG092C32VU	0	0	0	0	0	40	101	FAR1 DNA binding domain
EOG092C06MY	0	0	8	0	0	31	96	Similarity:Contains 1 reverse transcriptase domain.
EOG092C2LMH	0	3	0	3	0	54	95	DDE superfamily endonuclease, CENP-B-like
EOG092C3MG3	0	0	0	0	0	23	94	Ribonuclease H-like domain
EOG092C5FJZ	0	0	6	7	0	86	93	HAT, C-terminal dimerisation domain
EOG092C4C9Y	0	1	0	0	0	13	91	Transposase, Tc1-like
EOG092C0G8M	0	0	9	0	0	9	89	Transposon, En/Spm-like
EOG092C5FG7	0	0	0	0	0	5	88	Transmembrane:Helical
EOG092C63VL	0	1	0	0	0	1	87	Ribonuclease H domain
EOG092C11EG	0	0	4	0	0	8	86	Aspartic peptidase domain
EOG092C3SPT	1	0	0	0	0	76	81	Leucine-rich repeat domain, L domain-like
EOG092C0BHV	5	3	4	2	0	4	80	Nucleoporin FG repeat
EOG092C1VWI	0	1	0	0	0	19	80	DDE superfamily endonuclease, CENP-B-like
EOG092C3QN0	2	0	0	0	0	33	74	Protein kinase domain
EOG092C3PH9	1	17	16	1	1	67	70	S-adenosyl-L-methionine-dependent methyltransferase
EOG092C5US2	0	3	0	0	0	29	69	Homeodomain-like
EOG092C0T5K	0	1	0	0	0	20	68	Transmembrane:Helical
EOG092C1MVB	1	2	1	0	0	67	67	Cytochrome P450
EOG092C1ARD	0	0	0	0	0	32	66	Transmembrane:Helical
EOG092C4V3O	1	0	0	0	1	22	66	Transmembrane:Helical
EOG092C6DBL	0	0	0	0	0	1	66	Ribonuclease H domain
EOG092C4H84	0	1	1	1	0	9	64	Domain of unknown function DUF1996
EOG092C0Y1B	0	2	2	0	0	34	62	Zn(2)-C6 fungal-type DNA-binding domain
EOG092C250N	0	0	0	0	0	25	60	Transmembrane:Helical
EOG092C36PZ	0	1	0	0	0	7	60	No functional description in OrthoDB
EOG092C34WE	1	0	0	1	0	21	58	Respiration factor 1
EOG092C6FXM	0	0	0	0	0	2	58	Transmembrane:Helical
EOG092C1RIV	0	0	0	0	0	18	57	HAT, C-terminal dimerisation domain
EOG092C0E1W	0	0	2	0	0	12	56	Ribonuclease H-like domain
EOG092C3IZ7	1	1	1	2	0	40	55	Thiamine phosphate synthase
EOG092C0GG5	0	0	0	0	0	19	54	Ribonucleoside-triphosphate reductase, anaerobic
EOG092C4G1F	0	0	0	0	0	17	54	Ribonuclease H domain
EOG092C1649	0	0	0	0	0	20	53	Transmembrane:Helical
EOG092C3W9R	0	1	2	0	0	49	53	Similarity:Contains 1 BTB (POZ) domain.
EOG092C3V78	1	1	0	1	0	30	52	Similarity:Belongs to the glycosyl hydrolase 17 family.
EOG092C5ESZ	0	2	0	0	0	22	51	Blastomyces yeast-phase-specific protein
EOG092C6JN8	0	0	0	0	0	5	51	Ubiquitin domain
EOG092C22A6	3	2	7	0	0	28	50	Glycoside hydrolase superfamily
EOG092C6JR2	0	0	0	0	0	1	50	Zinc finger, RING/FYVE/PHD-type
EOG092C0HS8	1	2	3	3	1	25	49	Winged helix-turn-helix DNA-binding domain
EOG092C2QD4	0	0	0	0	0	6	49	Pre-mRNA-splicing factor Ntr2
EOG092C3REZ	0	1	0	0	0	1	47	Transmembrane:Helical
EOG092C64AE	0	0	0	0	0	3	47	Transmembrane:Helical
EOG092C64PZ	0	0	0	1	0	16	47	Zinc finger, C2H2
EOG092C4OPO	1	3	2	0	0	21	45	Transmembrane:Helical
EOG092C4W3N	0	0	0	0	0	19	45	Transmembrane:Helical
EOG092C2L2L	0	2	18	0	0	44	44	P-loop containing nucleoside triphosphate hydrolase
EOG092C2MB7	0	0	0	0	0	14	44	Protein kinase-like domain
EOG092C3GFR	1	0	0	1	0	10	44	hypothetical protein
EOG092C1FH2	1	1	1	1	0	44	43	Armadillo-type fold
EOG092C3JDR	0	0	0	1	0	3	43	Similarity:Contains 1 BTB (POZ) domain.
EOG092C5ER2	6	2	6	4	1	41	43	High mobility group box domain
EOG092C0ZEU	2	0	0	0	0	28	42	YAP-binding/ALF4/Glomulin
EOG092C3PM0	2	0	0	0	0	35	42	Transmembrane:Helical
EOG092C5AF1	0	0	0	0	0	4	42	Similarity:Contains 1 BTB (POZ) domain.
EOG092C1EG6	0	3	0	0	0	45	41	Transmembrane:Helical
EOG092C1TYR	5	7	1	23	0	49	41	Glucanosyltransferase
EOG092C2ADS	1	0	0	0	0	18	41	Zn(2)-C6 fungal-type DNA-binding domain
EOG092C4OUK	1	1	1	1	0	34	41	Protein Cms1
EOG092C6GKU	0	0	0	0	0	3	41	Transmembrane:Helical
EOG092C00WD	1	1	1	1	1	23	40	DNA-directed DNA polymerase, family B
EOG092C2L3K	0	0	1	0	0	2	40	Transmembrane:Helical
EOG092C1M08	0	0	2	0	0	21	39	Helitron helicase-like domain
EOG092C3Q51	0	0	0	0	0	4	39	Ribonuclease H-like domain
EOG092C4GJ2	1	0	0	0	0	98	38	Protein kinase-like domain
EOG092C2EKD	0	0	0	0	0	30	37	Sterile alpha motif/pointed domain
EOG092C47TF	2	1	1	3	1	4	37	Pyrimidine 5-nucleotidase
EOG092C5P9Y	5	3	4	10	2	36	37	Ubiquitin
EOG092C6JQZ	0	0	0	0	0	2	37	Zinc finger, CCHC-type
EOG092C0NVF	0	1	0	1	0	30	36	Piwi domain
EOG092C2WCV	1	0	0	0	0	16	36	Bromodomain associated domain
EOG092C62RH	0	0	0	0	0	2	36	Leucine-rich repeat domain, L domain-like
EOG092C69DD	0	0	0	0	0	17	36	Transmembrane:Helical
EOG092C0QDT	1	0	0	0	0	21	35	Telomere-associated protein Rif1
EOG092C1JLC	0	6	6	0	0	26	35	Cytochrome P450
EOG092C1W56	0	1	0	0	0	9	35	Similarity:Contains Zn(2)-C6 fungal-type DNA-binding domain.
EOG092C39X6	0	2	0	1	0	39	35	Transmembrane:Helical
EOG092C50OL	11	14	11	13	7	37	35	Ubiquitin-conjugating enzyme E2
EOG092C0GC3	0	0	2	0	0	15	34	Transmembrane:Helical
EOG092C0I9G	0	5	0	1	0	3	34	Similarity:Contains Zn(2)-C6 fungal-type DNA-binding domain.
EOG092C43P7	0	3	0	0	0	23	34	Histidine phosphatase superfamily
EOG092C13ST	1	0	0	0	0	29	33	Transmembrane:Helical
EOG092C2GS9	2	5	0	0	0	14	33	Transmembrane:Helical
EOG092C3SCB	13	15	15	16	7	20	33	RNA recognition motif domain
EOG092C49I2	0	0	0	0	0	13	33	Transmembrane:Helical
EOG092C0GMG	0	2	0	2	0	13	32	Protein of unknown function DUF917
EOG092C0O2L	0	0	0	1	0	25	32	F-box domain
EOG092C3K8T	0	1	0	0	0	5	31	Transmembrane:Helical
EOG092C3RZP	1	1	1	1	2	26	31	Metal-dependent protein hydrolase
EOG092C6EO4	0	0	0	1	0	2	31	Transmembrane:Helical
EOG092C20JF	0	0	0	0	0	22	30	Homeodomain-like
EOG092C3YHW	1	3	1	1	0	15	30	Pyridoxal phosphate phosphatase-related
EOG092C1JNB	0	3	20	3	0	29	29	Cytochrome P450
EOG092C20YU	0	0	3	0	0	14	29	Similarity:Contains 1 reverse transcriptase domain.
EOG092C2KM1	0	0	2	0	0	8	29	Transmembrane:Helical
EOG092C2NCC	4	2	1	11	0	13	29	Similarity:Contains 1 PH domain.
EOG092C2RL9	1	0	0	0	0	8	29	Rrn9 domain
EOG092C2UGH	1	30	18	6	0	30	29	Transmembrane:Helical
EOG092C5I5D	0	0	1	0	0	8	29	Transmembrane:Helical
EOG092C5U7C	0	0	0	1	0	11	29	CST complex subunit Ten1, fungal
EOG092C0KOJ	0	1	0	0	0	19	28	WW domain
EOG092C0Y59	1	0	0	0	0	29	28	Transmembrane:Helical
EOG092C1VPN	10	4	4	3	2	21	27	Heat shock protein 70 family
EOG092C3OJC	0	1	0	0	0	22	27	Transmembrane:Helical
EOG092C493Q	1	0	0	2	0	13	27	Leucine-rich repeat domain, L domain-like
EOG092C4RGT	0	0	3	0	0	3	27	Transposon, En/Spm-like
EOG092C55ZU	0	0	0	0	0	1	27	Ulp1 protease family, C-terminal catalytic domain
EOG092C0XHN	2	4	5	3	1	17	26	Heat shock protein 9/12
EOG092C10HM	10	21	123	16	6	15	26	WD40 repeat
EOG092C03TY	0	1	1	1	0	20	25	Similarity:Contains 1 BTB (POZ) domain.
EOG092C087J	1	1	0	0	0	4	25	Ankyrin repeat-containing domain
EOG092C0LSZ	0	2	4	1	0	23	25	RNA-dependent RNA polymerase, eukaryotic-type
EOG092C0V3H	1	0	0	0	0	8	25	Transmembrane:Helical
EOG092C2D4G	6	9	8	15	6	25	25	Kinesin-like protein
EOG092C2SO1	0	0	0	0	1	27	25	Tetratricopeptide-like helical domain
EOG092C3NFQ	1	8	1	1	0	22	25	Aldo/keto reductase/potassium channel subunit beta
EOG092C4CZ3	4	3	2	5	1	15	25	Guanylate kinase
EOG092C5UXJ	1	1	1	1	0	19	25	Ribosomal protein S17/S11
EOG092C63IJ	0	0	0	0	0	8	25	AT hook, DNA-binding motif
EOG092C0GYU	1	0	0	0	0	21	24	Transmembrane:Helical
EOG092C0RV3	0	2	0	0	0	15	24	Transmembrane:Helical
EOG092C0SNP	0	1	0	0	0	14	24	Glycoside hydrolase, family 3, N-terminal
EOG092C0X2D	0	4	2	0	0	4	24	Phenylalanine ammonia-lyase
EOG092C1DXZ	0	1	0	0	0	18	24	Transmembrane:Helical
EOG092C1R7W	0	1	1	2	0	11	24	HTH CenpB-type DNA-binding domain
EOG092C1UGR	10	12	13	13	2	22	24	DnaJ domain
EOG092C2J22	0	2	0	0	0	16	24	P-loop containing nucleoside triphosphate hydrolase
EOG092C36MJ	1	0	0	0	0	29	24	Transmembrane:Helical
EOG092C6HYH	0	0	0	0	0	17	24	No functional description in OrthoDB
EOG092C6ILQ	0	0	0	0	0	6	24	Zinc finger, CCHC-type
EOG092C0FCK	0	0	0	0	0	4	23	Zinc finger, C2H2
EOG092C0NOX	2	6	3	3	0	17	23	Catalase, mono-functional, haem-containing
EOG092C1HH6	0	0	0	0	0	22	23	Cep57 centrosome microtubule-binding domain
EOG092C238F	1	1	1	3	0	17	23	Peptidase M14, carboxypeptidase A
EOG092C27DX	0	0	0	0	0	2	23	Transposase, Tc1-like
EOG092C2P6G	0	1	2	0	0	13	23	Glycoside hydrolase, catalytic domain
EOG092C310A	0	1	0	0	0	7	23	Transmembrane:Helical
EOG092C376I	0	1	0	0	0	11	23	Acyl-CoA dehydrogenase/oxidase, N-terminal
EOG092C3BRU	0	0	2	0	0	16	23	Protein kinase domain
EOG092C6JNT	0	0	0	0	0	4	23	Ribonuclease H-like domain
EOG092C16NT	3	2	4	2	0	20	22	Transmembrane:Helical
EOG092C2GT1	0	0	0	1	0	11	22	NAD(P)-binding domain
EOG092C03DH	0	1	0	0	0	25	21	P-loop containing nucleoside triphosphate hydrolase
EOG092C0RD1	0	0	0	0	0	3	21	DDE superfamily endonuclease, CENP-B-like
EOG092C0S2G	0	2	0	0	0	7	21	Pyoverdine biosynthesis
EOG092C0WYA	0	3	0	0	0	8	21	Protein kinase-like domain
EOG092C3DSS	4	2	0	1	0	21	21	Transmembrane:Helical
EOG092C3V5V	0	0	0	0	0	4	21	MULE transposase domain
EOG092C3YD9	0	1	0	0	0	3	21	Transmembrane:Helical
EOG092C4XQF	0	1	1	0	0	29	21	Alpha/Beta hydrolase fold
EOG092C5UG7	4	3	2	3	1	15	21	Zinc finger, C2H2
EOG092C60NH	0	0	0	0	0	4	21	Ribonuclease H-like domain
EOG092C62IL	0	0	0	0	0	3	21	Transmembrane:Helical
EOG092C6C9P	0	0	0	0	0	10	21	DDE superfamily endonuclease, CENP-B-like
EOG092C6KSV	0	0	0	0	0	12	21	Zinc finger, CCHC-type
EOG092C0TA1	1	1	2	0	0	7	20	Potassium channel domain
EOG092C0UZQ	0	0	1	0	0	10	20	P-loop containing nucleoside triphosphate hydrolase
EOG092C2079	8	84	13	2	0	16	20	Transmembrane:Helical
EOG092C29YH	1	0	1	0	0	16	20	Microtubule-associated protein, MAP65/Ase1/PRC1
EOG092C2DWP	0	1	0	1	0	11	20	Leucine-rich repeat domain, L domain-like
EOG092C3MMA	0	0	0	0	0	5	20	Similarity:Contains 1 BTB (POZ) domain.
EOG092C3V5H	9	7	7	17	7	30	20	Transmembrane:Helical
EOG092C4KOK	0	1	0	0	0	2	20	Transmembrane:Helical
EOG092C4QDN	0	0	0	0	0	6	20	Homeodomain-like
EOG092C6953	0	0	0	0	0	4	20	Transmembrane:Helical
EOG092C0ORX	1	1	1	0	0	13	19	UvrD-like Helicase, ATP-binding domain
EOG092C125G	0	1	0	1	0	14	19	Winged helix-turn-helix DNA-binding domain
EOG092C1D1W	0	6	0	0	0	14	19	Heterokaryon incompatibility
EOG092C2C0Y	7	6	0	0	0	16	19	Aldo/keto reductase/potassium channel subunit beta
EOG092C3V09	0	0	0	0	0	14	19	Transmembrane:Helical
EOG092C4FGH	0	1	1	0	0	17	19	PIN domain-like
EOG092C5ID2	0	0	0	0	0	11	19	No functional description in OrthoDB
EOG092C68ZM	0	0	0	1	0	2	19	No functional description in OrthoDB
EOG092C02DB	0	1	1	1	0	20	18	Histidine kinase-like ATPase, C-terminal domain
EOG092C03K2	0	0	1	1	0	15	18	Similarity:Contains 1 histidine kinase domain.
EOG092C0AO8	0	4	0	0	0	11	18	Transmembrane:Helical
EOG092C0W21	0	1	1	1	0	12	18	ELYS-like domain
EOG092C1EQR	1	2	1	4	0	38	18	Tetratricopeptide-like helical domain
EOG092C24LO	0	0	2	0	0	14	18	Zn(2)-C6 fungal-type DNA-binding domain
EOG092C2CKF	1	0	0	0	0	12	18	Transmembrane:Helical
EOG092C2GAW	0	1	0	0	0	13	18	Similarity:Belongs to the glycosyl hydrolase 43 family.
EOG092C2UB3	0	1	6	0	0	14	18	Similarity:Belongs to the GST superfamily.
EOG092C2XIL	0	0	0	0	0	14	18	Similarity:Contains 1 F-box domain.
EOG092C33FE	1	0	0	0	0	9	18	Transmembrane:Helical
EOG092C37VP	0	0	0	0	0	5	18	Domain of unknown function DUF3835
EOG092C39O6	0	1	1	0	0	13	18	Mannitol dehydrogenase
EOG092C3ONF	0	0	0	0	0	12	18	SANT/Myb domain
EOG092C5524	2	3	0	0	0	11	18	Nitroreductase
EOG092C6F9I	0	0	0	0	0	1	18	Integrase, catalytic domain
EOG092C00E7	0	0	0	0	0	9	17	Protein of unknown function DUF3638
EOG092C0N3E	2	0	0	0	0	13	17	Zinc finger, RING/FYVE/PHD-type
EOG092C1PWK	1	1	1	2	0	9	17	Transmembrane:Helical
EOG092C1SRV	0	1	1	1	0	8	17	Transmembrane:Helical
EOG092C2K6Z	1	1	0	0	0	10	17	Leucine-rich repeat domain, L domain-like
EOG092C2OAH	1	1	1	1	1	9	17	Kinetochore protein Nuf2
EOG092C2UMH	0	0	0	0	0	6	17	Metal-dependent hydrolase
EOG092C4F43	0	0	0	0	0	6	17	Transmembrane:Helical
EOG092C5VL3	15	6	12	17	15	16	17	LSM domain
EOG092C5ZE6	0	1	0	0	0	11	17	Transmembrane:Helical
EOG092C62GL	0	0	0	0	0	6	17	No functional description in OrthoDB
EOG092C6BC4	0	0	0	0	0	2	17	No functional description in OrthoDB
EOG092C6FCM	0	0	0	0	0	9	17	MULE transposase domain
EOG092C6FDD	0	0	0	0	0	3	17	No functional description in OrthoDB
EOG092C6HHQ	0	0	0	0	0	2	17	No functional description in OrthoDB
EOG092C6J8Q	0	0	0	0	0	7	17	Protein of unknown function DUF4419
EOG092C6K59	0	0	0	0	0	10	17	P-loop containing nucleoside triphosphate hydrolase
EOG092C6KRG	0	0	0	0	0	7	17	No functional description in OrthoDB
EOG092C0HH3	17	13	15	22	2	12	16	Protein kinase domain
EOG092C0KYA	1	1	1	1	1	1	16	Leucine-rich repeat domain, L domain-like
EOG092C10OL	2	2	3	3	0	10	16	Transmembrane:Helical
EOG092C1NBM	0	1	1	1	0	4	16	PWI domain
EOG092C1XHR	1	0	0	0	0	3	16	DDE superfamily endonuclease, CENP-B-like
EOG092C1YJ6	0	1	1	1	0	5	16	Transmembrane:Helical
EOG092C21FM	0	1	0	0	0	27	16	Transmembrane:Helical
EOG092C225R	0	2	1	0	0	11	16	Similarity:Contains 1 F-box domain.
EOG092C42X0	6	5	5	6	2	11	16	Transmembrane:Helical
EOG092C4A4B	3	2	4	1	1	15	16	Similarity:Contains peptidase S8 domain.
EOG092C4GBT	0	0	0	0	0	13	16	Protein of unknown function DUF4202
EOG092C4W4U	0	0	0	0	0	5	16	Basic-leucine zipper domain
EOG092C4X6T	0	1	0	1	0	9	16	Monopolin complex, subunit Csm1/Pcs1
EOG092C5BZU	0	0	8	0	0	5	16	Transmembrane:Helical
EOG092C5CE5	0	0	1	1	0	4	16	Transmembrane:Helical
EOG092C5J6W	1	0	0	0	0	6	16	Ornithine decarboxylase antizyme
EOG092C69FB	0	0	0	0	0	16	16	PH domain-like
EOG092C6KSM	0	0	0	0	0	1	16	No functional description in OrthoDB
EOG092C001Z	1	3	1	1	0	14	15	Spc7 kinetochore protein domain
EOG092C0CF3	1	0	0	0	0	8	15	Uncharacterised protein family UPF0592
EOG092C17KE	2	0	0	0	0	9	15	Transmembrane:Helical
EOG092C1L9E	0	0	1	0	0	11	15	Similarity:Contains 1 BTB (POZ) domain.
EOG092C25VX	0	1	0	1	0	13	15	Transmembrane:Helical
EOG092C2FL8	11	12	13	13	6	13	15	Protein kinase domain
EOG092C2O23	0	1	0	0	0	4	15	Complex 1 LYR protein
EOG092C2SRG	0	2	0	0	0	14	15	Protein of unknown function DUF4419
EOG092C3JD2	1	0	1	0	0	66	15	Protein kinase-like domain
EOG092C3O6K	0	0	0	0	0	6	15	Protein kinase domain
EOG092C48IL	0	0	1	0	0	0	15	Transmembrane:Helical
EOG092C4F9F	0	0	1	0	0	5	15	Homeobox domain
EOG092C52PN	0	0	2	0	0	3	15	Transmembrane:Helical
EOG092C5CUJ	0	0	0	0	0	6	15	Homeodomain-like
EOG092C5GI0	1	1	0	0	0	2	15	ATP synthase subunit a
EOG092C5PSW	1	0	0	0	0	13	15	Transmembrane:Helical
EOG092C65CB	0	0	0	0	0	1	15	Similarity:Contains 1 BTB (POZ) domain.
EOG092C687N	0	0	0	0	0	1	15	No functional description in OrthoDB
EOG092C6C08	0	0	0	0	0	7	15	Transmembrane:Helical
EOG092C6JJ3	0	0	0	0	0	6	15	MULE transposase domain
EOG092C06CQ	1	2	2	2	1	19	14	Ubiquitin carboxyl-terminal hydrolase
EOG092C07EM	0	4	0	0	0	1	14	Transmembrane:Helical
EOG092C0AH2	1	1	0	0	0	15	14	Domain of unknown function DUF1708
EOG092C0RUD	0	0	0	0	0	3	14	Transmembrane:Helical
EOG092C0X8U	0	0	0	0	0	4	14	Transmembrane:Helical
EOG092C1EDI	1	1	1	1	0	8	14	Zinc finger, C2H2
EOG092C1VKM	0	1	1	0	0	10	14	Similarity:Belongs to the glycosyl hydrolase 28 family.
EOG092C1VLP	8	8	9	7	4	9	14	DEAD/DEAH box helicase domain
EOG092C2045	0	2	1	0	0	8	14	Glutathione S-transferase, N-terminal
EOG092C22S6	2	9	0	3	0	11	14	Transmembrane:Helical
EOG092C25HV	0	0	1	1	0	11	14	Myb/SANT-like domain
EOG092C2QHQ	0	0	0	0	0	1	14	Transmembrane:Helical
EOG092C2SAZ	6	7	8	5	4	9	14	Similarity:Contains helicase ATP-binding domain.
EOG092C303J	0	1	0	1	0	8	14	DNA replication checkpoint mediator, MRC1 domain
EOG092C3MGS	0	0	0	0	0	4	14	FAR1 DNA binding domain
EOG092C3ML5	1	2	0	0	0	11	14	TEA/ATTS
EOG092C3V40	1	0	0	0	0	12	14	Yap1 redox domain
EOG092C47G4	0	0	0	1	0	14	14	Similarity:Contains 1 BTB (POZ) domain.
EOG092C4GXW	0	0	0	0	0	1	14	Fructosamine/Ketosamine-3-kinase
EOG092C4LHE	0	0	0	0	1	4	14	No functional description in OrthoDB
EOG092C5N9A	2	0	0	0	0	57	14	Transmembrane:Helical
EOG092C5ZQ2	0	1	0	1	0	4	14	Protein of unknown function DUF1752, fungi
EOG092C63IV	0	1	0	0	0	9	14	Immunoglobulin E-set
EOG092C66VU	0	0	1	0	0	7	14	No functional description in OrthoDB
EOG092C6GEA	0	0	0	0	0	4	14	Transmembrane:Helical
EOG092C6HO1	0	0	0	4	0	14	14	Transmembrane:Helical
EOG092C6JYE	0	0	0	0	0	7	14	Transmembrane:Helical
EOG092C6KM1	0	0	0	0	0	10	14	Transmembrane:Helical
EOG092C04S9	0	1	0	0	0	6	13	Transmembrane:Helical
EOG092C079P	0	1	0	0	0	10	13	Sterile alpha motif/pointed domain
EOG092C0MLF	0	0	0	0	0	1	13	No functional description in OrthoDB
EOG092C0QJU	15	10	11	10	3	11	13	Protein kinase domain
EOG092C1FIX	0	1	0	0	0	21	13	Protein kinase domain
EOG092C1KJ8	0	15	1	0	0	2	13	Cytochrome P450
EOG092C1WDY	0	2	0	0	0	6	13	Domain of unknown function DUF1338
EOG092C29GS	0	2	0	0	0	4	13	FAD-binding domain
EOG092C2R98	0	0	0	0	0	10	13	E3 ubiquitin ligase RBR family
EOG092C2Y01	0	0	0	0	0	10	13	OTT_1508-like deaminase
EOG092C3D34	0	3	12	0	0	4	13	Transmembrane:Helical
EOG092C3DTM	1	0	0	0	0	6	13	NAD(P)-binding domain
EOG092C3KKG	0	0	1	2	0	11	13	High mobility group box domain
EOG092C3PB8	1	1	1	1	0	12	13	Leucine-rich repeat domain, L domain-like
EOG092C42T3	0	0	0	0	0	14	13	Transmembrane:Helical
EOG092C46JR	0	1	1	0	0	6	13	AhpD-like
EOG092C4GZS	0	1	0	0	0	10	13	Transmembrane:Helical
EOG092C4L9F	0	0	0	0	0	4	13	NACHT-NTPase, sigma domain
EOG092C4VKW	0	0	0	0	0	9	13	Thioredoxin-like fold
EOG092C529D	0	2	1	1	0	11	13	RNA recognition motif 2
EOG092C572K	0	0	0	0	0	5	13	No functional description in OrthoDB
EOG092C5ASV	0	0	0	0	0	8	13	Transmembrane:Helical
EOG092C60OI	0	0	0	0	0	4	13	No functional description in OrthoDB
EOG092C6F22	0	0	0	0	0	5	13	No functional description in OrthoDB
EOG092C0NOJ	2	1	1	2	0	9	12	MIF4G-like domain
EOG092C1BL6	1	2	1	0	0	9	12	Cytochrome P450
EOG092C1H5U	0	2	0	0	0	1	12	FAD dependent oxidoreductase
EOG092C1U40	0	0	1	0	0	12	12	Zinc finger, SWIM-type
EOG092C22ML	0	1	2	7	0	11	12	Protein kinase-like domain
EOG092C2FNG	0	1	0	0	0	12	12	Quinoprotein alcohol dehydrogenase-like superfamily
EOG092C2S7B	1	1	1	1	1	7	12	Signal recognition particle receptor, alpha subunit, N-terminal
EOG092C2TUX	0	1	1	0	0	12	12	Arrestin C-terminal-like domain
EOG092C3CEG	0	1	0	0	0	12	12	Luciferase-like domain
EOG092C3EMZ	4	19	2	4	0	13	12	Transmembrane:Helical
EOG092C3EX2	0	1	2	0	0	3	12	Similarity:Contains MYND-type zinc finger.
EOG092C3NMU	1	0	1	0	0	10	12	TORC1 complex, subunit TCO89
EOG092C3NRL	2	4	2	0	1	9	12	Transmembrane:Helical
EOG092C3PSN	1	0	0	0	0	9	12	Sel1-like repeat
EOG092C3RQC	0	1	1	4	0	8	12	Metallo-beta-lactamase
EOG092C41E1	0	0	0	0	0	4	12	HNH nuclease
EOG092C46K6	0	1	0	0	0	4	12	Alpha/Beta hydrolase fold
EOG092C4GV3	0	2	0	18	0	6	12	DHBP synthase RibB-like alpha/beta domain
EOG092C4HIH	0	0	0	0	0	10	12	No functional description in OrthoDB
EOG092C59PN	1	0	0	0	0	6	12	Transmembrane:Helical
EOG092C5BS0	0	10	4	0	0	9	12	Intradiol ring-cleavage dioxygenase, core
EOG092C69LT	0	0	0	0	0	2	12	No functional description in OrthoDB
EOG092C6EQR	0	0	0	0	0	4	12	No functional description in OrthoDB
EOG092C6HN7	0	0	0	0	0	1	12	Leucine-rich repeat domain, L domain-like
EOG092C6INF	0	0	0	0	0	1	12	Similarity:Contains 1 BTB (POZ) domain.
EOG092C6JM5	0	0	0	0	0	2	12	FAR1 DNA binding domain
EOG092C047S	9	9	12	15	1	11	11	Rho GTPase activation protein
EOG092C0K9J	0	0	0	0	0	10	11	P-loop containing nucleoside triphosphate hydrolase
EOG092C0N42	0	0	0	1	0	10	11	Transmembrane:Helical
EOG092C0NL7	0	0	0	1	0	5	11	Similarity:Contains 1 SET domain.
EOG092C0XV3	0	2	2	10	0	6	11	Heterokaryon incompatibility Het-C
EOG092C0ZJY	0	9	2	0	0	11	11	Glycoside hydrolase family 3
EOG092C10GY	0	0	0	0	0	5	11	Transmembrane:Helical
EOG092C12FR	0	0	3	0	0	15	11	Similarity:Contains 1 BTB (POZ) domain.
EOG092C15M3	1	1	0	0	0	8	11	SMI1/KNR4-like domain
EOG092C1DPM	1	2	1	1	2	10	11	SANT/Myb domain
EOG092C1FFK	1	1	1	1	0	10	11	Histone acetyltransferases subunit 3
EOG092C1HKF	8	17	3	2	3	12	11	Similarity:Belongs to the ABC transporter superfamily.
EOG092C1J1W	0	6	2	3	0	3	11	Copper amine oxidase
EOG092C1J5R	2	3	1	0	0	5	11	Pyridoxal phosphate-dependent transferase
EOG092C1TBW	0	1	0	0	0	3	11	Cytochrome P450
EOG092C22PT	0	0	0	0	0	5	11	Protein kinase-like domain
EOG092C2LZ1	0	2	0	0	0	12	11	Transmembrane:Helical
EOG092C2U2S	0	3	1	0	0	9	11	Alcohol dehydrogenase superfamily, zinc-type
EOG092C35EC	1	0	0	0	0	12	11	Globin
EOG092C385T	1	0	0	0	0	2	11	Rif2p
EOG092C3V3M	0	1	0	0	0	8	11	Transmembrane:Helical
EOG092C4632	0	1	0	0	0	7	11	Transmembrane:Helical
EOG092C4C9A	0	0	0	0	0	10	11	Transmembrane:Helical
EOG092C4I3K	0	1	0	0	0	12	11	Restriction endonuclease type II-like
EOG092C4TDG	5	6	6	5	2	8	11	Small GTPase superfamily
EOG092C4Z2R	6	4	9	18	3	10	11	DnaJ domain
EOG092C67G9	0	0	0	0	0	1	11	Similarity:Contains 1 reverse transcriptase domain.
EOG092C67YJ	0	0	0	0	0	1	11	Protein kinase domain
EOG092C6DTN	0	0	0	0	0	1	11	Protein kinase domain
EOG092C6EMA	0	0	0	0	0	10	11	Transmembrane:Helical
EOG092C6G31	0	0	0	0	0	1	11	Transmembrane:Helical
EOG092C6HSR	0	0	0	1	0	10	11	Transmembrane:Helical
EOG092C6JE3	0	0	0	0	0	2	11	Transmembrane:Helical
EOG092C6KBG	0	0	0	0	0	4	11	Transmembrane:Helical
EOG092C049W	1	4	4	11	1	12	10	Transmembrane:Helical
EOG092C0L0F	2	3	2	2	0	6	10	Zinc finger, RING-type
EOG092C0W51	0	0	0	1	0	13	10	von Willebrand factor, type A
EOG092C14BA	0	0	0	0	0	1	10	Leucine-rich repeat domain, L domain-like
EOG092C1FAW	1	3	1	1	0	7	10	Metallo-dependent phosphatase-like
EOG092C25Q3	2	3	5	2	0	7	10	G protein alpha subunit, helical insertion
EOG092C2GA4	3	3	1	0	0	15	10	Transmembrane:Helical
EOG092C2HHI	0	1	0	0	0	7	10	Six-hairpin glycosidase-like
EOG092C2JUX	1	1	2	0	1	3	10	Similarity:Contains 1 reverse transcriptase domain.
EOG092C2LLV	0	0	0	2	0	15	10	Transmembrane:Helical
EOG092C2O4A	0	0	0	0	0	3	10	No functional description in OrthoDB
EOG092C2S60	0	1	0	0	0	4	10	Transmembrane:Helical
EOG092C2ZTB	0	1	0	0	0	5	10	Central kinetochore-associated
EOG092C38FC	0	0	2	0	0	5	10	High mobility group box domain
EOG092C3MX2	2	0	0	0	0	9	10	Transmembrane:Helical
EOG092C3TG5	0	0	0	1	0	6	10	Similarity:Contains MYND-type zinc finger.
EOG092C4250	0	2	1	0	0	2	10	Annexin
EOG092C499E	1	5	4	1	0	7	10	Similarity:Belongs to the GST superfamily.
EOG092C4I6X	0	1	1	1	0	10	10	Restriction of telomere capping protein 4, C-terminal
EOG092C4I8N	0	1	1	1	0	9	10	Transmembrane:Helical
EOG092C4S83	0	2	2	0	0	1	10	Transmembrane:Helical
EOG092C4WDC	2	1	0	3	0	9	10	Similarity:Contains SWIRM domain.
EOG092C52C9	0	1	0	0	0	5	10	No functional description in OrthoDB
EOG092C5JPE	0	1	2	2	0	12	10	von Willebrand factor, type A
EOG092C5MDH	10	10	11	8	5	10	10	Small GTPase superfamily
EOG092C5UWL	0	1	0	1	0	5	10	FAM192A/Fyv6, N-terminal
EOG092C5W25	0	0	0	0	0	9	10	Protein kinase-like domain
EOG092C5Z7R	0	2	1	0	0	8	10	Protein of unknown function DUF3455
EOG092C61YP	0	0	0	0	0	5	10	Transmembrane:Helical
EOG092C652G	0	0	0	0	0	2	10	Similarity:Contains 1 reverse transcriptase domain.
EOG092C664U	0	0	0	0	0	8	10	No functional description in OrthoDB
EOG092C6D1V	0	0	0	0	0	8	10	Transmembrane:Helical
EOG092C6F3Q	0	0	0	0	0	2	10	Transmembrane:Helical
EOG092C6K0J	0	0	0	0	0	10	10	Transmembrane:Helical
EOG092C6K0N	0	0	0	0	0	9	10	Transmembrane:Helical
EOG092C6KLJ	0	0	0	0	0	2	10	Zinc finger, BED-type
EOG092C6KLP	0	0	0	0	0	8	10	No functional description in OrthoDB
EOG092C0BQ4	5	4	5	7	2	8	9	P-type ATPase
EOG092C0DN9	2	4	1	2	0	5	9	P-type ATPase
EOG092C0IG3	0	2	0	0	0	8	9	Transmembrane:Helical
EOG092C0Q84	5	5	2	5	0	7	9	Rab-GTPase-TBC domain
EOG092C0QHQ	1	1	0	1	0	8	9	LDB19, N-terminal
EOG092C172M	5	9	8	9	2	7	9	Similarity:Contains 1 F-box domain.
EOG092C1AI9	0	0	0	0	0	3	9	Transmembrane:Helical
EOG092C1B4A	8	7	5	5	1	6	9	Similarity:Belongs to the DEAD box helicase family.
EOG092C1T7U	0	0	0	0	0	5	9	Domain of unknown function DUF2235
EOG092C1WYZ	6	5	6	7	6	6	9	GroEL-like apical domain
EOG092C1YH4	8	6	6	4	2	7	9	SNF2-related, N-terminal domain
EOG092C2175	0	7	4	0	0	9	9	Protein kinase-like domain
EOG092C2B4Q	0	0	1	0	0	3	9	Transmembrane:Helical
EOG092C2KUI	0	0	1	1	1	6	9	CLASP N-terminal domain
EOG092C2MRX	0	0	0	0	0	9	9	Active Site:Proton acceptor
EOG092C2NQI	1	6	3	1	0	10	9	Transmembrane:Helical
EOG092C2TF3	0	2	0	3	0	5	9	Transmembrane:Helical
EOG092C2TO0	0	3	0	0	0	8	9	AAA+ ATPase domain
EOG092C3FB7	0	0	2	1	0	1	9	Similarity:Contains 1 F-box domain.
EOG092C3LWU	1	1	1	0	0	6	9	Transmembrane:Helical
EOG092C3M09	0	0	0	0	1	7	9	Tetratricopeptide repeat
EOG092C3M2G	1	1	0	0	0	3	9	Transcription factor Spt20
EOG092C3R1W	0	0	0	0	1	5	9	Transmembrane:Helical
EOG092C3TQI	0	8	1	0	0	8	9	NmrA-like domain
EOG092C3Y5O	1	0	0	0	0	5	9	Transmembrane:Helical
EOG092C4A9P	1	1	2	0	0	4	9	Mediator complex, subunit Med19, fungi
EOG092C4EN8	0	0	0	0	0	6	9	Similarity:Contains 1 BTB (POZ) domain.
EOG092C4JJL	1	0	0	0	0	9	9	Histidine phosphatase superfamily
EOG092C4YJG	0	0	0	0	0	2	9	NUDIX hydrolase domain
EOG092C4ZGK	3	4	7	5	1	5	9	Phox homologous domain
EOG092C508L	7	8	5	8	4	8	9	Small GTPase superfamily, ARF type
EOG092C5DN8	0	0	0	0	0	5	9	Transmembrane:Helical
EOG092C5VMW	1	0	0	1	0	14	9	U6 snRNA phosphodiesterase Usb1
EOG092C5ZD9	0	0	0	0	0	1	9	DDE superfamily endonuclease, CENP-B-like
EOG092C64KI	0	0	0	0	0	3	9	No functional description in OrthoDB
EOG092C6D61	0	0	0	0	0	5	9	Similarity:Contains 1 reverse transcriptase domain.
EOG092C6F7R	0	0	0	0	0	3	9	Ribonuclease H domain
EOG092C6FNC	0	0	0	0	0	6	9	Transmembrane:Helical
EOG092C6JCY	0	0	0	1	0	3	9	No functional description in OrthoDB
EOG092C6KCR	0	0	0	0	0	5	9	Ribonuclease H domain
EOG092C01BG	0	2	1	0	0	7	8	Similarity:Contains 1 histidine kinase domain.
EOG092C0EJR	0	0	0	0	0	7	8	Similarity:Contains 1 F-box domain.
EOG092C0MEP	0	0	0	0	0	4	8	Transmembrane:Helical
EOG092C0U40	3	4	2	4	1	10	8	Transmembrane:Helical
EOG092C18P5	1	1	1	1	0	6	8	DNA polymerase, Y-family, little finger domain
EOG092C1AU6	0	1	0	0	0	5	8	Clr5 domain
EOG092C1DPY	0	1	2	2	0	10	8	SprT-like
EOG092C1JRJ	0	1	0	0	0	5	8	Zinc finger, C2H2-like
EOG092C1PCY	0	0	0	0	0	5	8	No functional description in OrthoDB
EOG092C1SBE	0	1	1	0	0	9	8	Similarity:Contains 1 BTB (POZ) domain.
EOG092C27DF	0	0	0	0	0	1	8	Harbinger transposase-derived nuclease domain
EOG092C2B79	2	2	2	2	1	3	8	WD40 repeat
EOG092C2CAB	0	0	0	0	0	6	8	Reverse transcriptase, RNA-dependent DNA polymerase
EOG092C2CYK	0	5	1	0	0	5	8	Similarity:Belongs to the glycosyl hydrolase 28 family.
EOG092C2FZA	0	2	1	0	0	0	8	Beta-lactamase-related
EOG092C2HT1	0	0	0	0	0	4	8	Protein kinase-like domain
EOG092C2KUZ	0	0	0	0	0	2	8	No functional description in OrthoDB
EOG092C2NEA	0	0	1	0	0	5	8	von Willebrand factor, type A
EOG092C2OV9	0	0	0	0	0	5	8	Six-bladed beta-propeller, TolB-like
EOG092C2PLY	0	1	0	0	0	4	8	Similarity:Contains Zn(2)-C6 fungal-type DNA-binding domain.
EOG092C2WEE	0	0	0	0	1	6	8	Ribonuclease H domain
EOG092C2WP5	0	0	0	0	0	6	8	HAD-like domain
EOG092C32CC	0	5	0	0	0	6	8	Similarity:Belongs to the glycosyl hydrolase 28 family.
EOG092C33VU	0	0	0	0	0	6	8	Transmembrane:Helical
EOG092C3686	0	2	1	2	0	5	8	Transmembrane:Helical
EOG092C36TE	0	2	2	0	0	3	8	NAD-dependent epimerase/dehydratase, N-terminal domain
EOG092C3HL6	7	4	5	6	3	6	8	Septin
EOG092C3LCW	0	1	1	1	0	2	8	Alpha-ketoglutarate-dependent dioxygenase alkB homologue 6
EOG092C3OAN	0	1	0	0	0	1	8	Haemerythrin-like
EOG092C3SND	1	1	1	1	0	4	8	25S rRNA (adenine(2142)-N(1))-methyltransferase, Bmt2
EOG092C3VWE	0	0	0	0	0	3	8	Zinc finger, BED-type
EOG092C3X04	0	0	0	0	0	5	8	Domain of unknown function DUF820
EOG092C43G8	7	16	8	4	1	10	8	Oxidoreductase, FAD-binding domain
EOG092C47D8	7	7	7	7	7	8	8	Proteasome alpha-subunit, N-terminal domain
EOG092C498M	0	2	3	3	0	9	8	Transmembrane:Helical
EOG092C4AA7	0	0	0	0	0	5	8	Transmembrane:Helical
EOG092C4KU4	1	3	1	1	0	4	8	Bacterial bifunctional deaminase-reductase, C-terminal
EOG092C4M3K	0	0	0	0	0	5	8	Lysozyme-like domain
EOG092C4OSG	1	0	0	0	0	5	8	EF-hand domain pair
EOG092C4X04	0	1	1	0	0	3	8	Similarity:Belongs to the mitochondrial carrier (TC 2.A.29) family.
EOG092C4X9R	0	0	0	0	0	3	8	No functional description in OrthoDB
EOG092C52PZ	0	0	0	0	0	7	8	Histone deacetylase
EOG092C53GA	0	0	0	0	0	4	8	No functional description in OrthoDB
EOG092C59B9	1	1	0	2	0	7	8	Chromatin assembly factor 1 subunit A
EOG092C5AEC	0	1	0	0	0	3	8	No functional description in OrthoDB
EOG092C5AJ9	0	0	0	0	0	1	8	Zinc finger, CCHC-type
EOG092C5BUE	0	0	0	8	0	7	8	Protein kinase-like domain
EOG092C5FHC	1	0	0	0	0	9	8	Transmembrane:Helical
EOG092C5MAV	0	0	0	0	0	8	8	EF-hand domain
EOG092C5QJX	3	2	3	2	1	8	8	Histone H2A
EOG092C5UGW	1	1	0	1	0	6	8	Ribosomal protein L53, mitochondrial
EOG092C5V17	1	3	1	4	1	3	8	Basic-leucine zipper domain
EOG092C5ZUO	1	0	0	0	0	5	8	hypothetical protein
EOG092C61NV	0	0	0	0	0	1	8	Leucine-rich repeat domain, L domain-like
EOG092C62YL	0	0	4	0	0	6	8	Transmembrane:Helical
EOG092C63PN	0	0	0	0	0	8	8	Transmembrane:Helical
EOG092C683T	0	0	0	0	0	4	8	Transmembrane:Helical
EOG092C6AH6	0	0	0	0	0	4	8	Similarity:Contains 1 F-box domain.
EOG092C6AIC	0	0	0	0	0	4	8	No functional description in OrthoDB
EOG092C6BKM	0	0	0	0	0	1	8	Transmembrane:Helical
EOG092C6ECM	0	0	0	0	0	1	8	Aspartic peptidase domain
EOG092C6EOZ	0	0	0	0	0	7	8	Immunoglobulin E-set
EOG092C6FI2	0	0	0	0	0	9	8	Transmembrane:Helical
EOG092C6G5F	0	0	0	0	0	7	8	Transmembrane:Helical
EOG092C6J74	0	0	0	0	0	2	8	Transmembrane:Helical
EOG092C6KUR	0	0	0	0	0	5	8	Protein kinase-like domain
EOG092C05DN	0	0	0	0	0	3	7	Transmembrane:Helical
EOG092C0CCA	2	0	1	1	0	1	7	Transmembrane:Helical
EOG092C0D4V	3	3	3	3	1	4	7	Ribosomal protein S5 domain 2-type fold
EOG092C0E2K	0	0	5	0	0	6	7	Transmembrane:Helical
EOG092C0JGU	0	1	1	1	0	6	7	Pectin lyase fold
EOG092C0KZ5	0	0	0	0	0	8	7	Similarity:Contains 10 ANK repeats.
EOG092C0M8D	3	3	3	3	1	2	7	Pumilio RNA-binding repeat
EOG092C0MX7	0	1	1	0	0	4	7	Zinc finger, C2H2
EOG092C0R1Z	2	6	4	3	0	7	7	Transmembrane:Helical
EOG092C15EN	0	0	0	0	0	2	7	No functional description in OrthoDB
EOG092C188U	0	0	1	1	0	6	7	Similarity:Contains 1 BTB (POZ) domain.
EOG092C19WS	6	6	6	6	6	7	7	ATPase, AAA-type, core
EOG092C1IHD	0	0	2	0	0	5	7	Transmembrane:Helical
EOG092C1JHS	0	8	5	2	0	6	7	AMP-binding, conserved site
EOG092C1LLH	7	17	17	6	0	6	7	Aldehyde dehydrogenase domain
EOG092C1MKW	0	0	0	0	0	6	7	No functional description in OrthoDB
EOG092C1NT7	2	20	0	2	0	6	7	Transmembrane:Helical
EOG092C1T97	1	1	1	0	0	2	7	Transmembrane:Helical
EOG092C26AJ	1	1	2	0	0	3	7	Similarity:Contains 1 C2 domain.
EOG092C2G9O	4	5	5	1	2	6	7	Similarity:Belongs to the HSF family.
EOG092C2IOT	0	5	0	0	0	9	7	Protein of unknown function DUF1593
EOG092C2LBH	0	0	0	0	0	6	7	No functional description in OrthoDB
EOG092C2OYU	1	1	1	1	0	3	7	Pyridoxal phosphate-dependent transferase
EOG092C2PZL	0	0	0	0	0	7	7	Transmembrane:Helical
EOG092C2S8E	0	5	0	0	0	2	7	Phytanoyl-CoA dioxygenase
EOG092C2UAO	0	0	0	0	0	2	7	Ribosomal RNA methyltransferase FtsJ domain
EOG092C33N0	1	4	8	6	0	7	7	Aspartic peptidase
EOG092C37KC	1	0	0	1	0	6	7	Mitochondrial ribosomal protein MRP51, fungi
EOG092C37OQ	0	0	0	0	0	7	7	No functional description in OrthoDB
EOG092C39KJ	0	2	0	0	0	1	7	Transmembrane:Helical
EOG092C3B2F	0	0	0	0	0	16	7	Transmembrane:Helical
EOG092C3C42	0	0	0	0	0	2	7	Fido domain
EOG092C3CDI	0	1	2	0	0	5	7	Inositol oxygenase
EOG092C3LLQ	0	0	2	1	0	5	7	Similarity:Contains 1 F-box domain.
EOG092C3MKD	1	0	0	0	0	15	7	Oxidoreductase, FAD-binding domain
EOG092C3NEA	1	0	0	0	0	7	7	Transmembrane:Helical
EOG092C3OF8	1	0	1	1	0	5	7	IMD/I-BAR domain
EOG092C3TSH	2	54	27	10	0	7	7	Similarity:Belongs to the short-chain dehydrogenases/reductases (SDR) family.
EOG092C3V2L	0	1	0	0	0	7	7	Argonaute-binding protein 1
EOG092C3X24	0	0	2	3	0	7	7	Transmembrane:Helical
EOG092C43A6	0	0	0	0	0	1	7	No functional description in OrthoDB
EOG092C44I9	0	0	0	0	0	4	7	Zinc finger, RING-type
EOG092C489A	0	0	0	0	0	3	7	Integrator complex subunit 9
EOG092C49ZE	0	1	0	0	0	5	7	Transmembrane:Helical
EOG092C4AVT	0	1	0	0	0	3	7	Homeodomain-like
EOG092C4HX2	1	3	4	2	1	7	7	Transmembrane:Helical
EOG092C4NXR	0	0	0	0	0	2	7	Transmembrane:Helical
EOG092C4QSV	0	0	0	2	0	4	7	Transmembrane:Helical
EOG092C4VQE	0	0	0	0	0	1	7	Homeodomain-like
EOG092C4VY0	3	3	4	6	0	5	7	Small GTPase superfamily
EOG092C4W6Q	0	0	0	0	0	5	7	Transmembrane:Helical
EOG092C4Z60	1	1	6	2	0	6	7	Dual specificity phosphatase
EOG092C52OW	1	0	0	0	0	7	7	HORMA domain
EOG092C55DH	3	1	3	4	2	7	7	Acyl-CoA N-acyltransferase
EOG092C55EU	0	1	0	0	0	3	7	No functional description in OrthoDB
EOG092C5628	1	0	0	1	0	5	7	Centromere protein Scm3/HJURP
EOG092C5APK	0	0	0	0	0	8	7	No functional description in OrthoDB
EOG092C5B6S	2	2	4	2	2	5	7	Histone H3/CENP-A
EOG092C5E9C	0	1	0	0	0	8	7	Transmembrane:Helical
EOG092C5I90	0	0	0	0	0	7	7	No functional description in OrthoDB
EOG092C5IX3	0	0	0	0	0	3	7	Transmembrane:Helical
EOG092C5JYT	0	0	0	0	3	3	7	Ricin B, lectin domain
EOG092C5R71	7	3	4	4	2	4	7	Similarity:Contains USP domain.
EOG092C5RU3	0	0	0	0	0	5	7	No functional description in OrthoDB
EOG092C60N5	0	0	0	0	0	2	7	No functional description in OrthoDB
EOG092C649V	0	0	1	0	0	3	7	Transmembrane:Helical
EOG092C650R	0	0	0	0	0	2	7	No functional description in OrthoDB
EOG092C67QJ	0	0	0	1	0	3	7	No functional description in OrthoDB
EOG092C69TL	0	0	0	0	0	3	7	No functional description in OrthoDB
EOG092C6ABG	0	0	0	0	0	5	7	Transmembrane:Helical
EOG092C6ACJ	0	0	0	0	0	3	7	No functional description in OrthoDB
EOG092C6AU6	0	0	0	0	0	5	7	No functional description in OrthoDB
EOG092C6DTE	0	0	0	0	0	6	7	No functional description in OrthoDB
EOG092C6ES3	0	0	0	0	0	3	7	No functional description in OrthoDB
EOG092C6EZC	0	0	0	0	0	7	7	Transmembrane:Helical
EOG092C6FGO	0	0	0	0	0	1	7	Transmembrane:Helical
EOG092C6GFA	0	0	0	0	0	7	7	Transmembrane:Helical
EOG092C6H4A	0	0	0	0	0	7	7	NTF2-like domain
EOG092C6HWY	0	0	0	0	0	1	7	Protein kinase domain
EOG092C6I9N	0	0	0	0	0	7	7	Transmembrane:Helical
EOG092C6IOF	0	0	0	0	0	1	7	FAR1 DNA binding domain
EOG092C6JFZ	0	0	0	0	0	5	7	No functional description in OrthoDB
EOG092C6K15	0	0	0	0	0	1	7	Transmembrane:Helical
EOG092C6KIV	0	0	0	0	0	2	7	No functional description in OrthoDB
EOG092C00T1	0	0	0	0	0	3	6	UvrD-like Helicase, ATP-binding domain
EOG092C00TJ	1	1	1	1	0	1	6	Glutamate synthase domain
EOG092C01E7	0	0	2	1	0	2	6	Transmembrane:Helical
EOG092C066Z	4	4	4	5	1	8	6	Similarity:Contains SEC7 domain.
EOG092C06IY	3	3	3	3	3	5	6	DNA-directed RNA polymerase
EOG092C08JS	0	3	0	1	0	6	6	Cytochrome P450
EOG092C0AXA	1	2	2	3	0	5	6	Peptide hydrolase
EOG092C0BB0	1	1	5	2	0	7	6	PDZ domain
EOG092C0F1X	0	0	0	1	0	5	6	Galactose oxidase/kelch, beta-propeller
EOG092C0GDX	0	2	3	0	0	6	6	Similarity:Contains PAZ domain.
EOG092C0HH8	0	0	0	0	0	6	6	WD40-repeat-containing domain
EOG092C0KK2	0	0	0	0	0	3	6	MHCK/EF2 kinase
EOG092C0KRK	1	1	1	1	0	3	6	Armadillo-type fold
EOG092C0LDD	1	0	0	1	0	5	6	F-box domain
EOG092C0LZD	0	1	0	0	0	1	6	Transmembrane:Helical
EOG092C0MIY	1	3	3	3	1	6	6	Transmembrane:Helical
EOG092C0R4K	0	1	0	0	0	6	6	Transmembrane:Helical
EOG092C0RC3	1	1	1	1	0	5	6	SANT/Myb domain
EOG092C0RYI	4	2	4	4	2	7	6	AMP-dependent synthetase/ligase
EOG092C0SBX	1	1	1	0	0	4	6	Isoleucine-tRNA ligase
EOG092C0VET	4	9	5	6	0	7	6	Similarity:Belongs to the ABC transporter superfamily.
EOG092C0VUM	6	6	6	7	6	6	6	DNA helicase
EOG092C14RQ	0	1	2	0	0	4	6	Glucose-methanol-choline oxidoreductase
EOG092C15DD	0	2	0	0	0	9	6	Protein kinase domain
EOG092C1608	2	5	2	0	0	6	6	Transmembrane:Helical
EOG092C16CB	0	1	0	0	0	6	6	Protein of unknown function DUF3636
EOG092C1EAS	0	0	0	0	0	4	6	von Willebrand factor, type A
EOG092C1G55	0	0	6	0	0	5	6	Heat shock protein 70 family
EOG092C1INR	0	0	0	0	0	3	6	Transmembrane:Helical
EOG092C1JX8	0	0	2	0	0	2	6	No functional description in OrthoDB
EOG092C1KHX	0	0	0	0	0	1	6	Ribonuclease H-like domain
EOG092C1L4K	2	3	4	4	0	7	6	Similarity:Belongs to the cullin family.
EOG092C1LBO	0	0	1	0	0	6	6	P-loop containing nucleoside triphosphate hydrolase
EOG092C1LLS	1	0	0	0	0	5	6	Inheritance of peroxisomes protein 1
EOG092C1QKZ	0	3	1	0	0	7	6	3-oxoacid CoA-transferase
EOG092C1T6Y	0	0	0	0	0	4	6	Transmembrane:Helical
EOG092C1UL3	1	1	1	1	1	3	6	RNA recognition motif domain
EOG092C1W0Y	0	0	1	0	0	4	6	Transmembrane:Helical
EOG092C209S	0	0	0	0	0	4	6	Transmembrane:Helical
EOG092C26G5	1	0	0	0	0	5	6	Transmembrane:Helical
EOG092C2B1L	4	4	4	4	3	5	6	Similarity:Belongs to the DEAD box helicase family.
EOG092C2CRD	1	53	22	1	1	6	6	Transmembrane:Helical
EOG092C2EEA	1	1	0	0	0	4	6	Leucine-rich repeat domain, L domain-like
EOG092C2IRZ	1	3	0	2	0	6	6	Transmembrane:Helical
EOG092C2JU8	1	2	1	0	0	6	6	LOG family
EOG092C2QT9	1	1	1	1	0	5	6	DNA polymerase alpha/epsilon, subunit B
EOG092C2SZK	0	1	0	2	0	5	6	RNA-dependent RNA polymerase, eukaryotic-type
EOG092C2XEG	0	1	0	0	0	8	6	Transmembrane:Helical
EOG092C34HO	1	0	0	0	0	3	6	ssDNA endodeoxyribonuclease SAE2
EOG092C35EN	1	1	0	1	13	5	6	Transmembrane:Helical
EOG092C3775	0	0	1	1	0	2	6	Checkpoint protein Hus1/Mec3
EOG092C39Z4	0	2	0	0	0	6	6	Transmembrane:Helical
EOG092C3DBN	0	0	0	0	0	1	6	FHY3/FAR1 family
EOG092C3H79	3	6	3	4	5	5	6	Similarity:Belongs to the ABC transporter superfamily.
EOG092C3MNG	1	0	0	0	0	4	6	Transmembrane:Helical
EOG092C3NJC	0	3	0	1	0	7	6	Transmembrane:Helical
EOG092C3PIA	2	0	0	0	0	2	6	Transcription factor Vhr
EOG092C3RII	0	1	1	2	0	3	6	3-hydroxyacyl-CoA dehydrogenase
EOG092C3SB0	0	0	0	0	0	4	6	Transmembrane:Helical
EOG092C3YKB	1	1	1	1	0	4	6	SCA7 domain
EOG092C40CN	0	1	0	0	0	3	6	Transmembrane:Helical
EOG092C42RY	0	1	0	0	0	5	6	RmlC-like cupin domain
EOG092C4315	0	0	0	0	0	1	6	monopolin-like complex subunit Mde4
EOG092C44AU	1	0	0	0	0	5	6	Hua2p
EOG092C48ID	0	1	4	1	0	6	6	Glycoside hydrolase, family 61
EOG092C4A6U	4	4	3	4	0	6	6	Peptide chain release factor
EOG092C4DGK	0	0	0	0	0	22	6	Protein kinase-like domain
EOG092C4EDZ	4	3	0	1	0	7	6	Purple acid phosphatase, N-terminal
EOG092C4H5H	1	0	0	0	0	8	6	Cytochrome B pre-mRNA-processing protein 2
EOG092C4INY	1	3	3	2	1	6	6	Translation Initiation factor eIF- 4e
EOG092C4JE4	1	1	1	1	0	4	6	MRG
EOG092C4JFS	0	1	0	0	0	4	6	High mobility group box domain
EOG092C4K17	0	4	2	0	0	6	6	Endo-1,4-beta-xylanase
EOG092C4KOV	0	0	0	0	0	3	6	FAR1 DNA binding domain
EOG092C4KWV	0	0	0	0	0	4	6	No functional description in OrthoDB
EOG092C4MCV	5	4	3	7	2	5	6	Similarity:Contains longin domain.
EOG092C4S1T	0	0	1	0	0	9	6	Protein kinase domain
EOG092C4WFK	0	1	7	0	0	4	6	Cupredoxin
EOG092C4XCP	0	2	2	0	0	4	6	FAD-binding, type 2
EOG092C4XUM	1	0	0	11	0	5	6	Aspartyl/glutamyl-tRNA amidotransferase subunit B-related
EOG092C52YZ	0	0	0	0	0	7	6	Transmembrane:Helical
EOG092C55ZN	0	0	0	0	0	1	6	Transmembrane:Helical
EOG092C57JG	0	0	1	0	0	9	6	START-like domain
EOG092C59TQ	0	0	0	0	0	6	6	THO complex subunit 7/Mft1
EOG092C5A6Y	0	0	2	0	0	5	6	Cupredoxin
EOG092C5B3H	0	0	0	0	0	2	6	No functional description in OrthoDB
EOG092C5CP3	0	0	0	0	0	1	6	No functional description in OrthoDB
EOG092C5H62	4	5	5	5	1	5	6	RNA recognition motif domain
EOG092C5IKP	3	2	5	4	5	6	6	Homeobox domain
EOG092C5IRS	0	1	0	0	0	4	6	Small heat shock protein HSP20
EOG092C5P6T	0	0	2	5	0	5	6	Transmembrane:Helical
EOG092C5UCS	0	1	0	0	0	0	6	WW domain
EOG092C5USR	0	0	0	0	0	5	6	Transmembrane:Helical
EOG092C60MW	0	0	1	0	0	4	6	Similarity:Contains PB1 domain.
EOG092C61PA	0	0	0	0	0	2	6	Transmembrane:Helical
EOG092C62LZ	0	0	0	0	0	4	6	Similarity:Contains 1 F-box domain.
EOG092C62VY	0	0	0	0	0	1	6	Protein kinase domain
EOG092C645U	0	0	0	0	0	2	6	Transmembrane:Helical
EOG092C65AJ	0	0	0	0	0	1	6	Transmembrane:Helical
EOG092C68FC	0	0	0	0	0	5	6	Transmembrane:Helical
EOG092C699I	0	0	0	0	0	2	6	Ribonuclease H-like domain
EOG092C6B37	0	0	0	0	0	2	6	Integrase, Lambda-type, N-terminal
EOG092C6DE9	0	0	0	0	0	2	6	Transmembrane:Helical
EOG092C6ENR	0	0	0	0	0	1	6	Transmembrane:Helical
EOG092C6G20	0	0	0	1	0	2	6	Similarity:Contains 3 ANK repeats.
EOG092C6G4H	0	0	0	0	0	1	6	Transposase, mutator type
EOG092C6HKP	0	0	0	0	1	4	6	Transmembrane:Helical
EOG092C6IDT	0	0	0	0	0	1	6	Ribonuclease H-like domain
EOG092C6IM1	0	0	0	0	0	3	6	Zinc finger, CCHC-type
EOG092C6JD9	0	0	0	0	0	2	6	Glycoside hydrolase, catalytic domain
EOG092C6JIU	0	0	0	0	0	3	6	Peptidase M20
EOG092C6JNE	0	0	0	0	0	2	6	DNA breaking-rejoining enzyme, catalytic core
EOG092C6K2E	0	0	1	0	0	6	6	Zinc finger, C2H2
EOG092C6KS6	0	0	0	1	0	3	6	Transmembrane:Helical
EOG092C6KUF	0	0	0	0	0	7	6	Poly(ADP-ribose) polymerase, catalytic domain
EOG092C6KUH	0	0	0	1	0	1	6	Translin-associated factor X-interacting protein 1, N-terminal
EOG092C6KUN	0	0	0	0	0	1	6	Similarity:Contains 1 F-box domain.
EOG092C6KVM	0	0	0	0	0	3	6	Integrase, catalytic domain
EOG092C6KVU	0	0	0	0	0	3	6	No functional description in OrthoDB
EOG092C0382	1	3	2	1	1	9	5	Phospholipase D family
EOG092C04O3	1	1	1	1	0	2	5	Mon2, C-terminal
EOG092C08BG	1	0	0	0	0	1	5	Autophagy-related protein 11
EOG092C091L	1	0	0	0	0	2	5	Transmembrane:Helical
EOG092C0A7R	0	0	0	0	0	2	5	Membrane attack complex component/perforin (MACPF) domain
EOG092C0AJ1	1	1	0	0	0	4	5	Similarity:Contains 1 histidine kinase domain.
EOG092C0B3U	1	1	1	1	1	3	5	DNA repair protein
EOG092C0CTH	0	0	3	1	0	2	5	Similarity:Contains PAZ domain.
EOG092C0DCV	0	0	0	1	0	3	5	Transmembrane:Helical
EOG092C0E1B	1	1	1	2	0	5	5	PX-associated domain
EOG092C0FI4	0	1	1	2	0	2	5	Inner centromere protein, ARK-binding domain
EOG092C0J6Q	0	1	2	0	0	5	5	Transmembrane:Helical
EOG092C0JS6	0	2	2	1	0	4	5	Transmembrane:Helical
EOG092C0KCR	1	1	1	1	0	26	5	Transmembrane:Helical
EOG092C0KOT	1	0	0	0	0	4	5	Transmembrane:Helical
EOG092C0LV2	2	2	2	2	0	3	5	Gamma-tubulin complex component protein
EOG092C0SKR	0	4	2	1	0	4	5	Glycoside hydrolase family 3
EOG092C0UUO	0	1	0	0	0	2	5	Similarity:Contains 1 F-box domain.
EOG092C0XR4	0	0	0	0	0	1	5	No functional description in OrthoDB
EOG092C0YRS	0	1	1	1	1	3	5	EF-hand domain
EOG092C12IX	2	7	3	5	0	5	5	P-type ATPase
EOG092C145O	0	2	3	0	0	5	5	Six-hairpin glycosidase-like
EOG092C15UC	1	1	1	1	0	3	5	Kelch-type beta propeller
EOG092C18N0	3	3	3	3	1	4	5	AP complex subunit beta
EOG092C19BK	0	0	0	0	0	3	5	Quinoprotein alcohol dehydrogenase-like domain
EOG092C1A59	1	2	1	0	0	4	5	Transmembrane:Helical
EOG092C1AED	0	1	0	0	0	2	5	Protein kinase-like domain
EOG092C1CX4	0	1	2	1	0	4	5	Similarity:Contains FAD-binding FR-type domain.
EOG092C1DIY	1	0	0	3	0	3	5	Arrestin-like, N-terminal
EOG092C1EV1	0	0	0	0	0	5	5	Beta-lactamase-related
EOG092C1GE8	0	0	0	0	0	4	5	Similarity:Contains 1 F-box domain.
EOG092C1H3R	1	0	0	0	0	3	5	Fibronectin type III
EOG092C1IZW	0	1	1	0	0	4	5	F-box domain
EOG092C1KMZ	0	1	1	0	0	2	5	Six-hairpin glycosidase
EOG092C1LNH	0	4	4	9	0	5	5	Velvet factor
EOG092C1NOS	0	0	1	0	0	5	5	Transmembrane:Helical
EOG092C1PZB	0	1	0	0	0	2	5	No functional description in OrthoDB
EOG092C1R4W	0	0	1	0	0	12	5	Protein kinase domain
EOG092C1RRH	4	5	4	2	1	5	5	Flavoprotein pyridine nucleotide cytochrome reductase
EOG092C1ZHU	0	0	0	0	0	2	5	Pentatricopeptide repeat
EOG092C1ZNZ	0	1	2	0	0	3	5	Similarity:Contains 1 C2 domain.
EOG092C20ZJ	0	0	0	0	0	4	5	Transmembrane:Helical
EOG092C21C3	0	2	1	1	0	5	5	Similarity:Contains disintegrin domain.
EOG092C21NK	0	0	0	0	0	5	5	Transmembrane:Helical
EOG092C21VK	0	0	6	0	0	7	5	Transmembrane:Helical
EOG092C22W5	1	0	0	0	0	3	5	Hap4 transcription factor, heteromerisation domain
EOG092C25UQ	1	0	1	1	0	2	5	Transmembrane:Helical
EOG092C2AJH	0	7	3	0	0	6	5	Peptidase M20
EOG092C2BWJ	0	1	2	1	0	4	5	Transmembrane:Helical
EOG092C2D4D	0	2	1	1	0	2	5	WD40 repeat
EOG092C2DYP	0	0	0	0	0	4	5	Transmembrane:Helical
EOG092C2E0D	0	0	0	0	0	4	5	Zinc finger, CCHC-type
EOG092C2HV8	4	5	4	4	2	4	5	Translation elongation factor EFTu/EF1A, C-terminal
EOG092C2JNE	0	1	1	1	0	1	5	Acyl-CoA dehydrogenase/oxidase, N-terminal
EOG092C2KU4	3	1	0	0	0	8	5	Cytochrome c oxidase subunit I
EOG092C2NC6	1	1	1	0	0	3	5	Histidine phosphatase superfamily
EOG092C2PST	0	0	0	0	0	4	5	Active Site:Proton acceptor
EOG092C2RX2	0	0	5	0	0	3	5	High mobility group box domain
EOG092C2WR2	0	1	5	0	0	4	5	Similarity:Contains 1 F-box domain.
EOG092C30A1	0	1	1	1	1	2	5	Similarity:Contains RRM (RNA recognition motif) domain.
EOG092C30DU	0	25	6	8	0	9	5	Nucleoside phosphorylase
EOG092C30GM	0	1	0	0	0	5	5	No functional description in OrthoDB
EOG092C30PR	4	2	4	2	1	2	5	Protein kinase domain
EOG092C33M1	0	0	0	0	0	4	5	Transmembrane:Helical
EOG092C37L4	0	0	0	0	0	6	5	Transmembrane:Helical
EOG092C38BI	0	5	0	0	0	5	5	TPX2
EOG092C3F28	0	0	0	0	1	3	5	Tetratricopeptide repeat
EOG092C3GYV	0	2	1	1	0	6	5	High mobility group box domain
EOG092C3H4I	8	3	3	2	1	3	5	Transmembrane:Helical
EOG092C3J7R	0	0	0	1	0	3	5	UBA-like
EOG092C3MD7	0	4	1	3	0	5	5	Transmembrane:Helical
EOG092C3OUJ	0	0	0	0	0	5	5	Transmembrane:Helical
EOG092C3RPI	1	1	0	2	0	3	5	GDP/GTP exchange factor Sec2, N-terminal
EOG092C3SO6	0	0	0	0	0	5	5	Domain of unknown function DUF1989
EOG092C3TMX	1	2	1	3	1	5	5	cAMP-dependent protein kinase regulatory subunit
EOG092C3YRY	0	0	0	0	0	4	5	No functional description in OrthoDB
EOG092C3ZPX	0	0	2	0	0	2	5	Similarity:Contains 1 basic helix-loop-helix (bHLH) domain.
EOG092C400X	0	0	0	0	0	1	5	hypothetical protein
EOG092C41VU	2	2	2	1	0	6	5	RmlD-like substrate binding domain
EOG092C43MP	0	0	0	0	0	1	5	Citron homology (CNH) domain
EOG092C43OX	1	0	0	0	0	5	5	Transmembrane:Helical
EOG092C44HA	0	0	0	0	0	1	5	Similarity:Belongs to the sodium:solute symporter (SSF) (TC 2.A.21) family.
EOG092C497H	0	0	1	0	0	3	5	Short-chain dehydrogenase/reductase SDR
EOG092C49C3	6	5	4	3	2	6	5	Similarity:Contains Arf-GAP domain.
EOG092C49CE	2	0	0	0	0	4	5	Serine hydrolase FSH
EOG092C49EW	0	0	0	0	0	3	5	ATP-grasp fold
EOG092C49YR	0	0	0	0	0	3	5	Transposase, Tc1-like
EOG092C4AB8	0	1	0	0	0	1	5	Transmembrane:Helical
EOG092C4AE3	4	9	5	5	0	6	5	Thioredoxin
EOG092C4BI5	0	0	1	1	0	6	5	Bromodomain
EOG092C4BL0	0	0	1	0	0	6	5	Similarity:Contains MYND-type zinc finger.
EOG092C4D9U	1	0	0	0	0	8	5	Transmembrane:Helical
EOG092C4EXK	1	0	0	0	0	2	5	RNA polymerase II transcription factor SIII, subunit A
EOG092C4FDF	0	0	1	0	0	4	5	Transmembrane:Helical
EOG092C4FX6	0	0	0	0	0	4	5	MIR motif
EOG092C4H4P	0	4	2	0	0	1	5	Similarity:Belongs to the DapA family.
EOG092C4HZH	2	7	3	5	4	7	5	Transmembrane:Helical
EOG092C4O6L	0	0	0	0	0	4	5	Transmembrane:Helical
EOG092C4OAQ	0	0	0	0	0	3	5	No functional description in OrthoDB
EOG092C4VXX	0	0	0	0	0	8	5	Transmembrane:Helical
EOG092C4WZU	3	10	3	2	0	5	5	Similarity:Belongs to the short-chain dehydrogenases/reductases (SDR) family.
EOG092C4XCZ	0	0	0	0	0	4	5	3-demethylubiquinone-9 3-methyltransferase
EOG092C4XFN	6	7	6	12	3	5	5	EF-hand domain
EOG092C4ZYL	2	0	0	0	0	22	5	Acyl-CoA N-acyltransferase
EOG092C51B1	3	3	4	3	2	4	5	Histone-fold
EOG092C51KE	0	1	1	1	0	4	5	Transmembrane:Helical
EOG092C52YQ	2	0	0	0	0	2	5	Transcription factor AFT
EOG092C53Z0	0	2	0	0	0	2	5	Cell wall mannoprotein 1
EOG092C54QW	1	1	1	1	0	5	5	Pyridoxamine 5'-phosphate oxidase
EOG092C54X6	1	1	1	1	1	2	5	Mediator complex, subunit Med6
EOG092C556I	1	1	1	1	1	2	5	Serine/threonine-protein kinase Rio1
EOG092C55LL	1	0	0	0	0	3	5	GSE/EGO complex subunit Slm4
EOG092C574M	0	2	2	0	0	3	5	Glutathione-dependent formaldehyde-activating enzyme/centromere protein V
EOG092C58NI	0	0	0	0	0	5	5	Transmembrane:Helical
EOG092C59LG	3	1	3	6	1	5	5	AP complex, mu/sigma subunit
EOG092C5ACJ	0	1	0	0	0	3	5	Basic-leucine zipper domain
EOG092C5C59	1	0	2	1	1	5	5	Ubiquitin domain
EOG092C5FCD	1	0	0	0	0	2	5	Osw1p
EOG092C5KCO	0	0	0	0	0	5	5	Zinc-binding domain
EOG092C5NHS	0	6	5	5	0	5	5	Cyclophilin-type peptidyl-prolyl cis-trans isomerase
EOG092C5NOD	0	1	0	0	0	5	5	LURP1-related protein domain
EOG092C5NSL	1	0	0	0	0	4	5	Protein of unknown function DUF3294
EOG092C5OIP	0	0	0	0	0	1	5	Homeodomain-like
EOG092C5ORA	0	2	0	0	0	1	5	Basic-leucine zipper domain
EOG092C5PTZ	1	1	1	1	0	2	5	ATPase, F0 complex, subunit G, mitochondrial
EOG092C5QXY	0	0	0	0	0	2	5	Similarity:Contains 1 BTB (POZ) domain.
EOG092C5WXC	0	0	0	0	0	3	5	Homeodomain-like
EOG092C5WZ1	0	0	0	0	0	4	5	No functional description in OrthoDB
EOG092C5YND	0	0	2	1	0	3	5	Small heat shock protein HSP20
EOG092C5ZZ9	0	0	0	0	0	7	5	DNA polymerase, palm domain
EOG092C61HJ	0	0	0	0	0	4	5	Transmembrane:Helical
EOG092C61ID	0	0	0	0	0	4	5	Transmembrane:Helical
EOG092C61PM	0	0	0	0	0	2	5	No functional description in OrthoDB
EOG092C62JE	0	0	0	0	0	3	5	Aminoglycoside phosphotransferase
EOG092C62OT	0	0	0	0	0	3	5	High mobility group box domain
EOG092C636F	0	0	0	0	0	4	5	Similarity:Contains 1 F-box domain.
EOG092C64FF	0	0	0	0	0	3	5	Protein kinase domain
EOG092C65J8	0	1	0	0	0	2	5	No functional description in OrthoDB
EOG092C65WN	0	0	0	0	0	4	5	No functional description in OrthoDB
EOG092C66T6	0	0	0	0	0	2	5	Leucine-rich repeat domain, L domain-like
EOG092C67SY	0	0	0	0	0	1	5	Zinc finger, C2H2
EOG092C69TM	0	0	0	0	0	1	5	No functional description in OrthoDB
EOG092C6B74	0	0	0	0	0	2	5	Transmembrane:Helical
EOG092C6CJM	0	0	0	0	0	6	5	Transmembrane:Helical
EOG092C6CQ7	0	0	0	0	0	5	5	Transmembrane:Helical
EOG092C6DM1	0	0	0	0	0	1	5	No functional description in OrthoDB
EOG092C6FTJ	0	0	0	0	0	6	5	Similarity:Contains dynamin-type G (guanine nucleotide-binding) domain.
EOG092C6GVT	0	0	0	0	0	4	5	Transmembrane:Helical
EOG092C6HDS	0	0	0	0	0	1	5	No functional description in OrthoDB
EOG092C6I5N	0	0	0	0	0	5	5	No functional description in OrthoDB
EOG092C6IEU	0	0	0	0	0	3	5	Zinc finger, BED-type
EOG092C6JE1	0	0	0	0	0	2	5	Myb-like domain
EOG092C6K43	0	0	0	0	0	5	5	Zinc finger, RING-type
EOG092C6KRA	0	0	0	0	0	1	5	No functional description in OrthoDB
EOG092C6KUM	0	0	0	0	0	5	5	Transmembrane:Helical
EOG092C01O9	0	1	1	3	0	4	4	Rap GTPase activating protein domain
EOG092C01T9	2	0	1	1	0	3	4	Myb domain
EOG092C02C4	1	1	1	0	0	3	4	Similarity:Belongs to the ABC transporter superfamily.
EOG092C02DZ	0	1	1	0	0	5	4	Ankyrin repeat
EOG092C04O5	1	0	1	1	0	3	4	Nucleoporin Nup186/Nup192/Nup205
EOG092C052Z	1	1	1	0	0	3	4	Six-hairpin glycosidase-like
EOG092C06DT	0	12	2	1	0	5	4	Similarity:Belongs to the ABC transporter superfamily.
EOG092C07YS	0	0	0	0	0	4	4	Transmembrane:Helical
EOG092C08JM	2	1	1	0	0	4	4	Kelch-type beta propeller
EOG092C0BAH	1	1	1	1	1	1	4	Cyclic nucleotide-binding domain
EOG092C0FUX	0	0	0	4	0	6	4	P-type ATPase
EOG092C0FWI	0	0	1	0	0	1	4	Zinc finger, MIZ-type
EOG092C0HDM	1	2	2	2	1	3	4	Ras GTPase-activating protein
EOG092C0JF4	6	3	3	3	1	4	4	Transmembrane:Helical
EOG092C0K9I	0	0	1	0	0	4	4	Acyl transferase/acyl hydrolase/lysophospholipase
EOG092C0KW0	0	1	1	1	0	4	4	Pleckstrin homology domain
EOG092C0L0O	0	2	0	0	0	1	4	Alpha-L-fucosidase
EOG092C0LO9	0	0	0	0	0	3	4	Transmembrane:Helical
EOG092C0MRM	2	2	2	2	2	3	4	ATP-dependent RNA helicase Ski2
EOG092C0N6A	0	0	0	0	0	3	4	MULE transposase domain
EOG092C0NB2	1	0	0	0	0	2	4	Transmembrane:Helical
EOG092C0PG1	1	1	1	2	0	4	4	Protein kinase domain
EOG092C0TE2	2	2	1	1	0	3	4	Transmembrane:Helical
EOG092C0VUA	1	1	1	1	0	1	4	Transmembrane:Helical
EOG092C0WE0	0	3	2	0	0	7	4	Acyl-CoA oxidase
EOG092C0XGI	4	4	4	3	4	6	4	Structural maintenance of chromosomes protein
EOG092C0XJR	0	1	0	0	0	2	4	Protein of unknown function DUF3468
EOG092C0YWV	0	1	2	1	0	4	4	Transmembrane:Helical
EOG092C10UQ	1	5	1	1	0	4	4	Transmembrane:Helical
EOG092C12JX	7	5	1	0	0	3	4	Glycosyl hydrolase, family 13, catalytic domain
EOG092C14O7	1	1	1	0	0	4	4	FAD-binding, type 2
EOG092C1610	5	4	4	4	1	4	4	Transmembrane:Helical
EOG092C16UJ	1	2	3	0	0	2	4	Malic enzyme
EOG092C181X	1	0	0	0	0	2	4	Transmembrane:Helical
EOG092C1879	0	1	0	0	0	4	4	Leucine-rich repeat domain, L domain-like
EOG092C18WH	0	1	2	0	0	4	4	Protein of unknown function DUF3425
EOG092C1A6N	1	1	1	1	0	1	4	Transmembrane:Helical
EOG092C1BN4	0	0	0	0	0	3	4	Cytochrome P450
EOG092C1BTT	3	1	1	1	0	4	4	Transmembrane:Helical
EOG092C1DI9	2	2	2	2	1	2	4	Aminoacyl-tRNA synthetase, class II
EOG092C1DOJ	1	1	1	1	0	3	4	Conserved oligomeric Golgi complex, subunit 3
EOG092C1END	2	1	3	2	1	4	4	Histone deacetylase
EOG092C1H2S	0	3	2	0	0	3	4	Carboxylic ester hydrolase
EOG092C1H88	1	1	1	1	1	1	4	FAD-dependent glycerol-3-phosphate dehydrogenase
EOG092C1IBB	0	0	0	0	0	3	4	Transmembrane:Helical
EOG092C1JOF	1	1	2	0	0	2	4	AP endonuclease 1
EOG092C1L1X	1	0	0	0	0	3	4	WD40/YVTN repeat-like-containing domain
EOG092C1LUQ	1	1	0	1	0	5	4	SANT/Myb domain
EOG092C1O3T	0	1	1	0	0	2	4	Immunoglobulin-like fold
EOG092C1PEY	2	2	2	2	0	3	4	Transmembrane:Helical
EOG092C1PPD	0	1	0	0	0	2	4	Cytochrome P450
EOG092C1PUJ	4	2	2	1	1	2	4	Similarity:Contains 1 MADS-box domain.
EOG092C1RCJ	0	1	0	0	0	3	4	Transmembrane:Helical
EOG092C1TCC	0	0	1	0	0	4	4	Similarity:Contains 1 BTB (POZ) domain.
EOG092C1VN1	2	1	0	0	0	3	4	Glycoside hydrolase, family 32
EOG092C1VO2	0	0	0	0	0	2	4	Zinc finger, C2H2
EOG092C1VT6	0	0	0	0	0	4	4	WD40 repeat
EOG092C1WHD	0	1	0	0	0	4	4	Transmembrane:Helical
EOG092C1YVH	0	0	0	0	0	1	4	Similarity:Contains 1 F-box domain.
EOG092C20G1	0	2	2	3	0	4	4	Zinc finger, C2H2
EOG092C21AU	0	2	1	0	0	1	4	Similarity:Contains 1 F-box domain.
EOG092C21Y7	0	0	2	0	0	4	4	Transmembrane:Helical
EOG092C23JZ	0	0	0	0	0	1	4	Transposase IS605, OrfB, C-terminal
EOG092C23LF	2	1	1	2	1	4	4	Gluconate transport inducer 1/Pac2
EOG092C24IN	0	0	1	0	0	2	4	High mobility group box domain
EOG092C26WB	1	1	2	0	0	4	4	Glycoside hydrolase superfamily
EOG092C272J	0	2	2	0	0	4	4	Transmembrane:Helical
EOG092C276X	0	0	0	0	0	3	4	Transmembrane:Helical
EOG092C283P	0	2	0	0	0	5	4	Alpha/Beta hydrolase fold
EOG092C28BK	1	3	5	1	0	7	4	ATPase, AAA-type, core
EOG092C28M4	0	1	0	0	0	2	4	DNA replication factor Cdt1, C-terminal
EOG092C294R	1	2	3	2	1	2	4	RNA recognition motif domain
EOG092C29GF	1	6	0	0	0	3	4	Similarity:Contains 1 Rieske domain.
EOG092C2BHN	0	1	0	0	0	1	4	Phosphatidylserine decarboxylase-related
EOG092C2DDM	0	1	0	0	0	1	4	Transmembrane:Helical
EOG092C2DKP	2	4	4	5	1	4	4	Protein kinase domain
EOG092C2EXB	3	3	2	3	1	3	4	Zinc finger, C2H2-like
EOG092C2FCX	2	0	0	0	0	2	4	Nucleolar protein Dnt1-like, N-terminal
EOG092C2FF9	2	0	0	0	0	1	4	Zinc finger, CCHC-type
EOG092C2K2G	2	6	5	4	1	4	4	Thiolase
EOG092C2K9M	0	0	0	0	0	1	4	Harbinger transposase-derived nuclease domain
EOG092C2KSK	2	0	0	0	0	2	4	Transmembrane:Helical
EOG092C2M5Y	1	1	1	0	0	3	4	Nicotinate phosphoribosyltransferase
EOG092C2ML5	0	1	1	0	0	3	4	TauD/TfdA-like domain
EOG092C2MQI	0	1	2	0	0	3	4	Zinc finger, C2H2
EOG092C2NDI	3	2	3	4	0	4	4	Similarity:Contains MHD (mu homology) domain.
EOG092C2OBE	1	2	2	2	0	3	4	DNA polymerase family X
EOG092C2P4Q	4	2	4	0	1	4	4	Arrestin C-terminal-like domain
EOG092C2Q92	0	0	1	0	0	4	4	Transmembrane:Helical
EOG092C2QHO	0	0	2	0	0	4	4	Transmembrane:Helical
EOG092C2QNA	1	6	2	3	0	4	4	TauD/TfdA-like domain
EOG092C2QR7	0	0	0	0	0	2	4	Similarity:Contains 1 BTB (POZ) domain.
EOG092C2R0D	3	5	5	2	1	4	4	Ribonuclease H-like domain
EOG092C2R0T	0	1	1	0	0	1	4	P-loop containing nucleoside triphosphate hydrolase
EOG092C2R23	0	0	0	0	0	5	4	Cryptic loci regulator 2, N-terminal
EOG092C2RK0	1	1	1	2	0	3	4	Transmembrane:Helical
EOG092C2SJU	2	2	1	2	0	2	4	Histidine phosphatase superfamily
EOG092C2U1W	2	3	4	4	2	4	4	Tubulin
EOG092C2UR5	0	0	0	0	0	2	4	Alpha/Beta hydrolase fold
EOG092C2X6O	0	1	0	0	0	5	4	NAD(P)-binding domain
EOG092C2YAZ	3	3	3	3	0	4	4	Isocitrate and isopropylmalate dehydrogenases family
EOG092C2ZOO	0	0	0	1	0	3	4	SANT/Myb domain
EOG092C31D4	1	1	2	1	1	4	4	Regulator of chromosome condensation 1/beta-lactamase-inhibitor protein II
EOG092C32A8	1	0	0	0	0	4	4	WHIM1 domain
EOG092C3348	0	1	0	1	0	3	4	TATA element modulatory factor 1 DNA binding
EOG092C335D	1	0	0	1	0	2	4	Shugoshin, N-terminal coiled-coil domain
EOG092C36PI	0	2	1	1	0	2	4	Ubiquitin carboxyl-terminal hydrolase
EOG092C37R4	0	3	2	1	0	5	4	NAD(P)-binding domain
EOG092C38OE	0	0	0	0	0	2	4	Peptidase S1, PA clan
EOG092C39RE	0	0	1	0	0	1	4	Transmembrane:Helical
EOG092C3BA9	0	0	0	0	0	6	4	No functional description in OrthoDB
EOG092C3DRU	2	2	0	1	1	1	4	Similarity:Belongs to the RecA family.
EOG092C3EUC	0	1	0	0	0	1	4	No functional description in OrthoDB
EOG092C3F89	0	0	2	0	0	5	4	Transmembrane:Helical
EOG092C3FFX	2	8	1	1	1	5	4	Ankyrin repeat
EOG092C3I3R	0	1	0	0	0	2	4	Glyoxalase/Bleomycin resistance protein/Dihydroxybiphenyl dioxygenase
EOG092C3JPB	0	0	0	0	0	2	4	Zinc finger, DHHC-type, palmitoyltransferase
EOG092C3KBI	1	0	0	0	0	5	4	Pre-mRNA-splicing factor Ntr2
EOG092C3NIW	2	0	0	0	0	5	4	Transmembrane:Helical
EOG092C3NUA	0	1	0	0	0	3	4	Methyltransferase domain
EOG092C3O7T	3	2	4	0	0	4	4	Transmembrane:Helical
EOG092C3PX4	0	1	1	1	0	3	4	Alpha/Beta hydrolase fold
EOG092C3Q9S	0	1	0	0	0	4	4	Uncharacterised protein family UPF0311
EOG092C3QM8	1	1	2	0	0	3	4	Transmembrane:Helical
EOG092C3R5V	0	0	0	0	0	3	4	Uncharacterised domain Flo11-reatedl, N-terminal
EOG092C3SES	0	0	1	0	0	1	4	Transmembrane:Helical
EOG092C3T9B	2	3	2	3	0	3	4	SET domain
EOG092C3TEW	0	0	0	0	0	4	4	Transmembrane:Helical
EOG092C3U71	0	1	0	1	0	2	4	Beta-lactamase-related
EOG092C405I	2	2	1	0	0	3	4	Transmembrane:Helical
EOG092C40MI	0	0	1	0	0	2	4	MULE transposase domain
EOG092C4283	0	1	0	1	0	6	4	Transmembrane:Helical
EOG092C4284	1	1	0	1	0	5	4	GRIP
EOG092C436P	1	1	1	0	0	4	4	Myb domain
EOG092C43RR	4	3	4	2	4	7	4	Zinc finger, GATA-type
EOG092C44JI	1	0	0	0	0	4	4	GLC7-interacting protein 4
EOG092C45V8	1	0	1	1	0	3	4	Transmembrane:Helical
EOG092C45Y7	2	2	2	1	0	2	4	Similarity:Contains TLC (TRAM/LAG1/CLN8) domain.
EOG092C46KR	1	1	0	2	0	3	4	Cyclin PHO80-like
EOG092C47W3	3	3	3	3	3	3	4	GPN-loop GTPase
EOG092C49AV	0	0	0	0	0	2	4	Similarity:Contains 1 BTB (POZ) domain.
EOG092C49T2	0	0	0	0	0	4	4	Transmembrane:Helical
EOG092C4AJP	0	1	0	0	0	4	4	Small heat shock protein HSP20
EOG092C4C04	1	1	1	1	0	3	4	GINS complex
EOG092C4EMK	0	4	2	0	0	3	4	D-amino-acid oxidase
EOG092C4EN6	0	0	0	0	0	4	4	Transmembrane:Helical
EOG092C4EUW	1	1	0	2	0	2	4	EF-hand domain
EOG092C4FK6	0	1	0	0	0	4	4	Transmembrane:Helical
EOG092C4FKU	1	2	2	1	0	3	4	EF-hand domain
EOG092C4GEU	0	0	1	0	0	4	4	Transmembrane:Helical
EOG092C4GPE	2	3	2	1	0	2	4	Phosphoribosyltransferase-like
EOG092C4HPL	0	0	0	0	0	3	4	Protein kinase domain
EOG092C4I3J	1	1	1	2	1	2	4	Lupus La protein
EOG092C4IB6	0	0	0	0	0	5	4	Homeodomain-like
EOG092C4J4K	0	0	0	0	0	4	4	No functional description in OrthoDB
EOG092C4JKC	5	1	0	5	0	4	4	Protein-tyrosine phosphatase, SIW14-like
EOG092C4KCD	0	3	0	0	0	3	4	Transmembrane:Helical
EOG092C4LW5	1	5	0	0	0	2	4	Hexapeptide repeat
EOG092C4MWD	2	2	3	2	2	3	4	Acyl-CoA N-acyltransferase
EOG092C4N4U	0	1	1	0	0	4	4	Conserved hypothetical protein CHP02453
EOG092C4N5B	0	0	0	0	0	3	4	Similarity:Contains 1 BTB (POZ) domain.
EOG092C4NSJ	0	0	0	0	0	1	4	F-box domain
EOG092C4OLZ	1	1	1	1	0	2	4	BSD domain
EOG092C4PB2	0	0	0	0	0	2	4	calnexin independence factor Cif1
EOG092C4PDK	0	0	0	0	0	4	4	P-loop containing nucleoside triphosphate hydrolase
EOG092C4PVP	0	0	0	0	0	4	4	GNAT domain
EOG092C4Q6Q	0	1	0	0	0	5	4	Zinc finger, CCHC-type
EOG092C4Q7H	0	1	0	0	0	1	4	Transmembrane:Helical
EOG092C4SJJ	0	0	0	0	0	3	4	No functional description in OrthoDB
EOG092C4UUM	0	1	0	0	0	5	4	Transmembrane:Helical
EOG092C4VUY	1	1	1	1	0	2	4	SWAP/Surp
EOG092C4XG5	0	1	0	0	0	4	4	No functional description in OrthoDB
EOG092C4YDM	1	1	3	5	2	4	4	Protein YOP1
EOG092C52AJ	2	2	2	2	0	2	4	Peptidase S26A, signal peptidase I
EOG092C52J8	0	0	0	0	0	2	4	Similarity:Contains 1 BTB (POZ) domain.
EOG092C539P	1	1	1	1	0	2	4	Protein of unknown function DUF2034
EOG092C53IN	0	1	0	1	0	8	4	Transmembrane:Helical
EOG092C544Y	0	0	0	0	0	2	4	Zinc finger, SWIM-type
EOG092C54EM	0	1	1	1	0	4	4	DNA glycosylase, G/T mismatch
EOG092C555O	0	0	0	0	0	2	4	Transmembrane:Helical
EOG092C55S3	0	0	0	0	1	1	4	Protein of unknown function DUF5091
EOG092C55YD	0	1	0	0	0	2	4	Kinetochore subunit NKP2
EOG092C55YV	0	1	0	1	0	2	4	Transmembrane:Helical
EOG092C565F	0	0	0	0	0	1	4	DNA breaking-rejoining enzyme, catalytic core
EOG092C56B3	0	1	0	0	0	2	4	Nucleoside phosphorylase
EOG092C56EC	1	1	1	1	1	1	4	Transcription factor IIA, alpha/beta subunit
EOG092C5725	0	0	0	1	1	1	4	Similarity:Contains ubiquitin-like domain.
EOG092C5773	0	0	0	1	0	1	4	Zinc finger, ZZ-type
EOG092C592A	4	4	3	2	0	3	4	Similarity:Belongs to the mitochondrial carrier (TC 2.A.29) family.
EOG092C59W2	0	0	0	0	0	5	4	No functional description in OrthoDB
EOG092C5B4E	0	1	4	0	0	4	4	CsbD-like
EOG092C5B81	0	0	0	0	0	3	4	Membrane attack complex component/perforin (MACPF) domain
EOG092C5BH9	0	2	0	0	0	4	4	Peptidase, metallopeptidase
EOG092C5D3F	0	0	1	0	0	1	4	Alpha/Beta hydrolase fold
EOG092C5DG5	5	6	7	7	2	4	4	Cyclophilin-type peptidyl-prolyl cis-trans isomerase
EOG092C5E6L	0	0	0	0	0	3	4	Transmembrane:Helical
EOG092C5F0F	0	0	0	0	0	0	4	No functional description in OrthoDB
EOG092C5FJC	0	0	0	1	0	2	4	Gem-associated protein 2
EOG092C5IQM	0	0	0	0	0	3	4	Protein of unknown function DUF4539
EOG092C5LDZ	0	0	0	0	0	2	4	Ribonuclease H-like domain
EOG092C5M8C	1	1	1	2	0	3	4	Peptidyl-tRNA hydrolase
EOG092C5MKI	2	1	1	1	0	4	4	Superoxide dismutase 1 copper chaperone
EOG092C5MO8	0	0	0	0	0	1	4	Dimeric alpha-beta barrel
EOG092C5N04	0	0	0	0	0	2	4	Chromo domain
EOG092C5N4E	0	0	0	0	0	4	4	No functional description in OrthoDB
EOG092C5NK8	0	0	0	0	0	2	4	PiggyBac transposable element-derived protein
EOG092C5PNP	0	0	0	0	0	3	4	Transmembrane:Helical
EOG092C5PTB	0	0	0	0	0	3	4	No functional description in OrthoDB
EOG092C5QIW	0	2	1	2	1	3	4	SAP domain
EOG092C5QRF	1	0	0	0	0	1	4	Ribosomal protein/NADH dehydrogenase domain
EOG092C5SDV	3	1	1	2	2	2	4	DnaJ domain
EOG092C5TTG	0	0	0	0	0	2	4	Zinc finger, CCHC-type
EOG092C5VBU	0	0	0	0	0	1	4	Transmembrane:Helical
EOG092C5W8Y	1	0	0	0	0	3	4	CNO-like protein 1
EOG092C5WME	1	2	3	1	1	4	4	Histone H4
EOG092C5X44	0	1	0	0	0	3	4	Multihaem cytochrome
EOG092C5YYL	1	0	0	0	0	4	4	Stationary phase protein 4
EOG092C5ZA3	0	0	0	0	0	2	4	No functional description in OrthoDB
EOG092C5ZJS	0	0	0	0	0	2	4	FHY3/FAR1 family
EOG092C601X	0	0	0	1	0	1	4	Transmembrane:Helical
EOG092C60KU	0	0	0	1	0	3	4	Transmembrane:Helical
EOG092C61B3	0	0	0	0	1	2	4	Similarity:Contains 7 ANK repeats.
EOG092C62OI	0	0	0	0	0	2	4	Tetratricopeptide repeat
EOG092C633L	0	0	0	0	0	2	4	No functional description in OrthoDB
EOG092C63QT	0	0	0	0	0	2	4	Protein kinase-like domain
EOG092C643C	0	0	0	0	0	3	4	Transmembrane:Helical
EOG092C6466	0	0	0	0	0	1	4	DNA-directed DNA polymerase, family B, exonuclease domain
EOG092C64RQ	0	0	2	0	0	4	4	Ricin B, lectin domain
EOG092C66ZQ	0	0	0	0	0	8	4	Transmembrane:Helical
EOG092C6742	0	0	0	0	0	3	4	No functional description in OrthoDB
EOG092C67ZK	0	0	0	0	0	4	4	Zinc finger, CCHC-type
EOG092C68AI	0	0	0	0	0	4	4	FAR1 DNA binding domain
EOG092C68YA	0	0	0	0	0	3	4	No functional description in OrthoDB
EOG092C69BG	0	0	0	0	0	4	4	No functional description in OrthoDB
EOG092C6A7D	0	0	0	0	0	3	4	Transmembrane:Helical
EOG092C6AFN	0	0	0	0	0	2	4	Zinc finger, C2H2
EOG092C6AG3	0	0	0	0	0	3	4	Sterile alpha motif/pointed domain
EOG092C6AKW	0	0	0	0	0	3	4	Immunoglobulin E-set
EOG092C6B6E	0	0	0	0	0	2	4	DNA repair protein XRCC4, C-terminal
EOG092C6BAZ	0	0	0	0	0	2	4	No functional description in OrthoDB
EOG092C6BW4	0	0	0	0	0	2	4	Transmembrane:Helical
EOG092C6D4Y	0	0	0	0	0	4	4	Zinc finger, CCHC-type
EOG092C6EJ2	0	0	0	0	0	4	4	N-acetylmuramoyl-L-alanine amidase domain
EOG092C6FJ1	0	0	0	0	0	1	4	MIR motif
EOG092C6HYN	0	0	0	1	0	1	4	DNA mismatch endonuclease vsr
EOG092C6I38	0	0	0	0	0	4	4	Transmembrane:Helical
EOG092C6I4L	0	0	0	0	0	3	4	Transmembrane:Helical
EOG092C6JIP	0	0	0	0	0	2	4	No functional description in OrthoDB
EOG092C6JP7	0	0	0	0	0	4	4	Transmembrane:Helical
EOG092C6K9L	0	0	0	0	0	1	4	Transmembrane:Helical
EOG092C6KBX	0	0	0	0	0	2	4	Transmembrane:Helical
EOG092C6KE9	0	0	0	0	0	2	4	DDE superfamily endonuclease, CENP-B-like
EOG092C6KEE	0	0	1	1	0	3	4	No apical meristem-associated, C-terminal domain
EOG092C6KEN	0	0	0	0	0	2	4	Sterile alpha motif/pointed domain
EOG092C6KL0	0	0	0	0	0	1	4	No functional description in OrthoDB
EOG092C6KN1	0	0	0	0	0	1	4	No functional description in OrthoDB
EOG092C6KNZ	0	0	0	1	0	1	4	No functional description in OrthoDB
EOG092C6KQE	0	0	1	0	0	4	4	Transmembrane:Helical
EOG092C6KU9	0	0	0	0	0	1	4	Trehalose-phosphatase
EOG092C00DT	2	0	1	1	0	5	3	Ras GTPase-activating protein
EOG092C00Q9	3	2	2	2	0	2	3	Ribosomal protein L19/L19e
EOG092C016J	2	3	4	2	1	2	3	E3 ubiquitin-protein ligase
EOG092C01TF	0	0	1	0	0	1	3	Growth-arrest-specific protein 2 domain
EOG092C01XQ	2	2	2	2	2	2	3	DNA-directed RNA polymerase
EOG092C025F	3	1	2	1	0	1	3	Transmembrane:Helical
EOG092C0267	1	1	1	1	0	2	3	Nucleolar pre-ribosomal-associated protein 1, N-terminal
EOG092C02QS	0	2	0	0	0	3	3	AAA+ ATPase domain
EOG092C030N	2	2	3	3	0	3	3	Similarity:Contains protein kinase domain.
EOG092C03KB	0	0	0	0	0	2	3	Similarity:Contains 6 ANK repeats.
EOG092C03KF	1	2	0	1	0	1	3	Nucleolar 27S pre-rRNA processing, Urb2/Npa2, C-terminal
EOG092C03LT	1	1	1	1	0	2	3	DNA-directed DNA polymerase, family A, palm domain
EOG092C055E	1	1	2	1	1	4	3	EF-hand domain
EOG092C057N	1	0	0	1	0	1	3	Alpha/beta knot methyltransferases
EOG092C05F7	0	0	1	0	0	1	3	Similarity:Contains helicase ATP-binding domain.
EOG092C05LD	1	1	1	1	0	2	3	Exocyst complex component Sec3, PIP2-binding N-terminal domain
EOG092C0620	0	0	0	0	0	5	3	Histidine kinase-like ATPase, C-terminal domain
EOG092C068M	2	2	2	2	1	3	3	5'-3' exoribonuclease
EOG092C06BI	1	1	0	1	0	1	3	Proteasome stabiliser ECM29
EOG092C07WA	1	0	0	0	0	2	3	Pentatricopeptide repeat
EOG092C08C4	0	0	0	1	0	1	3	2-oxoglutarate dehydrogenase E1 component, N-terminal domain
EOG092C08KH	1	1	1	1	1	3	3	DNA topoisomerase, type IIA
EOG092C08Z7	0	1	0	0	0	2	3	Dbl homology (DH) domain
EOG092C0AIG	0	0	0	0	0	3	3	Similarity:Belongs to the mitochondrial carrier (TC 2.A.29) family.
EOG092C0BDF	0	0	0	0	0	1	3	Protein kinase domain
EOG092C0CPT	0	0	4	1	0	3	3	Transmembrane:Helical
EOG092C0D29	4	3	4	2	2	2	3	P-loop containing nucleoside triphosphate hydrolase
EOG092C0D2J	1	1	2	1	0	2	3	Protein kinase domain
EOG092C0DMA	3	3	0	0	0	2	3	P-type ATPase
EOG092C0EF9	1	2	1	1	0	2	3	Transmembrane:Helical
EOG092C0EWT	4	4	4	3	2	3	3	DNA mismatch repair protein MutS, N-terminal
EOG092C0FDV	0	0	0	0	1	1	3	Nucleoporin, Nup133/Nup155-like, N-terminal
EOG092C0FHN	2	2	2	1	1	2	3	DNA ligase, ATP-dependent
EOG092C0FX2	1	1	1	1	0	1	3	Rapamycin-insensitive companion of mTOR, domain 4
EOG092C0GDS	0	0	0	0	0	1	3	Eisosome protein 1
EOG092C0GK7	0	0	0	0	0	1	3	No functional description in OrthoDB
EOG092C0GVQ	0	0	1	1	0	1	3	WD40 repeat
EOG092C0H3K	2	1	1	1	1	2	3	Aminoacyl-tRNA synthetase, class Ia
EOG092C0HGP	1	1	1	1	0	3	3	Timeless protein
EOG092C0I2N	0	9	0	0	0	1	3	Similarity:Contains Zn(2)-C6 fungal-type DNA-binding domain.
EOG092C0ICW	1	2	1	1	0	3	3	Transmembrane:Helical
EOG092C0IL5	1	1	2	2	0	2	3	Glycoside hydrolase, family 5
EOG092C0IYY	0	0	1	0	0	2	3	Rho GTPase activation protein
EOG092C0JJ9	1	1	1	1	0	3	3	Tetratricopeptide repeat
EOG092C0JLO	2	2	2	2	1	2	3	Similarity:Belongs to the ClpA/ClpB family.
EOG092C0KMX	1	3	1	1	0	1	3	Terpene cyclase/mutase family member
EOG092C0LDC	4	6	3	3	1	3	3	Alpha,alpha-trehalose-phosphate synthase
EOG092C0LVB	0	9	3	3	0	2	3	Ankyrin repeat
EOG092C0N2G	0	0	0	0	0	3	3	Transmembrane:Helical
EOG092C0N3L	0	1	0	1	0	1	3	Transmembrane:Helical
EOG092C0PLB	0	1	1	0	0	2	3	Transmembrane:Helical
EOG092C0POU	0	0	0	0	0	2	3	Protein kinase-like domain
EOG092C0QEB	0	1	0	2	0	2	3	Tail specific protease
EOG092C0QFD	0	1	0	1	0	1	3	Armadillo
EOG092C0RAV	0	0	0	0	0	0	3	Transmembrane:Helical
EOG092C0RGI	1	1	1	0	0	2	3	Transmembrane:Helical
EOG092C0SEQ	0	1	0	0	0	4	3	HD/PDEase domain
EOG092C0SGL	1	1	2	1	1	4	3	Metallo-beta-lactamase
EOG092C0TKR	0	1	1	0	0	1	3	WD40 repeat
EOG092C0UA5	0	1	1	1	0	1	3	Transmembrane:Helical
EOG092C0UP5	0	0	0	0	0	4	3	Haem peroxidase
EOG092C0UUC	0	0	1	0	0	3	3	BTB/POZ domain
EOG092C0VEP	0	2	1	1	0	1	3	Zinc finger, GATA-type
EOG092C0W76	2	5	5	6	0	3	3	Transmembrane:Helical
EOG092C0WAY	1	1	1	2	0	2	3	Similarity:Contains HECT (E6AP-type E3 ubiquitin-protein ligase) domain.
EOG092C0XWM	2	1	1	0	0	3	3	Transmembrane:Helical
EOG092C0YHH	0	0	0	0	0	1	3	Similarity:Contains 1 F-box domain.
EOG092C0ZU5	2	2	1	2	1	3	3	Aminoacyl-tRNA synthetase, class II
EOG092C0ZVG	0	0	1	2	0	2	3	Alpha/Beta hydrolase fold
EOG092C0ZZE	1	1	1	1	0	3	3	Leukotriene A4 hydrolase
EOG092C102N	0	0	0	0	0	5	3	Membrane attack complex component/perforin (MACPF) domain
EOG092C10ZG	1	2	1	3	2	1	3	Catalytic Activity:ATP + H(2)O = ADP + phosphate.
EOG092C11TP	0	1	0	0	1	5	3	DEAD/DEAH box helicase domain
EOG092C1210	1	1	1	1	0	4	3	Ulp1 protease family, C-terminal catalytic domain
EOG092C12AS	0	1	0	0	0	2	3	Cytochrome P450
EOG092C12SH	2	2	0	0	0	2	3	Similarity:Contains Zn(2)-C6 fungal-type DNA-binding domain.
EOG092C12YW	0	0	0	0	0	2	3	Heat shock protein 70 family
EOG092C131N	1	0	0	0	0	4	3	WD40/YVTN repeat-like-containing domain
EOG092C13FO	1	1	0	1	0	3	3	RNA polymerase II assembly factor Rtp1, C-terminal
EOG092C13XD	0	0	0	0	0	4	3	Shugoshin, N-terminal coiled-coil domain
EOG092C14H1	0	1	0	0	0	2	3	Heat shock protein 70 family
EOG092C14US	2	1	0	0	0	3	3	Endo-1,3(4)-beta-glucanase
EOG092C156C	1	1	1	1	0	4	3	RNA methyltransferase TrmA, active site
EOG092C164R	18	27	7	3	0	5	3	Transmembrane:Helical
EOG092C16XQ	2	3	1	1	1	3	3	Transmembrane:Helical
EOG092C16XU	0	6	3	0	0	4	3	Peptidase S10, serine carboxypeptidase
EOG092C176G	2	2	2	2	2	2	3	Tetratricopeptide repeat
EOG092C179O	0	0	0	0	0	2	3	Peptidase S1, PA clan
EOG092C17MN	1	1	0	1	0	1	3	WD40 repeat
EOG092C18NC	0	0	0	0	0	2	3	Transmembrane:Helical
EOG092C19L8	0	3	0	0	0	3	3	Cytochrome P450
EOG092C1A16	1	0	0	0	0	2	3	Karyogamy protein, KAR9
EOG092C1APW	1	1	1	2	0	2	3	Similarity:Contains CTLH domain.
EOG092C1AVK	0	5	0	0	0	2	3	Cytochrome P450
EOG092C1BD2	0	1	0	0	0	1	3	Transmembrane:Helical
EOG092C1BS1	0	0	0	0	0	2	3	DNA polymerase, palm domain
EOG092C1BVN	0	1	0	1	0	3	3	Transmembrane:Helical
EOG092C1CRU	1	1	1	1	0	1	3	Similarity:Contains F-BAR domain.
EOG092C1CY8	0	0	1	1	0	3	3	Transmembrane:Helical
EOG092C1D3L	0	1	1	0	0	3	3	Similarity:Contains JmjC domain.
EOG092C1DPZ	0	1	0	0	0	3	3	Transmembrane:Helical
EOG092C1EFX	1	0	0	0	0	4	3	hypothetical protein
EOG092C1F0G	0	0	1	0	0	4	3	Transmembrane:Helical
EOG092C1F37	0	0	0	0	0	1	3	Transmembrane:Helical
EOG092C1FDV	1	0	0	1	0	3	3	Protein of unknown function DUF2841
EOG092C1G01	1	1	2	1	0	2	3	Phosphoenolpyruvate carboxykinase, C-terminal
EOG092C1H8A	1	1	2	1	1	1	3	tRNA-dihydrouridine synthase
EOG092C1HVX	1	0	0	0	0	1	3	Transmembrane:Helical
EOG092C1I7P	1	1	1	1	0	1	3	Transmembrane:Helical
EOG092C1IG1	0	1	0	0	0	3	3	Transmembrane:Helical
EOG092C1J5G	0	1	0	4	0	1	3	Transmembrane:Helical
EOG092C1K2K	0	0	0	1	0	3	3	NTF2-like domain
EOG092C1KQ4	1	0	1	1	0	2	3	Transmembrane:Helical
EOG092C1KQT	1	1	1	2	0	1	3	Armadillo
EOG092C1KS9	1	1	1	1	0	1	3	Similarity:Contains 2 SH3 domains.
EOG092C1KWN	0	0	0	1	0	1	3	Transmembrane:Helical
EOG092C1MDW	0	5	3	3	0	5	3	Acyl-CoA dehydrogenase/oxidase, N-terminal
EOG092C1NSE	3	2	2	2	0	3	3	Tetratricopeptide repeat
EOG092C1OEL	0	1	0	0	0	3	3	Transmembrane:Helical
EOG092C1OGL	0	1	0	0	0	2	3	Similarity:Contains MYND-type zinc finger.
EOG092C1PJZ	1	3	2	1	0	3	3	alpha-1,2-Mannosidase
EOG092C1PRY	1	1	1	1	1	3	3	Importin subunit alpha
EOG092C1QFK	0	1	2	1	0	4	3	Similarity:Contains 1 F-box domain.
EOG092C1R1I	0	0	0	0	0	1	3	Zinc finger, C2H2-like
EOG092C1R7I	0	1	0	0	0	1	3	XLF family
EOG092C1R8A	0	0	0	0	0	1	3	Transcription factor domain, fungi
EOG092C1RG8	2	1	1	1	0	1	3	Forkhead-associated (FHA) domain
EOG092C1S0N	0	1	1	1	0	1	3	Eukaryotic translation initiation factor 3 subunit D
EOG092C1SAH	0	1	1	0	0	2	3	LIM-domain binding protein/SEUSS
EOG092C1SC4	0	0	1	0	0	0	3	Transmembrane:Helical
EOG092C1SRH	0	0	0	0	0	2	3	Poly(ADP-ribose) polymerase, catalytic domain
EOG092C1SVV	0	1	1	1	0	3	3	Transmembrane:Helical
EOG092C1TU2	1	0	0	0	0	3	3	Protein IBD2
EOG092C1U12	0	1	1	0	0	2	3	Alpha-ketoglutarate-dependent dioxygenase AlkB-like
EOG092C1UD3	2	2	2	2	2	3	3	Sec1-like protein
EOG092C1UI3	0	0	0	0	0	5	3	Transmembrane:Helical
EOG092C1UK5	3	1	1	1	0	4	3	PPM-type phosphatase domain
EOG092C1VFC	0	36	3	0	0	3	3	Transmembrane:Helical
EOG092C1WL2	0	1	0	3	0	2	3	Transmembrane:Helical
EOG092C1WXV	1	1	1	1	0	3	3	Transmembrane:Helical
EOG092C1Y75	0	0	0	0	0	1	3	Transmembrane:Helical
EOG092C1YGB	0	0	0	0	0	3	3	OTT_1508-like deaminase
EOG092C1Z0I	0	1	2	2	0	2	3	Similarity:Contains 1 SET domain.
EOG092C1Z22	3	4	1	1	0	3	3	Ammonium transporter
EOG092C1Z5S	0	5	0	0	0	3	3	Arylsulfatase
EOG092C1ZA0	0	2	0	1	0	1	3	Anaphase-promoting complex subunit 4
EOG092C1ZNU	0	1	13	0	0	4	3	Protein kinase-like domain
EOG092C20DF	3	2	2	0	0	4	3	Glycoside hydrolase superfamily
EOG092C20M5	0	0	0	0	0	1	3	MULE transposase domain
EOG092C20R5	2	4	3	1	0	2	3	Adenylyl-sulfate kinase
EOG092C20TY	0	1	0	2	0	2	3	Cohesin loading factor
EOG092C218I	0	0	0	0	1	3	3	Transmembrane:Helical
EOG092C21MP	0	2	0	0	0	2	3	Similarity:Contains 1 F-box domain.
EOG092C21WQ	0	2	0	0	0	2	3	Similarity:Belongs to the glycosyl hydrolase 43 family.
EOG092C2224	1	1	2	1	0	2	3	Adenosylhomocysteinase
EOG092C22F7	0	4	0	1	0	3	3	Transmembrane:Helical
EOG092C22KE	0	0	0	0	0	3	3	Similarity:Contains 1 BTB (POZ) domain.
EOG092C22OB	5	5	4	5	1	3	3	Similarity:Belongs to the ABC transporter superfamily.
EOG092C234V	1	1	1	1	0	3	3	Leucine-rich repeat domain, L domain-like
EOG092C23HF	0	0	0	1	0	2	3	Leucine-rich repeat domain, L domain-like
EOG092C245H	0	1	0	0	0	1	3	Protein kinase-like domain
EOG092C24FC	0	1	0	0	0	2	3	Homeodomain-like
EOG092C24RQ	0	0	0	0	0	1	3	Transmembrane:Helical
EOG092C25PX	2	2	2	2	0	2	3	Histidine kinase-like ATPase, C-terminal domain
EOG092C25X9	4	3	4	3	0	3	3	Similarity:Belongs to the peptidase M16 family.
EOG092C264U	0	0	1	0	0	1	3	Similarity:Contains JmjC domain.
EOG092C2671	1	1	1	1	0	1	3	WD40 repeat
EOG092C26OA	0	0	1	0	0	4	3	FAD-binding, type 2
EOG092C26VP	0	1	1	0	0	3	3	Transmembrane:Helical
EOG092C27EW	1	1	1	1	0	3	3	Endopolyphosphatase
EOG092C27V0	0	0	1	0	0	2	3	Methyltransferase domain
EOG092C27YN	2	0	0	0	0	3	3	Zinc finger, BED-type
EOG092C28BC	1	1	1	1	0	3	3	Transmembrane:Helical
EOG092C29DM	2	5	3	1	1	2	3	Transmembrane:Helical
EOG092C29GN	1	1	0	0	0	2	3	tRNA wybutosine synthesizing protein 2
EOG092C29WB	0	1	0	0	0	4	3	Glucanase
EOG092C2AJE	2	2	2	2	0	2	3	Pyridoxal phosphate-dependent transferase
EOG092C2AM0	0	0	0	2	0	2	3	Transmembrane:Helical
EOG092C2BLD	0	3	2	0	0	2	3	Peptidase S53, propeptide
EOG092C2CQG	0	0	1	0	0	3	3	No functional description in OrthoDB
EOG092C2DRG	1	5	3	2	1	2	3	Transmembrane:Helical
EOG092C2E0T	0	0	1	0	0	1	3	Similarity:Contains 1 F-box domain.
EOG092C2E3A	0	1	0	0	0	4	3	Transmembrane:Helical
EOG092C2FL2	1	1	1	1	0	3	3	WD40 repeat
EOG092C2GWL	2	2	2	2	1	2	3	Serine hydroxymethyltransferase
EOG092C2HDK	0	1	0	1	0	1	3	Transmembrane:Helical
EOG092C2JB3	0	0	0	0	0	2	3	Protein kinase domain
EOG092C2KTR	0	5	1	0	0	4	3	Lipase, secreted
EOG092C2L1L	0	0	0	1	0	3	3	No functional description in OrthoDB
EOG092C2M8D	0	2	2	2	0	2	3	Acyl-CoA dehydrogenase/oxidase, N-terminal
EOG092C2MT9	0	1	0	0	0	3	3	Transmembrane:Helical
EOG092C2MZH	3	3	2	1	1	2	3	Glyceraldehyde 3-phosphate dehydrogenase, active site
EOG092C2N7K	2	2	3	5	0	3	3	Protein kinase domain
EOG092C2PE6	1	1	2	1	0	1	3	Transmembrane:Helical
EOG092C2PEO	0	0	2	1	1	3	3	Peptidase M17, leucyl aminopeptidase, C-terminal
EOG092C2PL8	5	3	2	3	0	3	3	Ribose-phosphate pyrophosphokinase, N-terminal domain
EOG092C2PTU	0	0	1	0	0	3	3	Ricin B, lectin domain
EOG092C2PXZ	1	2	2	1	0	2	3	Guanine deaminase
EOG092C2Q57	1	1	1	1	0	3	3	Sterile alpha motif domain
EOG092C2QJ3	4	3	2	4	1	3	3	ATPase, AAA-type, core
EOG092C2QST	1	1	1	1	0	1	3	Zn(2)-C6 fungal-type DNA-binding domain
EOG092C2R4U	0	0	0	1	0	1	3	Transmembrane:Helical
EOG092C2R7L	0	0	0	0	0	1	3	Zinc finger, CCHC-type
EOG092C2RA1	1	3	1	1	0	3	3	Alcohol dehydrogenase superfamily, zinc-type
EOG092C2RMJ	0	1	1	2	0	3	3	NAD(P)-binding domain
EOG092C2RUC	1	2	2	3	0	3	3	Transmembrane:Helical
EOG092C2SDN	1	1	1	1	0	1	3	Similarity:Contains UBP-type zinc finger.
EOG092C2T1V	0	0	0	0	0	2	3	FAD-binding, type 2
EOG092C2T6O	0	0	0	0	0	1	3	Mto2p-binding domain
EOG092C2TIL	1	3	1	1	0	2	3	Peptide hydrolase
EOG092C2TLF	3	2	4	3	0	3	3	Similarity:Contains CRAL-TRIO domain.
EOG092C2TSG	0	1	2	0	0	2	3	Zinc finger, RING-type
EOG092C2UGT	1	1	1	1	0	1	3	Cdc37
EOG092C2UMP	0	1	0	0	0	2	3	Transmembrane:Helical
EOG092C2UWJ	0	0	1	0	0	2	3	Glycoside hydrolase, family 9
EOG092C2VA1	1	1	1	0	0	1	3	Zinc finger, PHD-type
EOG092C2VQ6	1	1	2	2	0	2	3	EF-hand domain
EOG092C2VVP	0	1	1	1	0	1	3	Similarity:Contains PCI domain.
EOG092C2X9S	1	1	1	1	0	2	3	Transmembrane:Helical
EOG092C2XC6	0	0	0	0	0	3	3	Transmembrane:Helical
EOG092C2Z0X	1	1	1	1	0	2	3	Ribosomal protein L2
EOG092C2Z81	3	2	1	1	0	1	3	Similarity:Contains 1 SET domain.
EOG092C2ZQC	1	1	1	1	0	1	3	WD40 repeat
EOG092C30S6	0	1	1	1	0	1	3	Histidine kinase domain
EOG092C31KV	0	1	0	0	0	1	3	cleistothecium development
EOG092C324N	6	16	11	3	1	3	3	Active Site:Proton donor
EOG092C327B	0	0	2	0	0	4	3	Transmembrane:Helical
EOG092C32CL	2	2	1	2	1	2	3	Aminoacyl-tRNA synthetase, class II
EOG092C32MV	1	1	0	1	0	1	3	3-oxoacyl-
EOG092C33EB	0	0	0	1	0	1	3	Transmembrane:Helical
EOG092C33M9	1	2	2	1	0	2	3	Transmembrane:Helical
EOG092C3418	0	0	0	0	0	7	3	Nucleic acid-binding, OB-fold
EOG092C349S	4	1	1	1	0	4	3	NMT1/THI5 family
EOG092C34AY	0	1	1	1	0	2	3	HbrB-like
EOG092C35UI	0	0	0	0	1	3	3	Similarity:Contains SCP domain.
EOG092C35W5	0	0	1	1	0	1	3	Transmembrane:Helical
EOG092C35Y2	0	1	1	2	0	2	3	Zinc finger, GATA-type
EOG092C36EI	0	0	1	0	0	3	3	Transmembrane:Helical
EOG092C374R	0	0	0	0	0	3	3	Transmembrane:Helical
EOG092C3794	1	2	2	3	0	3	3	Similarity:Belongs to the cyclin family.
EOG092C383R	1	0	0	0	0	7	3	P-loop containing nucleoside triphosphate hydrolase
EOG092C393Q	1	2	2	2	0	2	3	Protein arginine N-methyltransferase
EOG092C39EZ	0	1	0	0	0	2	3	Transmembrane:Helical
EOG092C39MN	3	3	3	3	3	3	3	DNA polymerase III, clamp loader complex, gamma/delta/delta subunit, C-terminal
EOG092C3BXK	0	1	0	0	0	1	3	IQ motif, EF-hand binding site
EOG092C3CMU	0	0	0	1	1	1	3	Cytochrome P450
EOG092C3CYC	1	2	2	32	1	3	3	Similarity:Contains G-patch domain.
EOG092C3DIS	0	0	0	0	0	5	3	Transmembrane:Helical
EOG092C3DWD	0	0	0	0	0	1	3	P-loop containing nucleoside triphosphate hydrolase
EOG092C3E5J	0	2	0	0	0	4	3	P-loop containing nucleoside triphosphate hydrolase
EOG092C3EP2	0	0	1	0	0	2	3	Poly
EOG092C3EPP	0	0	0	0	0	2	3	No functional description in OrthoDB
EOG092C3F3B	0	1	0	0	0	1	3	Similarity:Contains 1 BTB (POZ) domain.
EOG092C3F5J	0	0	0	2	0	1	3	SPRY domain
EOG092C3FEE	0	0	0	0	0	3	3	Transmembrane:Helical
EOG092C3FGE	3	3	3	3	2	3	3	Ubiquitin-activating enzyme E1
EOG092C3FNI	0	1	0	6	0	1	3	Tyrosinase copper-binding domain
EOG092C3GCF	1	1	1	1	0	1	3	tRNA guanosine-2'-O-methyltransferase, TRM11
EOG092C3GRX	1	1	0	1	0	1	3	Similarity:Belongs to the mitochondrial carrier (TC 2.A.29) family.
EOG092C3I5X	0	1	0	1	0	2	3	Taxilin family
EOG092C3J5H	0	2	0	0	0	1	3	NmrA-like domain
EOG092C3K9S	0	2	1	0	0	2	3	Six-hairpin glycosidase
EOG092C3LA4	1	0	0	0	0	2	3	Similarity:Contains 1 F-box domain.
EOG092C3LCG	1	1	1	2	0	2	3	Methyltransferase-like
EOG092C3LD1	0	0	1	0	0	4	3	Ulp1 protease family, C-terminal catalytic domain
EOG092C3LI1	2	2	1	1	2	2	3	Rossmann-like alpha/beta/alpha sandwich fold
EOG092C3LN2	1	1	1	1	0	1	3	S-adenosyl-L-methionine-dependent methyltransferase
EOG092C3LOH	0	2	4	0	0	3	3	Protein of unknown function DUF1399
EOG092C3MSL	0	0	1	0	0	2	3	Zinc finger, C2H2-like
EOG092C3MWP	0	1	0	1	0	3	3	Transmembrane:Helical
EOG092C3MX1	1	0	0	1	0	1	3	Transmembrane:Helical
EOG092C3N5U	0	0	0	0	0	2	3	Similarity:Contains 1 BTB (POZ) domain.
EOG092C3NS6	0	0	0	0	0	3	3	Short-chain dehydrogenase/reductase SDR
EOG092C3NTO	0	0	1	0	0	2	3	Transmembrane:Helical
EOG092C3O0Y	0	0	0	0	0	3	3	Transmembrane:Helical
EOG092C3O4Z	0	1	0	1	0	1	3	RNA recognition motif domain
EOG092C3OFO	1	0	0	0	0	3	3	Transmembrane:Helical
EOG092C3OJT	0	0	0	0	0	1	3	No functional description in OrthoDB
EOG092C3ORX	0	1	1	1	0	3	3	Pirin
EOG092C3QXT	0	0	0	1	0	3	3	Homeodomain-like
EOG092C3R1Y	0	1	0	1	0	2	3	Transmembrane:Helical
EOG092C3RSG	4	3	4	3	0	3	3	Protein kinase domain
EOG092C3SCT	0	1	0	1	0	2	3	Similarity:Belongs to the mitochondrial carrier (TC 2.A.29) family.
EOG092C3SK7	3	2	1	2	0	3	3	Transmembrane:Helical
EOG092C3SRA	5	3	5	4	3	3	3	Similarity:Contains 1 thioredoxin domain.
EOG092C3UF8	0	3	1	1	0	1	3	HpcH/HpaI aldolase/citrate lyase domain
EOG092C3UKJ	3	2	2	2	0	2	3	WD40 repeat
EOG092C3UTF	0	1	1	1	0	3	3	Nuclear transport factor 2
EOG092C3VMG	0	1	0	0	0	1	3	Leucine-rich repeat domain, L domain-like
EOG092C3VR6	1	1	1	0	0	3	3	Similarity:Contains 1 RGS domain.
EOG092C3VRX	0	1	1	0	0	4	3	Transmembrane:Helical
EOG092C3VTO	0	1	0	2	0	4	3	MHCK/EF2 kinase
EOG092C3W79	2	4	1	1	0	1	3	Similarity:Belongs to the mitochondrial carrier (TC 2.A.29) family.
EOG092C3WDP	0	2	0	0	0	1	3	Transmembrane:Helical
EOG092C3WEZ	0	0	1	0	0	2	3	P-loop containing nucleoside triphosphate hydrolase
EOG092C3WGL	1	2	1	1	0	1	3	Ribokinase
EOG092C3WS5	0	1	0	0	0	1	3	Transmembrane:Helical
EOG092C3WUD	0	0	0	0	0	2	3	Alpha/Beta hydrolase fold
EOG092C3WXG	1	0	0	0	0	3	3	Transmembrane:Helical
EOG092C3XD1	1	1	0	0	0	2	3	Mediator complex, subunit Med17
EOG092C3XF7	0	0	2	0	0	2	3	Similarity:Contains 1 BTB (POZ) domain.
EOG092C3XFD	0	0	0	0	0	3	3	No functional description in OrthoDB
EOG092C3XIT	0	0	1	0	0	2	3	Transmembrane:Helical
EOG092C3XMP	0	0	1	1	0	1	3	Phosphatase PHOSPHO-type
EOG092C3XNG	0	1	1	1	0	2	3	Pirin
EOG092C3XT3	0	2	1	0	0	3	3	Similarity:Belongs to the polysaccharide lyase 1 family.
EOG092C3XVF	0	1	0	0	0	2	3	Similarity:Contains ACB (acyl-CoA-binding) domain.
EOG092C3Y24	1	2	1	2	0	2	3	Cytochrome c1
EOG092C3YKW	0	0	0	0	0	1	3	Folliculin-interacting protein, middle domain
EOG092C3ZEU	0	5	6	1	0	5	3	Glycoside hydrolase, family 61
EOG092C4020	1	1	1	2	0	3	3	NSF attachment protein
EOG092C40LY	0	0	0	0	0	1	3	No functional description in OrthoDB
EOG092C412T	0	0	0	0	0	2	3	No functional description in OrthoDB
EOG092C41Z3	0	6	8	0	0	3	3	Transmembrane:Helical
EOG092C424Y	0	0	0	0	0	0	3	Ankyrin repeat
EOG092C426B	1	0	1	1	0	1	3	CDP-alcohol phosphatidyltransferase
EOG092C42WT	0	1	1	3	0	3	3	Chitin-binding, domain 3
EOG092C43DL	1	0	0	0	0	2	3	Mto2p-binding domain
EOG092C43S0	2	1	2	2	0	2	3	Similarity:Contains CRAL-TRIO domain.
EOG092C445R	2	1	1	1	0	2	3	Zinc finger, MIZ-type
EOG092C45SN	0	0	0	0	0	7	3	Endonuclease/exonuclease/phosphatase
EOG092C467O	0	0	0	1	0	1	3	ATPase, AAA-type, core
EOG092C46A1	0	1	0	1	0	2	3	Telomere length regulation Stn1, N-terminal
EOG092C46HA	1	1	2	3	1	3	3	Exoribonuclease, phosphorolytic domain 1
EOG092C46HJ	0	0	3	0	0	2	3	Transmembrane:Helical
EOG092C47NF	0	0	0	0	0	1	3	Haemerythrin-like
EOG092C484K	1	1	0	1	1	1	3	Protein kinase domain
EOG092C48FG	0	0	0	0	0	4	3	SGNH hydrolase-type esterase domain
EOG092C48KR	0	2	0	0	0	3	3	Basic-leucine zipper domain
EOG092C495V	0	0	0	0	0	2	3	Transmembrane:Helical
EOG092C49CB	0	0	1	1	0	1	3	RNA recognition motif domain
EOG092C4AD8	0	0	0	0	0	3	3	Transmembrane:Helical
EOG092C4AD9	1	0	0	0	0	4	3	hypothetical protein
EOG092C4AJX	0	2	0	1	1	3	3	Alpha/Beta hydrolase fold
EOG092C4BA1	1	1	1	0	0	1	3	Carbon-nitrogen hydrolase
EOG092C4BLN	3	4	4	4	2	4	3	Mrp/NBP35 ATP-binding protein
EOG092C4BVT	2	0	0	5	0	3	3	NodB homology domain
EOG092C4CTB	0	0	0	0	0	2	3	Meiotically up-regulated gene 1 protein
EOG092C4E40	1	0	0	0	0	3	3	Transmembrane:Helical
EOG092C4E8L	0	0	0	4	0	2	3	Transmembrane:Helical
EOG092C4EEB	0	2	1	1	0	5	3	Zinc finger, RING/FYVE/PHD-type
EOG092C4EON	0	0	0	0	0	4	3	Similarity:Contains 1 BTB (POZ) domain.
EOG092C4ES8	1	2	3	3	0	2	3	Peptidase C14, caspase domain
EOG092C4G1S	0	0	0	0	0	3	3	No functional description in OrthoDB
EOG092C4GMS	0	0	2	0	0	3	3	Isoprenylcysteine carboxyl methyltransferase
EOG092C4H40	1	2	1	1	1	2	3	VPS9 domain
EOG092C4HBE	1	1	1	2	0	3	3	Nicotinamide riboside kinase
EOG092C4HEE	0	0	0	0	0	1	3	Transmembrane:Helical
EOG092C4INA	0	0	1	0	0	3	3	Transmembrane:Helical
EOG092C4INP	0	1	1	0	0	3	3	Alpha/Beta hydrolase fold
EOG092C4JNL	1	1	1	1	1	3	3	Transcription initiation factor IIF, beta subunit
EOG092C4LSY	1	0	1	1	0	2	3	Ribosomal protein L23/L15e core domain
EOG092C4LX7	0	1	0	1	0	1	3	Micro-fibrillar-associated protein 1, C-terminal
EOG092C4M6L	2	0	5	0	0	1	3	Transmembrane:Helical
EOG092C4N35	0	1	2	3	0	3	3	Spindle-body formation-associated protein
EOG092C4NM9	0	0	0	1	0	1	3	Pentatricopeptide repeat
EOG092C4OY7	0	0	0	0	0	3	3	No functional description in OrthoDB
EOG092C4PNM	0	1	1	4	0	2	3	Oxoglutarate/iron-dependent dioxygenase
EOG092C4QUH	1	1	1	1	1	2	3	Luc7-related
EOG092C4RWZ	1	1	1	1	0	3	3	SUZ domain
EOG092C4RYH	0	0	1	0	0	1	3	NADH dehydrogenase
EOG092C4S2N	0	0	0	0	0	3	3	PIN domain-like
EOG092C4SEM	1	1	1	1	1	5	3	Similarity:Belongs to the peptidase M16 family.
EOG092C4SHL	1	0	2	1	1	1	3	Pre-mRNA polyadenylation factor Fip1
EOG092C4SIM	1	0	0	0	0	3	3	Transmembrane:Helical
EOG092C4SKM	1	0	0	0	0	2	3	Rec104p
EOG092C4SPI	1	0	0	0	0	2	3	mitochondrial 37S ribosomal protein PET123
EOG092C4T1Q	1	1	0	0	0	2	3	Haem-degrading
EOG092C4T6G	0	0	0	0	0	1	3	BTB/Kelch-associated
EOG092C4T9Y	1	1	1	1	0	1	3	Alpha/Beta hydrolase fold
EOG092C4T9Z	0	0	0	0	0	2	3	Tyrosinase copper-binding domain
EOG092C4UMO	2	2	2	3	2	2	3	WD40 repeat
EOG092C4XCN	0	0	0	0	0	2	3	Similarity:Contains 1 F-box domain.
EOG092C4XMY	0	1	0	0	0	2	3	Transcription elognation factor Eaf, N-terminal
EOG092C4XRA	0	1	2	0	0	5	3	Cyanate hydratase
EOG092C4Y0P	0	0	0	0	0	1	3	Ribonuclease H-like domain
EOG092C4Y4L	3	5	2	1	1	3	3	D-isomer specific 2-hydroxyacid dehydrogenase, NAD-binding domain
EOG092C4Y82	0	1	0	2	0	2	3	Chromo domain
EOG092C4YMK	2	2	1	2	1	2	3	Hydroxyacylglutathione hydrolase
EOG092C4YVI	0	0	0	0	0	2	3	Transmembrane:Helical
EOG092C4Z5G	0	0	0	0	0	1	3	No functional description in OrthoDB
EOG092C4ZG9	1	2	2	2	0	3	3	Similarity:Contains 3 KH domains.
EOG092C4ZY3	0	1	0	0	0	2	3	Transmembrane:Helical
EOG092C502T	0	0	0	0	0	1	3	FY-rich, N-terminal
EOG092C50CN	0	0	1	0	0	3	3	Transmembrane:Helical
EOG092C50NZ	1	0	1	1	0	2	3	Transmembrane:Helical
EOG092C513S	2	3	2	3	1	3	3	Aminoacyl-tRNA synthetase, class II
EOG092C51KY	2	0	1	0	0	1	3	Mating factor alpha
EOG092C52E6	0	0	0	1	0	1	3	WD40 repeat
EOG092C52SD	5	4	6	6	0	3	3	Peptidyl-prolyl cis-trans isomerase
EOG092C549B	0	0	1	0	0	3	3	Lysozyme domain
EOG092C54VK	0	1	8	2	0	3	3	RlpA-like double-psi beta-barrel domain
EOG092C55IO	1	0	0	0	0	3	3	Autophagy-related protein 3
EOG092C56A1	1	1	1	0	1	1	3	LsmAD domain
EOG092C56J0	0	0	0	0	0	4	3	No functional description in OrthoDB
EOG092C56RU	1	0	0	0	0	5	3	Leucine-rich repeat domain, L domain-like
EOG092C56VJ	0	0	0	1	0	1	3	6-pyruvoyl tetrahydrobiopterin synthase
EOG092C57A1	1	0	0	0	0	4	3	Transmembrane:Helical
EOG092C57WC	0	0	0	0	0	4	3	DNA-directed DNA polymerase, family B
EOG092C57WL	0	1	0	0	0	5	3	Glutathione-dependent formaldehyde-activating enzyme/centromere protein V
EOG092C58H9	0	0	0	0	0	1	3	Transmembrane:Helical
EOG092C595L	0	1	1	1	0	1	3	Similarity:Contains PCI domain.
EOG092C59KX	0	0	0	0	0	1	3	Similarity:Contains 1 F-box domain.
EOG092C59UA	1	0	0	1	0	3	3	Ribosomal protein S11
EOG092C59XM	0	0	0	1	0	1	3	P-loop containing nucleoside triphosphate hydrolase
EOG092C5A64	1	3	3	4	2	4	3	RNA recognition motif domain
EOG092C5B1G	1	1	1	1	0	1	3	Polysaccharide biosynthesis domain
EOG092C5B2N	0	0	0	0	0	2	3	Cell wall hydrolase/autolysin, catalytic
EOG092C5C6F	3	3	3	3	1	3	3	Transmembrane:Helical
EOG092C5CG9	1	1	1	1	0	2	3	Mitochondrial glycoprotein
EOG092C5CYS	4	3	4	4	1	4	3	Similarity:Contains FCP1 homology domain.
EOG092C5DS5	3	4	3	3	3	3	3	V-ATPase proteolipid subunit
EOG092C5DV1	0	1	0	0	0	3	3	RNAse P, Rpr2/Rpp21 subunit
EOG092C5GY8	0	0	0	0	0	1	3	MHCK/EF2 kinase
EOG092C5GZH	2	2	2	2	1	2	3	Transmembrane:Helical
EOG092C5H4M	1	1	1	1	0	2	3	Transmembrane:Helical
EOG092C5HSX	0	1	0	0	0	3	3	Ribosomal protein L37e
EOG092C5ITX	1	0	0	0	0	2	3	Transmembrane:Helical
EOG092C5JXX	0	0	1	3	0	3	3	Tctex-1
EOG092C5K3N	1	1	0	0	0	2	3	Ribosomal RNA-processing protein 14, N-terminal
EOG092C5LIC	0	1	0	1	0	3	3	Trafficking protein particle complex subunit 2
EOG092C5LZR	0	0	0	0	0	1	3	Harbinger transposase-derived nuclease domain
EOG092C5M7T	0	0	1	1	0	2	3	SAP30-binding protein
EOG092C5MPQ	0	0	0	0	0	1	3	Rho GTPase activation protein
EOG092C5OQP	0	0	0	0	0	1	3	Serralysin-like metalloprotease, C-terminal
EOG092C5OQU	3	3	3	4	0	3	3	Adenylate kinase/UMP-CMP kinase
EOG092C5PKG	1	0	0	0	0	3	3	Ribosomal protein L28/L40, mitochondrial
EOG092C5POR	0	0	1	0	0	2	3	Transmembrane:Helical
EOG092C5QA7	1	2	1	1	0	2	3	Translation machinery-associated protein 16
EOG092C5QI9	0	0	1	1	0	2	3	Sjoegren syndrome/scleroderma autoantigen 1
EOG092C5QIR	0	0	1	1	0	0	3	Transmembrane:Helical
EOG092C5QP7	1	1	1	1	0	2	3	Transmembrane:Helical
EOG092C5RBL	3	0	2	3	0	3	3	Tim10/DDP family zinc finger
EOG092C5RKD	1	3	1	0	0	2	3	NUDIX hydrolase domain
EOG092C5S47	0	0	0	0	0	3	3	Zinc finger, C2H2-like
EOG092C5SN9	2	1	1	1	1	2	3	Transmembrane:Helical
EOG092C5T96	0	0	2	0	0	3	3	Transmembrane:Helical
EOG092C5TIB	0	0	2	0	0	1	3	Helitron helicase-like domain
EOG092C5TKA	1	0	0	0	0	1	3	Transmembrane:Helical
EOG092C5V63	1	0	1	1	1	1	3	RNA polymerase subunit RPB10
EOG092C5VBW	0	0	0	0	0	4	3	Transmembrane:Helical
EOG092C5W2N	2	1	1	1	0	2	3	Transmembrane:Helical
EOG092C5XQG	0	0	0	0	0	3	3	No functional description in OrthoDB
EOG092C5XWP	5	2	4	3	1	4	3	Zinc finger, C2H2
EOG092C5YFQ	0	0	0	0	0	2	3	FHY3/FAR1 family
EOG092C5YFV	0	0	0	0	0	0	3	Ribonuclease H-like domain
EOG092C5YWZ	4	1	3	0	0	2	3	Transmembrane:Helical
EOG092C5Z8N	1	1	0	0	0	2	3	Transmembrane:Helical
EOG092C5ZE2	1	0	0	0	0	2	3	Protein DAL82
EOG092C5ZS7	0	1	0	0	0	3	3	Transmembrane:Helical
EOG092C6021	0	0	0	0	0	3	3	Macrophage migration inhibitory factor
EOG092C60SG	0	0	0	0	0	2	3	Similarity:Contains 8 ANK repeats.
EOG092C613G	0	0	0	1	0	3	3	Transmembrane:Helical
EOG092C61EJ	0	0	0	0	0	3	3	Transmembrane:Helical
EOG092C61R2	0	0	1	0	0	2	3	Similarity:Contains 1 F-box domain.
EOG092C62GU	0	0	0	0	0	2	3	Transmembrane:Helical
EOG092C62L3	0	0	0	0	0	2	3	Kinetochore-associated protein Dsn1/Mis13
EOG092C62N7	0	0	0	0	0	2	3	No functional description in OrthoDB
EOG092C63L5	0	0	0	0	0	5	3	Transmembrane:Helical
EOG092C63RP	0	0	0	0	0	3	3	No functional description in OrthoDB
EOG092C640E	0	0	0	0	0	1	3	Protein kinase domain
EOG092C6470	0	0	0	0	0	0	3	ATPase, AAA-type, core
EOG092C6491	0	0	0	0	0	2	3	No functional description in OrthoDB
EOG092C64AW	0	0	0	0	0	2	3	Similarity:Contains 1 reverse transcriptase domain.
EOG092C6572	0	0	0	0	0	2	3	Transmembrane:Helical
EOG092C65ML	0	0	0	0	0	1	3	Similarity:Contains 1 BTB (POZ) domain.
EOG092C65SH	0	0	0	0	0	3	3	Transmembrane:Helical
EOG092C66P5	0	0	0	2	0	3	3	Transmembrane:Helical
EOG092C67AY	0	0	0	0	0	4	3	High mobility group box domain
EOG092C67CQ	0	0	0	0	0	1	3	Transmembrane:Helical
EOG092C67IQ	0	0	0	1	0	4	3	Uncharacterized mitochondrial protein urf-N
EOG092C6802	0	0	0	0	0	1	3	No functional description in OrthoDB
EOG092C69K0	0	0	0	0	0	1	3	No functional description in OrthoDB
EOG092C6AOD	0	0	0	0	0	3	3	Centromere protein Scm3/HJURP
EOG092C6APC	0	0	0	0	0	1	3	No functional description in OrthoDB
EOG092C6AXX	0	0	0	0	0	3	3	No functional description in OrthoDB
EOG092C6BEU	0	0	0	0	0	3	3	No functional description in OrthoDB
EOG092C6C69	0	0	0	0	0	1	3	No functional description in OrthoDB
EOG092C6CD3	0	0	0	0	0	3	3	Ubiquitin domain
EOG092C6CHG	0	0	0	0	0	3	3	ATPase domain
EOG092C6CNX	0	0	0	0	0	1	3	No functional description in OrthoDB
EOG092C6D51	0	0	0	0	0	1	3	Similarity:Contains 1 F-box domain.
EOG092C6DIY	0	0	0	0	0	2	3	Protein kinase domain
EOG092C6EE1	0	0	0	0	0	2	3	Leucine-rich repeat domain, L domain-like
EOG092C6EO2	0	0	0	0	0	3	3	Transmembrane:Helical
EOG092C6ERW	0	0	0	0	0	2	3	SKP1/BTB/POZ domain
EOG092C6EU8	0	0	0	0	0	3	3	ASX homology domain
EOG092C6F9H	0	0	0	1	0	2	3	Sterile alpha motif/pointed domain
EOG092C6FD8	0	0	0	0	0	3	3	No functional description in OrthoDB
EOG092C6G47	0	0	0	1	0	1	3	Similarity:Contains 1 BTB (POZ) domain.
EOG092C6G4A	0	0	0	1	0	1	3	No functional description in OrthoDB
EOG092C6GA5	0	0	0	0	0	3	3	Transmembrane:Helical
EOG092C6GG8	0	0	0	0	0	3	3	Similarity:Contains 1 KH domain.
EOG092C6GKW	0	0	0	0	0	1	3	Transmembrane:Helical
EOG092C6H03	0	0	0	0	0	3	3	Transposase, putative, helix-turn-helix domain
EOG092C6HJM	0	0	0	0	0	1	3	Transmembrane:Helical
EOG092C6HLH	0	0	0	0	0	1	3	Transmembrane:Helical
EOG092C6IUY	0	0	0	0	0	3	3	No functional description in OrthoDB
EOG092C6J1V	0	0	0	0	0	1	3	P-loop containing nucleoside triphosphate hydrolase
EOG092C6JGA	0	0	0	0	0	1	3	WD40/YVTN repeat-like-containing domain
EOG092C6JM7	0	0	1	0	0	3	3	P-loop containing nucleoside triphosphate hydrolase
EOG092C6JPH	0	0	0	0	0	2	3	Similarity:Contains 1 C2 domain.
EOG092C6JQO	0	0	0	0	0	2	3	Transmembrane:Helical
EOG092C6JTZ	0	0	1	0	0	1	3	No functional description in OrthoDB
EOG092C6JX9	0	0	0	0	0	2	3	Zinc finger, CCHC-type
EOG092C6K3Q	0	0	0	0	0	1	3	Peptidase S1, PA clan
EOG092C6K5P	0	0	0	0	0	2	3	Transmembrane:Helical
EOG092C6K5R	0	0	0	0	0	5	3	No functional description in OrthoDB
EOG092C6K76	0	0	0	0	0	3	3	Transmembrane:Helical
EOG092C6KAK	0	0	0	0	0	2	3	Domain of unknown function DUF1713, mitochondria
EOG092C6KCE	0	0	0	0	0	1	3	Similarity:Contains 1 BTB (POZ) domain.
EOG092C6KCG	0	0	0	0	0	3	3	Transmembrane:Helical
EOG092C6KKV	0	0	0	0	0	1	3	No functional description in OrthoDB
EOG092C6KNS	0	0	0	0	0	3	3	MULE transposase domain
EOG092C6KO6	0	0	0	0	0	2	3	No functional description in OrthoDB
EOG092C6KRP	0	0	0	0	0	5	3	No functional description in OrthoDB
EOG092C00NZ	1	1	2	5	1	2	2	Dynein heavy chain
EOG092C011F	1	1	2	1	0	1	2	Proteasome activator Blm10, N-terminal
EOG092C01JG	1	1	1	2	0	3	2	WD40 repeat
EOG092C01TI	0	0	0	0	0	2	2	Similarity:Contains 2 histidine kinase domains.
EOG092C01UD	2	2	2	2	0	2	2	DEAD/DEAH box helicase domain
EOG092C0299	0	1	0	1	0	1	2	Tetratricopeptide repeat
EOG092C02JU	1	1	1	1	0	3	2	3-phosphoshikimate 1-carboxyvinyltransferase
EOG092C02M0	1	1	1	1	0	1	2	Leucine-rich repeat
EOG092C03H7	0	0	1	1	0	1	2	ATPase, dynein-related, AAA domain
EOG092C03J2	2	1	2	3	0	4	2	Similarity:Contains FH2 (formin homology 2) domain.
EOG092C043Q	2	2	2	2	1	3	2	Histone acetyltransferase
EOG092C048D	1	1	0	1	0	1	2	Tetratricopeptide-like helical domain
EOG092C04F0	0	0	0	0	0	2	2	Glucose-methanol-choline oxidoreductase, N-terminal
EOG092C04HN	0	0	0	0	0	1	2	Similarity:Contains cytochrome b5 heme-binding domain.
EOG092C04K7	3	2	2	2	1	2	2	Similarity:Contains myosin motor domain.
EOG092C04MF	1	1	1	1	0	2	2	Pleckstrin homology domain
EOG092C04TL	1	2	1	1	0	1	2	Similarity:Contains USP domain.
EOG092C04V3	0	1	1	1	0	2	2	WD40 repeat, conserved site
EOG092C04XY	0	1	0	1	0	1	2	Similarity:Contains 1 2Fe-2S ferredoxin-type domain.
EOG092C059J	1	0	0	0	0	1	2	Leucine-rich repeat domain, L domain-like
EOG092C05B2	1	1	1	3	0	3	2	U3 small nucleolar RNA-associated protein 10
EOG092C05H5	2	2	1	0	0	1	2	Protein kinase domain
EOG092C05OP	0	0	0	0	0	1	2	F-box domain
EOG092C05VQ	0	0	0	0	0	1	2	P-loop containing nucleoside triphosphate hydrolase
EOG092C05XJ	1	1	1	1	0	1	2	THO complex, subunitTHOC2, N-terminal
EOG092C05ZM	0	1	0	1	0	1	2	AT hook, DNA-binding motif
EOG092C06MM	1	0	1	1	0	1	2	SNF5/SMARCB1/INI1
EOG092C06NJ	2	3	2	0	0	1	2	Similarity:Contains 2 ANK repeats.
EOG092C06YM	1	0	0	1	0	2	2	B-block binding subunit of TFIIIC
EOG092C078R	0	0	0	0	0	1	2	C-5 cytosine methyltransferase
EOG092C07A4	1	1	1	1	0	1	2	TRAPP II complex, Trs120
EOG092C07FT	0	1	1	1	0	1	2	WD40/YVTN repeat-like-containing domain
EOG092C07TR	1	1	1	0	0	1	2	Alpha-mannosidase
EOG092C07XI	0	0	1	0	0	1	2	Protein N-terminal glutamine amidohydrolase, alpha beta roll
EOG092C08FQ	1	1	1	1	0	1	2	Similarity:Contains 8 KH domains.
EOG092C08ZG	1	13	7	1	0	2	2	Male sterility, NAD-binding
EOG092C0957	2	3	2	1	0	2	2	ATP-grasp fold
EOG092C09DP	0	0	1	0	0	2	2	Transmembrane:Helical
EOG092C09L0	0	0	2	0	0	1	2	RNA-dependent RNA polymerase, eukaryotic-type
EOG092C09RX	1	1	1	0	0	1	2	Similarity:Contains HECT (E6AP-type E3 ubiquitin-protein ligase) domain.
EOG092C09SX	2	1	1	2	1	3	2	WD40 repeat
EOG092C09XN	0	2	2	4	0	2	2	Pentatricopeptide repeat
EOG092C0AAM	1	1	1	0	0	1	2	WD40-repeat-containing domain
EOG092C0AG1	1	1	1	1	0	1	2	Active Site:Proton acceptor
EOG092C0AK7	1	1	1	1	1	3	2	Zinc finger, RING-type
EOG092C0AWW	0	2	1	0	3	2	2	Similarity:Contains 1 histidine kinase domain.
EOG092C0B9T	2	1	1	3	0	2	2	Similarity:Contains 1 PH domain.
EOG092C0BAM	1	1	1	1	0	1	2	Armadillo-type fold
EOG092C0BFS	0	1	0	0	0	2	2	Similarity:Contains 1 Rieske domain.
EOG092C0BGI	2	2	2	2	0	2	2	Clathrin adaptor, alpha/beta/gamma-adaptin, appendage, Ig-like subdomain
EOG092C0BLF	0	1	1	1	0	4	2	VRR-NUC domain
EOG092C0BPX	0	0	0	0	0	2	2	Tetratricopeptide-like helical domain
EOG092C0BV7	0	1	0	0	0	2	2	Transmembrane:Helical
EOG092C0CHR	1	1	1	1	1	1	2	Isoleucine-tRNA ligase
EOG092C0CJ5	0	1	0	0	0	1	2	Protein kinase-like domain
EOG092C0CSP	1	1	1	1	0	1	2	Tetratricopeptide repeat
EOG092C0CUQ	0	1	1	1	0	1	2	Ribonuclease III domain
EOG092C0D86	0	5	2	0	0	1	2	Haem peroxidase
EOG092C0DHA	1	2	1	7	0	1	2	3'5'-cyclic nucleotide phosphodiesterase
EOG092C0DKG	3	2	2	2	1	3	2	Sec23/Sec24 beta-sandwich
EOG092C0DQN	1	1	0	1	1	2	2	Zinc finger, CCCH-type
EOG092C0DQS	2	3	3	1	0	2	2	Aconitate hydratase, mitochondrial
EOG092C0F0X	1	1	1	1	1	1	2	GNAT domain
EOG092C0F8J	1	1	1	1	0	1	2	Tetratricopeptide repeat
EOG092C0FAO	1	1	1	1	0	2	2	WD40 repeat
EOG092C0FD4	0	0	1	1	0	0	2	Cadherin-like
EOG092C0FFW	0	0	0	0	0	2	2	PAN/Apple domain
EOG092C0FUM	1	1	1	1	0	1	2	Histidine phosphatase superfamily
EOG092C0FY3	2	2	2	2	1	2	2	Kinetochore-Ndc80 subunit Spc24
EOG092C0GEO	0	1	1	1	0	1	2	Transmembrane:Helical
EOG092C0GMH	2	1	1	2	0	2	2	Similarity:Contains 1 RGS domain.
EOG092C0GT8	0	0	1	2	0	1	2	Meiosis specific protein Spo22/ZIP4/TEX11
EOG092C0HH4	0	0	0	1	0	1	2	No functional description in OrthoDB
EOG092C0HLD	2	3	0	1	0	2	2	P-type ATPase
EOG092C0HLP	2	1	1	1	0	2	2	SLC26A/SulP transporter
EOG092C0HUS	0	1	1	1	0	2	2	Similarity:Contains 3 ANK repeats.
EOG092C0I1P	1	1	1	3	1	1	2	Helicase, C-terminal
EOG092C0I2K	0	1	0	1	0	1	2	Ubiquitin fusion degradation protein UFD1
EOG092C0I99	1	1	2	1	0	2	2	Transmembrane:Helical
EOG092C0IB9	0	0	1	1	0	1	2	Saccharopine dehydrogenase, NADP binding domain
EOG092C0IFA	2	3	0	1	0	2	2	Similarity:Contains Zn(2)-C6 fungal-type DNA-binding domain.
EOG092C0IFM	0	0	0	0	0	1	2	AT hook, DNA-binding motif
EOG092C0IRH	1	1	1	1	0	1	2	Pyridoxal phosphate-dependent transferase
EOG092C0IZK	2	2	2	3	2	2	2	P-type ATPase
EOG092C0JFR	0	0	0	0	0	1	2	Heterokaryon incompatibility
EOG092C0JU2	1	1	1	1	0	1	2	Similarity:Belongs to the peptidase M3 family.
EOG092C0JUY	1	1	1	1	0	1	2	DIS3-like exonuclease 2
EOG092C0K2T	2	1	3	2	2	3	2	Similarity:Contains PI3K/PI4K domain.
EOG092C0K3B	0	0	1	0	0	1	2	Prenylcysteine oxidase
EOG092C0K4D	1	1	1	1	1	2	2	Coatomer gamma subunit
EOG092C0K5G	0	0	3	1	0	2	2	Galactose oxidase, beta-propeller
EOG092C0KG1	1	1	1	1	1	2	2	Exocyst complex component Sec6
EOG092C0KGK	0	1	1	0	0	1	2	Kelch-type beta propeller
EOG092C0KI2	0	0	1	1	0	2	2	Similarity:Contains 1 BTB (POZ) domain.
EOG092C0KSJ	2	1	1	1	0	2	2	GYF domain
EOG092C0KWW	0	0	0	1	0	1	2	Similarity:Contains FATC domain.
EOG092C0L3B	0	0	0	0	0	0	2	Nucleoside diphosphate kinase
EOG092C0L72	0	2	0	0	0	1	2	F-box domain
EOG092C0LBP	4	3	3	1	1	3	2	Similarity:Contains SPX domain.
EOG092C0LOO	1	0	0	0	0	4	2	Peptidase S64, Ssy5
EOG092C0LRK	1	1	1	1	0	1	2	Nucleic acid-binding, OB-fold
EOG092C0LTX	0	1	0	1	0	1	2	Gamma-tubulin complex component protein
EOG092C0M3M	1	0	1	1	0	2	2	SAICAR synthetase/ADE2, N-terminal
EOG092C0M70	0	1	1	1	0	1	2	WD40/YVTN repeat-like-containing domain
EOG092C0MVE	0	1	1	1	0	1	2	Zinc finger, C2H2
EOG092C0MZB	1	1	1	0	0	1	2	WD40 repeat
EOG092C0N2Q	0	1	0	1	0	3	2	Transmembrane:Helical
EOG092C0NDH	0	0	0	1	0	2	2	Similarity:Contains USP domain.
EOG092C0NEX	0	0	0	0	0	2	2	Transmembrane:Helical
EOG092C0NHH	1	1	1	2	0	1	2	Rab-GTPase-TBC domain
EOG092C0NQK	1	1	1	1	0	1	2	Zinc finger, PHD-type
EOG092C0NX0	3	3	0	2	0	2	2	Arrestin C-terminal-like domain
EOG092C0O30	0	1	1	1	0	1	2	Similarity:Contains 1 F-box domain.
EOG092C0ODS	0	0	0	0	0	1	2	Similarity:Contains 1 F-box domain.
EOG092C0OF9	0	0	0	0	0	1	2	Transmembrane:Helical
EOG092C0ORB	2	2	1	3	1	3	2	Zinc finger, RING-type
EOG092C0OSY	1	0	0	3	0	2	2	RNA polymerase I-specific transcription initiation factor Rrn6
EOG092C0OYH	1	1	1	1	0	3	2	Actin patch protein 1
EOG092C0P3I	1	1	1	1	0	2	2	CAS/CSE, C-terminal
EOG092C0PDA	1	1	0	1	0	1	2	Armadillo-type fold
EOG092C0PN3	0	2	2	2	0	1	2	AMP-binding, conserved site
EOG092C0PTJ	1	0	0	0	0	4	2	WHIM1 domain
EOG092C0PWZ	1	1	1	0	0	1	2	Inositol polyphosphate kinase
EOG092C0Q75	0	1	1	1	0	2	2	Transmembrane:Helical
EOG092C0QFK	1	1	1	1	0	1	2	Active Site:Nucleophile
EOG092C0QQU	3	2	4	6	0	3	2	Similarity:Belongs to the ABC transporter superfamily.
EOG092C0QVL	2	2	2	2	1	2	2	ATPase, AAA-type, core
EOG092C0QYB	2	1	1	1	1	2	2	Ribonucleotide reductase large subunit, N-terminal
EOG092C0QYG	1	1	0	1	0	3	2	DDHD domain
EOG092C0RGR	1	1	1	1	1	3	2	26S proteasome regulatory complex, non-ATPase subcomplex, Rpn1 subunit
EOG092C0RQ8	2	1	2	2	0	3	2	Similarity:Belongs to the carnitine/choline acetyltransferase family.
EOG092C0RUC	0	0	0	0	0	1	2	Similarity:Contains ARID domain.
EOG092C0RYO	0	2	0	1	0	1	2	Reverse transcriptase domain
EOG092C0S4D	0	0	0	0	1	1	2	Cullin repeat-like-containing domain
EOG092C0S7J	1	1	1	1	0	1	2	MIF4G-like domain
EOG092C0S9J	1	1	1	1	0	2	2	SLC26A/SulP transporter
EOG092C0SLF	1	1	1	1	0	1	2	Tetratricopeptide repeat
EOG092C0SVC	1	1	1	1	1	2	2	Bromodomain
EOG092C0SXB	1	1	1	1	1	2	2	Vacuolar protein sorting-associated protein 13
EOG092C0SXF	0	0	1	1	0	1	2	Pre-rRNA-processing protein IPI1/Testis-expressed sequence 10 protein
EOG092C0SZ4	1	0	0	0	0	2	2	DNA damage checkpoint protein, Lcd1
EOG092C0TLD	0	1	0	0	0	1	2	G-protein gamma-like domain
EOG092C0TUL	1	1	1	1	0	1	2	Transcription factor 25
EOG092C0TW0	1	1	1	1	0	2	2	Transmembrane:Helical
EOG092C0TWW	0	0	0	0	0	1	2	PX-associated domain
EOG092C0U6N	1	1	1	1	0	1	2	Ribonuclease P/MRP, subunit POP1
EOG092C0U7Z	0	6	0	2	0	2	2	Similarity:Contains Zn(2)-C6 fungal-type DNA-binding domain.
EOG092C0UBN	1	1	1	1	0	1	2	Tetratricopeptide repeat-containing domain
EOG092C0UFE	3	1	1	1	0	1	2	Similarity:Contains SPX domain.
EOG092C0UN5	0	1	2	0	0	1	2	Transmembrane:Helical
EOG092C0UOS	0	1	0	0	0	2	2	Inheritance of peroxisomes protein 1
EOG092C0UQ0	0	1	0	0	0	2	2	Transmembrane:Helical
EOG092C0UX4	1	0	0	0	0	2	2	Nucleic acid-binding, OB-fold
EOG092C0UZP	0	1	1	1	0	1	2	Retinoic acid induced 16-like protein
EOG092C0VBG	0	0	1	0	0	1	2	Transmembrane:Helical
EOG092C0VHX	1	0	0	0	0	2	2	Tetratricopeptide-like helical domain
EOG092C0VWT	1	1	1	2	0	2	2	WD40 repeat
EOG092C0VYU	2	4	4	2	0	2	2	Similarity:Contains N-terminal Ras-GEF domain.
EOG092C0WAR	0	1	0	0	0	1	2	YTH domain
EOG092C0WBQ	1	1	1	1	0	1	2	ATPase, AAA-type, core
EOG092C0WJM	1	1	1	1	0	1	2	ATPase, AAA-type, core
EOG092C0WW7	1	2	0	0	0	3	2	Temperature dependent protein affecting M2 dsRNA replication, N-terminal
EOG092C0X65	1	1	1	1	0	1	2	WD40-repeat-containing domain
EOG092C0XDK	1	1	1	1	0	1	2	Exocyst complex component Sec10-like
EOG092C0XGC	2	1	1	1	0	2	2	Glycogen synthase
EOG092C0XK3	0	0	0	0	0	2	2	No functional description in OrthoDB
EOG092C0XYV	0	0	0	0	0	5	2	Bromodomain
EOG092C0XZL	0	1	1	1	0	2	2	RINT-1/TIP-20
EOG092C0YTI	0	1	0	0	0	2	2	Transmembrane:Helical
EOG092C0ZJK	0	0	0	0	0	2	2	Transmembrane:Helical
EOG092C0ZNL	0	1	1	1	0	2	2	Patatin-like phospholipase domain-containing protein
EOG092C0ZNN	1	1	0	1	0	1	2	WD40 repeat
EOG092C10JW	0	10	2	1	0	3	2	FAD-binding domain
EOG092C10K0	1	1	2	1	1	2	2	NUDIX hydrolase domain
EOG092C10QU	1	2	0	0	0	2	2	Jacalin-like lectin domain
EOG092C10XG	0	0	0	0	0	1	2	Acyl transferase/acyl hydrolase/lysophospholipase
EOG092C113B	1	0	0	0	0	2	2	Similarity:Contains 1 F-box domain.
EOG092C114L	0	1	1	1	0	2	2	Transmembrane:Helical
EOG092C116S	1	1	1	1	1	1	2	Protein kinase domain
EOG092C11AR	1	1	1	2	0	2	2	Leucine-rich repeat
EOG092C11GB	0	0	0	0	0	1	2	Transmembrane:Helical
EOG092C11UB	0	0	2	0	0	2	2	Similarity:Contains 1 F-box domain.
EOG092C11WH	1	1	1	2	2	3	2	Metallo-beta-lactamase
EOG092C11XE	0	1	0	0	0	1	2	Transmembrane:Helical
EOG092C121X	1	1	1	1	0	2	2	Transmembrane:Helical
EOG092C122M	1	6	1	0	0	3	2	Domain of unknown function DUF2235
EOG092C12QL	0	0	0	0	0	2	2	No functional description in OrthoDB
EOG092C12V2	2	2	2	1	0	2	2	Methylenetetrahydrofolate reductase
EOG092C13K3	1	0	0	0	0	2	2	Wap1 domain
EOG092C13MI	0	0	0	0	0	2	2	Similarity:Contains 1 SET domain.
EOG092C13NI	0	0	0	0	0	2	2	Similarity:Contains 1 F-box domain.
EOG092C13O2	1	1	1	1	0	1	2	Lipoyl synthase
EOG092C13RR	0	1	1	0	0	2	2	Ubiquitin-conjugating enzyme/RWD-like
EOG092C13SK	0	0	3	0	0	1	2	3'-5' exonuclease domain
EOG092C147V	2	1	1	1	0	1	2	ATPase, AAA-type, core
EOG092C14CU	0	0	1	0	0	1	2	Alpha/Beta hydrolase fold
EOG092C14E1	1	1	1	1	0	2	2	Mitochondrial escape protein 2
EOG092C14J8	0	1	1	0	0	1	2	SANT/Myb domain
EOG092C14M1	0	1	1	1	0	1	2	Protein of unknown function DUF1712, fungi
EOG092C14Y0	1	1	2	2	0	2	2	Chloride channel protein
EOG092C159P	0	1	1	0	0	1	2	WD40 repeat
EOG092C15GG	0	0	0	0	0	2	2	Leucine-rich repeat domain, L domain-like
EOG092C15JL	0	1	1	1	1	2	2	Protein kinase-like domain
EOG092C15P0	1	0	1	1	0	1	2	Armadillo-type fold
EOG092C15VB	0	1	1	1	0	1	2	WD40 repeat
EOG092C15VO	0	0	0	1	1	2	2	Fungal lipase-like domain
EOG092C15WQ	1	1	1	1	0	2	2	3'-5' exonuclease domain
EOG092C1629	0	0	0	0	0	2	2	Transmembrane:Helical
EOG092C16GO	2	2	2	2	2	2	2	Ribosome biogenesis protein BMS1/TSR1, C-terminal
EOG092C16GX	1	0	0	0	0	2	2	Histone deacetylase complex, subunit 2/3
EOG092C16NV	1	4	0	10	0	2	2	Transmembrane:Helical
EOG092C16PN	2	2	2	1	1	2	2	Dynamin, GTPase domain
EOG092C16SJ	0	0	0	1	0	1	2	Similarity:Contains Zn(2)-C6 fungal-type DNA-binding domain.
EOG092C16YL	1	2	2	4	0	2	2	Similarity:Contains 2 ANK repeats.
EOG092C172U	0	0	0	0	0	2	2	P-loop containing nucleoside triphosphate hydrolase
EOG092C178G	0	0	0	1	0	1	2	Transmembrane:Helical
EOG092C17F5	1	1	1	1	0	1	2	Eukaryotic translation initiation factor 3 subunit C
EOG092C17TH	1	1	2	0	0	2	2	Transmembrane:Helical
EOG092C1856	1	0	0	0	0	1	2	Transmembrane:Helical
EOG092C18P7	0	0	0	0	0	2	2	Amine oxidase
EOG092C18PK	1	1	2	1	0	5	2	5'-Nucleotidase/apyrase
EOG092C1954	0	0	0	0	0	2	2	Transmembrane:Helical
EOG092C19UD	2	2	2	3	1	2	2	Sel1-like repeat
EOG092C19V4	1	1	1	3	0	1	2	Glucosidase 2 subunit beta
EOG092C1A2V	1	1	2	2	1	2	2	Armadillo-type fold
EOG092C1A79	0	1	1	0	0	2	2	Domain of unknown function DUF1741
EOG092C1AB2	1	1	1	1	0	1	2	WD40 repeat
EOG092C1AY1	0	0	0	0	0	2	2	Nucleotide-diphospho-sugar transferases
EOG092C1B52	0	0	0	0	0	5	2	Protein kinase domain
EOG092C1BDI	0	0	1	1	0	3	2	Rad9/Ddc1
EOG092C1CBW	2	0	0	0	0	2	2	HbrB-like
EOG092C1CEB	0	1	0	1	0	2	2	Altered inheritance of mitochondria protein 21
EOG092C1CEC	1	1	1	1	0	2	2	Vacuolar sorting protein 39/Transforming growth factor beta receptor-associated domain 1
EOG092C1CUT	0	1	2	1	0	1	2	Transmembrane:Helical
EOG092C1DDQ	1	1	1	1	0	1	2	Helicase, C-terminal
EOG092C1DWF	1	1	1	1	0	1	2	ATP-grasp fold
EOG092C1E3A	1	1	1	0	0	1	2	Zn(2)-C6 fungal-type DNA-binding domain
EOG092C1EEM	1	1	1	2	0	1	2	Myo-inositol-1-phosphate synthase
EOG092C1EX3	1	0	1	1	1	1	2	Similarity:Contains SWIRM domain.
EOG092C1F34	2	2	2	2	1	2	2	Similarity:Belongs to the GDA1/CD39 NTPase family.
EOG092C1F88	0	0	0	0	0	1	2	No functional description in OrthoDB
EOG092C1FFB	1	0	1	1	0	1	2	Similarity:Belongs to the DEAD box helicase family.
EOG092C1FRM	1	1	1	2	1	1	2	Pseudouridine synthase, TruD
EOG092C1FSO	0	1	0	0	0	1	2	Transmembrane:Helical
EOG092C1FW5	0	0	0	0	0	2	2	Transmembrane:Helical
EOG092C1FYL	0	0	0	0	0	2	2	Transmembrane:Helical
EOG092C1GHR	0	1	0	1	0	3	2	Smr domain
EOG092C1GTL	0	1	0	0	0	1	2	SANT/Myb domain
EOG092C1GTT	0	1	0	0	0	3	2	Sulfatase, N-terminal
EOG092C1GW3	2	1	2	2	1	2	2	Heat shock protein Hsp90, N-terminal
EOG092C1H3C	1	2	1	1	0	0	2	Transmembrane:Helical
EOG092C1H5E	2	2	4	2	0	2	2	Transmembrane:Helical
EOG092C1HGS	2	2	2	2	1	2	2	Transmembrane:Helical
EOG092C1HT1	1	0	1	3	0	2	2	Zn(2)-C6 fungal-type DNA-binding domain
EOG092C1IOM	3	1	1	1	1	2	2	Aminoacyl-tRNA synthetase, class II
EOG092C1IUM	1	1	1	0	0	1	2	Carbohydrate kinase, FGGY, N-terminal
EOG092C1J71	1	1	2	1	0	2	2	tRNA ligase, kinase, fungi
EOG092C1JDD	1	3	1	1	0	1	2	Transmembrane:Helical
EOG092C1JHE	1	1	1	0	1	2	2	Zinc finger, RING-type
EOG092C1JX6	2	2	2	2	1	2	2	ALIX V-shaped domain
EOG092C1JYW	0	0	1	1	0	1	2	GTP binding domain
EOG092C1K9G	0	1	0	0	0	2	2	Transmembrane:Helical
EOG092C1L62	1	1	1	3	0	2	2	FF domain
EOG092C1LIZ	1	1	1	1	0	1	2	Transmembrane:Helical
EOG092C1LMV	1	1	1	1	0	1	2	Elongation factor G, III-V domain
EOG092C1LMZ	2	1	1	0	0	2	2	NAD kinase/diacylglycerol kinase-like domain
EOG092C1LY5	1	2	1	1	1	3	2	Similarity:Contains 3 C2 domains.
EOG092C1LZP	1	1	1	1	0	1	2	Concanavalin A-like lectin/glucanase domain
EOG092C1M2J	0	1	1	0	0	2	2	Similarity:Contains 1 F-box domain.
EOG092C1MC5	1	1	1	1	0	1	2	Transmembrane:Helical
EOG092C1MIH	0	1	1	0	0	2	2	Ubiquitin-related domain
EOG092C1MU6	0	1	0	0	0	2	2	Zinc finger, PHD-type
EOG092C1N46	0	0	0	0	0	2	2	Heat shock protein 70 family
EOG092C1NBP	0	0	1	1	0	1	2	Conserved oligomeric Golgi complex subunit 7
EOG092C1NR8	0	0	1	0	0	1	2	F-box domain
EOG092C1NXT	3	3	2	2	0	2	2	Sirtuin family, catalytic core domain
EOG092C1NY4	1	1	0	0	0	2	2	TLDc domain
EOG092C1O0N	1	1	1	1	0	1	2	tRNA A64-2'-O-ribosylphosphate transferase
EOG092C1OCL	0	0	2	0	0	1	2	Cytochrome P450
EOG092C1OJ6	0	0	0	0	0	1	2	Similarity:Contains 1 BTB (POZ) domain.
EOG092C1OZC	0	0	1	1	0	2	2	Transmembrane:Helical
EOG092C1P6J	1	1	1	1	0	1	2	Similarity:Contains CTLH domain.
EOG092C1PH8	1	1	1	1	0	1	2	Translation protein, beta-barrel domain
EOG092C1PV7	0	1	0	1	0	2	2	Indoleamine 2,3-dioxygenase
EOG092C1PX2	1	1	4	1	0	2	2	Clustered mitochondria protein
EOG092C1PYH	1	2	2	1	0	2	2	Zinc finger, PHD-type
EOG092C1Q2U	0	0	1	1	0	2	2	Transmembrane:Helical
EOG092C1Q5W	21	57	17	0	1	2	2	Similarity:Belongs to the major facilitator superfamily. Sugar transporter (TC 2.A.1.1) family.
EOG092C1QU3	0	0	1	1	0	1	2	Protein kinase domain
EOG092C1QYX	1	2	3	1	0	2	2	Aldehyde dehydrogenase domain
EOG092C1R5J	1	1	1	1	0	1	2	Protein kinase domain
EOG092C1RAU	0	0	0	0	0	1	2	Protein kinase-like domain
EOG092C1RCH	1	1	1	1	0	1	2	Sec1-like protein
EOG092C1ROW	0	0	0	0	0	2	2	Transmembrane:Helical
EOG092C1RRE	2	2	2	2	0	2	2	Ribosomal protein S5 domain 2-type fold
EOG092C1S5W	0	1	0	0	0	1	2	UV radiation resistance protein/autophagy-related protein 14
EOG092C1S8D	0	0	0	0	0	2	2	No functional description in OrthoDB
EOG092C1SDA	1	1	1	1	0	1	2	Peptidase M20
EOG092C1SNJ	1	1	1	1	0	1	2	RNA polymerase III subunit RPC82-related, helix-turn-helix
EOG092C1SWD	0	1	3	0	0	2	2	Active Site:Nucleophile
EOG092C1SXC	0	0	1	1	1	2	2	HD/PDEase domain
EOG092C1T7J	0	1	1	1	0	1	2	Similarity:Contains ATP-grasp domain.
EOG092C1U5B	0	1	0	0	0	4	2	Leucine-rich repeat domain, L domain-like
EOG092C1U6R	1	1	1	1	1	1	2	Phenylalanyl-tRNA synthetase, class IIc, alpha subunit
EOG092C1UCY	1	1	1	1	0	1	2	Nucleotide-diphospho-sugar transferases
EOG092C1UDO	1	1	1	1	1	1	2	Lipin/Ned1/Smp2 (LNS2)
EOG092C1UR9	1	1	1	3	0	1	2	Transmembrane:Helical
EOG092C1UYZ	1	1	1	1	0	2	2	TRAPP III complex, Trs85
EOG092C1UZ5	0	0	1	1	0	1	2	Transmembrane:Helical
EOG092C1V3R	0	0	2	0	0	3	2	Domain of unknown function DUF262
EOG092C1VEE	0	1	0	0	0	2	2	Transmembrane:Helical
EOG092C1VLX	1	0	0	0	0	2	2	Phox-associated domain
EOG092C1VMQ	1	1	1	1	1	1	2	Poly(A) polymerase
EOG092C1VSC	1	1	1	1	1	1	2	Small-subunit processome, Utp14
EOG092C1VTY	1	1	0	1	0	1	2	Transmembrane:Helical
EOG092C1W5L	3	1	0	0	0	2	2	Lipase Rog1
EOG092C1W73	0	0	1	1	2	1	2	Homeobox domain
EOG092C1WBI	0	1	1	2	0	1	2	Tetratricopeptide repeat
EOG092C1WMM	0	2	2	1	0	1	2	Homogentisate 1,2-dioxygenase
EOG092C1X2L	0	0	0	0	0	2	2	High mobility group box domain
EOG092C1X59	1	1	1	1	0	1	2	Armadillo-type fold
EOG092C1XF1	0	2	1	0	0	4	2	Glucanase
EOG092C1XM0	0	1	1	2	0	1	2	Similarity:Contains PB1 domain.
EOG092C1Y4I	0	2	0	1	0	1	2	Aldehyde dehydrogenase domain
EOG092C1YD2	0	0	0	1	0	2	2	Transmembrane:Helical
EOG092C1YKY	1	0	0	1	0	2	2	Vps72/YL1 family
EOG092C1YL2	0	0	0	0	0	2	2	Glycoside hydrolase, catalytic domain
EOG092C1YL8	1	1	1	1	0	1	2	Aminopeptidase P, N-terminal
EOG092C1YQL	0	1	0	0	0	2	2	Transmembrane:Helical
EOG092C1YRP	0	3	0	1	0	1	2	Fumarylacetoacetase
EOG092C1Z3L	0	0	0	0	0	1	2	Alpha/Beta hydrolase fold
EOG092C1ZX3	0	0	1	0	0	1	2	Transmembrane:Helical
EOG092C2018	1	1	1	1	0	2	2	EEIG1/EHBP1 N-terminal domain
EOG092C20GL	1	1	1	1	0	1	2	Transmembrane:Helical
EOG092C20M2	2	1	1	1	0	1	2	RNA recognition motif domain
EOG092C20RC	0	0	1	1	0	2	2	Zinc finger, RING-type
EOG092C20W2	1	1	1	1	1	1	2	WD40 repeat
EOG092C2162	0	1	1	0	0	2	2	tRNA(Ile)-lysidine synthase
EOG092C21A7	1	1	6	1	0	1	2	WD40 repeat
EOG092C21PB	1	1	1	1	0	2	2	Nucleolar protein 14
EOG092C221B	1	1	1	1	1	2	2	Nin one binding (NOB1) Zn-ribbon-like
[truncated: 15,550 more rows]
